# Supplementary material for: Impact of Asialoglycoprotein Receptor and Mannose Receptor Deficiency on Murine Plasma N-glycome Profiles
Source: Mol Cell Proteomics. 2023 Jul 4;22(9):100615. doi: 10.1016/j.mcpro.2023.100615 (PMC10462831; doi:10.1016/j.mcpro.2023.100615)
Supplement: Supplemental Tables S1–S21 [file mmc3.xlsx]

## Sheet: Supplementary Table S1
Impact of asialoglycoprotein receptor and mannose receptor deficiency on murine plasma N-glycome profiles
M. Svecla1,2, J. Nour1, M.R. Bladergroen2, S. Nicolardi2, T. Zhang2, G. Beretta3, M. Wuhrer2, G.D. Norata1,4, D. Falck2
1 Department of Pharmacological and Biomolecular Sciences, Università degli Studi di Milano, Milan, Italy; 2 Center for Proteomics and Metabolomics, Leiden University Medical Center, Leiden, The Netherlands; 3 Department of Environmental Science and Policy, Università degli Studi di Milano, Milan, Italy; 4 Centro SISA per lo studio dell’Aterosclerosi, Ospedale Bassini, Cinisello Balsamo, Italy
Supplementary Table S1: Calibrants list for internal calibration by MassyTools (version 2.0.0). All masses are shown as [M+Na]+. The calibration window was set to 0.4, minimum signal-to-noise ratio for calibrants 9, minimum number of calibrants throughout entire spectrum 5 and the extraction width was set to 0.075.
Glycan compositions	[M+ Na] +		H = hexose;
H3N3Ge1	1471.52		N = N -acetylhexosamine;
H4N4F1	1647.59		F = fucose;
H5N4Gl1	1952.66		E = α2,6-linked N -acetylneuraminic acid;
H5N4Ge2	2333.82		L= α2,3- linked N -acetylneuraminic acid;
H5N4F1Ge2	2479.88		Ge = α2,6-linked N -glycolylneuraminic acid;
H5N4Ge2Gl1	2622.9		Gl= α2,3- linked N -glycolylneuraminic acid;
H6N5Ge2Gl1	2988.04		Ac = acetyl group.
H6N5Ge2Gl2	3277.12
H7N6Ge1Gl3	3596.21

## Sheet: Supplementary Table S2
Supplementary Table S2: The calculation for glycosylation traits based on the identified glycans described in supplementary Table S3.
Glycosylation traits	Abreviation	Formula
All structures	T	H5N2+ H3N3F1+ H4N3+ H3N4F1+ H4N4+ H7N2+ H4N3Gl1+ H3N3F1Ge1+ H4N3Ge1+ H4N4F1+ H5N4+ H4N3Ge1Ac1+ H3N5F1+ H8N2+ H5N3Gl1+ H4N3F1Ge1+ H4N4Gl1+ H5N3Ge1+ H5N4F1+ H4N3F2Gl1+ H9N2+ H6N3Gl1+ H5N4Gl1+ H6N3Ge1+ H4N4F1Ge1+ H5N4Ge1+ H5N4Ge1Ac1+ H5N4F1Gl1+ H5N3Ge2+ H5N4F1Ge1+ H5N4Gl2+ H5N4Ge1Gl1+ H5N4Ge2+ H6N5Ge1+ H5N4Ge2Ac1+ H5N4Ge2Ac2+ H5N4F1Gl1Ge1+ H5N4F1Ge2+ H6N5F1Ge1+ H5N4F1Ge2Ac1+ H5N4F1Ge2Ac2+ H5N4Gl2Ge1…
High mannose	M	(H5N2+ H7N2 + H8N2 +H9N2)/ T
Hybrid type glycans	H	(H4N3+ H5N3Gl1+ H5N3Ge1+ H6N3Ge1 + H6N3Gl1 + H5N3Ge2) / T
Complex glycans	C	(H3N3F1+ H3N4F1+ H4N4+ H4N3Gl1+ H3N3F1Ge1+ H4N3Ge1+ H4N4F1+ H5N4+ H4N3Ge1Ac1+ H3N5F1+ H4N3F1Ge1+ H4N4Gl1+ H5N4F1+ H4N3F2Gl1+ H5N4Gl1+ H4N4F1Ge1+ H5N4Ge1+ H5N4Ge1Ac1+ H5N4F1Gl1+ H5N4F1Ge1+ H5N4Gl2+ H5N4Ge1Gl1+ H5N4Ge2+ H6N5Ge1+ H5N4Ge2Ac1+ H5N4Ge2Ac2+ H5N4F1Gl1Ge1+ H5N4F1Ge2+ H6N5F1Ge1+ H5N4F1Ge2Ac1+ H5N4F1Ge2Ac2+ H5N4Gl2Ge1+ H5N4Ge2Gl1+ H6N5Ge1Gl1+ H5N4Ge2Gl1Ac1+ H5N4Ge2Gl1Ac2+ H5N4F1Ge1Gl2+ H5N4…
Monoantennary glycans	A1	(H3N3F1+H4N3Gl1+ H3N3F1Ge1+ H4N3Ge1+ H4N3Ge1Ac1+ H4N3F1Ge1+ H4N3F2Gl1)/C
Diantennary glycans	A2	(H3N4F1+ H4N4+ H4N4F1+ H5N4 + H4N4Gl1+ H5N4F1+ H5N4Gl1+ H4N4F1Ge1+ H5N4Ge1+ H5N4Ge1Ac1+ H5N4F1Gl1+ H5N4F1Ge1+ H5N4Gl2+ H5N4Ge1Gl1+ H5N4Ge2+ H5N4Ge2Ac1+ H5N4Ge2Ac2+H5N4F1Gl1Ge1+ H5N4F1Ge2+ H5N4F1Ge2Ac1+ H5N4F1Ge2Ac2+ H5N4Ge1Gl2+ H5N4Ge2Gl1+ H5N4Ge2Gl1Ac1+ H5N4Ge2Gl1Ac2+ H5N4F1Ge1Gl2+ H5N4F1Ge2Gl1+ H5N4F1Ge2Gl1Ac1+ H5N4Ge2Gl2)/C
Triantennary glycans	A3	(H6N5Ge1+ H6N5F1Ge1+ H6N5Ge1Gl1+ H6N5F1Ge1Gl1+ H6N5Gl3+ H6N5Ge1Gl2+ H6N5Ge2Gl1+ H6N5Ge1Gl2Ac2+ H6N5Ge2Gl1Ac1+ H6N5Ge3+ H6N5Ge2Gl1Ac2+ H6N5F1Ge1Gl2+ H6N5F1Ge1Gl2Ac1+ H6N5F1Ge2Gl1+ H6N5F1Ge1Gl2Ac2+ H6N5F1Ge1Gl2Ac3+ H6N5Ge1Gl3+ H6N5Gl2Ge2+ H6N5F1Ge1Gl3+ H6N5F1Ge2Gl2+ H6N5Ge2Gl3+ H6N5Gl2Ge3E1)/ C
Tetrantennary glycans	A4	(H7N6F1Gl2+ H7N6Ge1Gl3+ H7N6Ge3Gl2)/ C
Galactosylated diantennary	A2Gal	(1/2* (H4N4 +H4N4F1 +H4N4Gl1+H4N4F1Ge1)+ 2/2* (H5N4+ H5N4F1+ H5N4Gl1+ H5N4Ge1+ H5N4Ge1Ac1+ H5N4F1Gl1+ H5N4F1Ge1+ H5N4Gl2+ H5N4Ge1Gl1+ H5N4Ge2+ H5N4Ge2Ac1+H5N4Ge2Ac2+ H5N4F1Gl1Ge1+ H5N4F1Ge2+ H5N4F1Ge2Ac1+ H5N4F1Ge2Ac2+ H5N4Ge1Gl2+ H5N4Ge2Gl1+ H5N4Ge2Gl1Ac1+ H5N4Ge2Gl1Ac2+ H5N4F1Ge1Gl2+ H5N4F1Ge2Gl1+ H5N4F1Ge2Gl1Ac1+ H5N4Ge2Gl2))/ A2
Core fucosylation	Fc	(H3N3F1+ H3N4F1+ H3N3F1Ge1+ H4N4F1+ H3N5F1+ H4N3F1Ge1+ H5N4F1+ H4N3F2Gl1+ H4N4F1Ge1+ H5N4F1Gl1+ H5N4F1Ge1+ H5N4F1Gl1Ge1+ H5N4F1Ge2+ H5N4F1Ge2Ac1+ H5N4F1Ge2Ac2+ H5N4F1Ge1Gl2+ H5N4F1Ge2Gl1+ H5N4F1Ge2Gl1Ac1)/(A1+A2)
Antennary fucosylation	Fa	(H6N5F1Ge1+ H6N5F1Ge1Gl1+ H6N5F1Ge1Gl2+ H7N6F1Gl2+ H6N5F1Ge1Gl2Ac1+ H6N5F1Ge2Gl1+ H6N5F1Ge1Gl2Ac2+ H6N5F1Ge1Gl2Ac3+ H6N5F1Ge1Gl3+ H6N5F1Ge2Gl2)/ (A3+A4)
L-2,3-linked NeuGc per Mono-/Diantennary glycans	LG1	(1/1 *(H4N3Gl1+ H4N3F2Gl1) + 1/2* (H4N4Gl1+ H5N4Gl1+ H5N4F1Gl1+ H5N4Ge1Gl1+H5N4F1Gl1Ge1+ H5N4Ge2Gl1+ H5N4Ge2Gl1Ac1+ H5N4Ge2Gl1Ac2+ H5N4F1Ge2Gl1+ H5N4F1Ge2Gl1Ac1) + 2/2* (H5N4Gl2+ H5N4Ge1Gl2+ H5N4Ge2Gl2+ H5N4F1Ge1Gl2) + 3/2* (0))/(A1+A2)
L-2,3-linked NeuGc per Tri-/Tetaantennary glycans	LG2	(1/3* (H6N5Ge1Gl1+ H6N5F1Ge1Gl1+ H6N5Ge2Gl1+ H6N5Ge2Gl1Ac1+ H6N5Ge2Gl1Ac2+ H6N5F1Ge2Gl1)+ 2/3*(H6N5Ge1Gl2+ H6N5Ge1Gl2Ac2+ H6N5F1Ge1Gl2+ H6N5F1Ge1Gl2Ac1+ H6N5F1Ge1Gl2Ac2+ H6N5F1Ge1Gl2Ac3+ H6N5F1Ge2Gl2+ H6N5Ge3Gl2E1+ H6N5Ge2Gl2)+ 3/3*(H6N5Gl3+ H6N5Gl3Ge1+ H6N5F1Ge1Gl3+ H6N5Ge2Gl3) + 1/4*(0)+ 2/4* (H7N6F1Gl2+ H7N6Ge3Gl2)+ 3/4*(H7N6Ge1Gl3)/(A3+A4)
L-2,6-linked NeuGc per Mono-/Diantennary glycans	EG1	(1/1* (H3N3F1Ge1+ H4N3Ge1Ac1+ H4N3F1Ge1)+ 1/2* (H4N4F1Ge1+ H5N4Ge1+ H5N4Ge1Ac1+ H5N4F1Ge1+ H5N4Ge1Gl1+ H5N4F1Ge1Gl1+ H5N4Ge1Gl2+ H5N4F1Ge1Gl2) + 2/2*(H5N4Ge2Ac1+ H5N4Ge2Ac2+ H5N4F1Ge2+ H5N4F1Ge2Ac1+ H5N4F1Ge2Ac2+ H5N4Ge2Gl1+ H5N4Ge2Gl1Ac1+ H5N4Ge2Gl1Ac2+ H5N4F1Ge2Gl1+ H5N4F1Ge2Gl1Ac1+ H5N4Ge2Gl2) + 3/2*(0))/(A1+A2)
L-2,6-linked NeuGc per Tri-/Tetaantennary glycans	EG2	(1/3* (H6N5Ge1+ H6N5F1Ge1+ H6N5Ge1Gl1+ H6N5F1Ge1Gl1+ H6N5Ge1Gl2+ H6N5Ge1Gl2Ac2+ H6N5F1Ge1Gl2+ H6N5F1Ge1Gl2Ac1+ H6N5F1Ge1Gl2Ac2+ H6N5F1Ge1Gl2Ac3+H6N5Ge1Gl3+ H6N5F1Ge1Gl3)+ 2/3* (H6N5Ge2Gl1+ H6N5Ge2Gl1Ac1+ H6N5Ge2Gl1Ac2+ H6N5F1Ge2Gl1+ H6N5Gl2Ge2+ H6N5F1Ge2Gl2+ H6N5Ge2Gl3)+ 3/3* (H6N5Ge3+ H6N5Gl2Ge3E1))+ (1/4*(H7N6Ge1Gl3) + 3/4*(H7N6Ge3Gl2))/(A3+A4)
Acetylation of sialic acid (NeuAc& NeuGc)	O-Ac	(1/1* (H4N3Ge1Ac1 +H4N4Ge1Ac1+ H5N4Ge1Ac1) + 1/2* (H5N4Ge2Ac1+ H5N4F1Ge2Ac1) +1/3* (H5N4Ge2Gl1Ac1+ H5N4F1Ge2Gl1Ac1+ H6N5Ge2Gl1Ac1+ H6N5F1Ge1Gl2Ac1)+ 2/2* (H5N4Ge2Ac2+ H5N4F1Ge2Ac2)+ 2/3* (H5N4Ge2Gl1Ac2+ H6N5Ge1Gl2Ac2+ H6N5Ge2Gl1Ac2 +H6N5F1Ge1Gl2Ac2)+ 3/3* (H6N5F1Ge1Gl2Ac3))/C
H = hexose; N = N -acetylhexosamine; F = fucose; E = α2,6-linked N -acetylneuraminic acid; L= α2,3- linked N -acetylneuraminic acid; Ge = α2,6-linked N -glycolylneuraminic acid; Gl= α2,3- linked N -glycolylneuraminic acid; Ac = acetyl group.

## Sheet: Supplementary Table S3
Supplementary Table S3: N-glycan monosaccharide compositions and the exact mass of their [M+Na]+ ion in TPNG.
Formula	Structure	Theoretical mass* [M+Na]+	average ppm error (MALDI-FTICR-MS)	Theoretical mass [M-XH]x-	Charge state	Mass deviation [Th] (PGC-MS)	MS/MS spectrum
H5N2		1257.42	3.08249	1235.44	1	0.14	1		* Only singly charged ions were observed as is typical for MALDI ionization.
H3N3F1		1282.45	1.51883						H = hexose;
H4N3		1298.45	4.40173						N = N -acetylhexosamine;
H3N4F1		1485.53	2.20825						F = fucose;
H4N4		1501.53	1.56462						E = α2,6-linked N -acetylneuraminic acid;
H7N2		1581.53	0.50418						L= α2,3- linked N -acetylneuraminic acid;
H4N3Gl1		1587.53	0.614429						Ge = α2,6-linked N -glycolylneuraminic acid;
H3N3F1Ge1		1617.58	0.0199894						Gl= α2,3- linked N -glycolylneuraminic acid;
H4N3Ge1		1633.57	0.534253						Ac = acetyl group.
H4N4F1		1647.59	0.4389	812.3	2	0.09	2		Th = Thomson, defined as Da/e
H5N4		1663.58	0.850638	820.3	2	0.14	3
H4N3Ge1Ac1		1675.58	0.944834
H3N5F1		1688.61	-1.52737
H8N2		1743.58	-0.596599	860.3	2	0.15	4
H5N3Gl1		1749.58	-0.607581				extrapolated from 5
H4N3F1Ge1		1779.63	0.189483	864.31	2	0.15	6 and 7
H4N4Gl1		1790.61	-0.789892	892.82	2	0.11	8
H5N3Ge1		1795.62	0.61248	872.31	2	0.13	5
H5N4F1		1809.64	0.355455	893.32	2	0.11	9
H4N3F2Gl1		1879.64	1.09304
H9N2		1905.63	0.19242	941.33	2	0.13	10
H6N3Gl1		1911.63	-0.778709				extrapolated from 11
H5N4Gl1		1952.66	-0.514258	973.85	2	0.12	12
H6N3Ge1		1957.68	-1.46221	953.33	2	0.14	11
H4N4F1Ge1		1982.71	0.0453416
H5N4Ge1		1998.7	-1.34831	973.85	2	0.12	13
H5N4Ge1Ac1		2040.71	-2.30869
H5N4F1Gl1		2098.72	-2.44408	1046.87	2	0.11	14
H5N3Ge2		2130.75	1.40714
H5N4F1Ge1		2144.76	0.887135	1046.87	2	0.11	15
H5N4Gl2		2241.74	-3.06148	1127.39	2	0.12	16
H5N4Ge1Gl1		2287.78	-2.59777	1127.39	2	0.12	17 and 18
H5N4Ge2		2333.82	-0.44697	1127.39	2	0.11	19
H6N5Ge1		2363.84	-3.24456
H5N4Ge2Ac1		2375.84	0.624975
H5N4Ge2Ac2		2417.85	0.482697
H5N4F1Ge1Gl1		2433.84	0.917488	1200.42	2	0.11	20
H5N4F1Ge2		2479.88	1.45272	1200.42	2	0.09	21
H6N5F1Ge1		2509.89	-18.6172
H5N4F1Ge2Ac1		2521.89	-5.73013
H5N4F1Ge2Ac2		2563.9	0.0545811
H5N4Ge1Gl2		2576.86	-0.994709	1280.94	2	0.09	22
H5N4Ge2Gl1		2622.9	-0.411559	1280.94	2	0.07	23
H6N5Ge1Gl1		2652.91	-0.268791	1309.95	2	0.09	24
H5N4Ge2Gl1Ac1		2664.91	-1.53955
H5N4Ge2Gl1Ac2		2706.93	3.96331
H5N4F1Ge1Gl2		2722.92	-3.21201
H5N4F1Ge2Gl1		2768.96	-1.37419
H6N5F1Ge1Gl1		2798.97	-17.3574
H5N4F1Ge2Gl1Ac1		2810.97	-1.21364
H6N5Gl3		2895.95	0.961891				extrapolated from 25
H5N4Ge2Gl2		2911.98	3.71564
H6N5Ge1Gl2		2941.99	1.58539	1463.5	2	0.05	25
H6N5Ge2Gl1		2988.04	-0.246244				extrapolated from 25
H6N5Ge1Gl2Ac2		3026.02	-2.82924
H6N5Ge2Gl1Ac1		3030.05	-3.54314
H6N5Ge3		3034.08	-3.37613
H6N5Ge2Gl1Ac2		3072.06	-3.50565
H6N5F1Ge1Gl2		3088.05	-3.9903	1536.53	2	0.13	26
H7N6F1Gl2		3118.06	-12.2741
H6N5F1Ge1Gl2Ac1		3130.06	4.61096
H6N5F1Ge2Gl1		3134.09	2.96146				extrapolated from 26
H6N5F1Ge1Gl2Ac2		3172.07	0.897455
H6N5F1Ge1Gl2Ac3		3214.08	-11.5878
H6N5Ge1Gl3		3231.07	-1.86965
H6N5Ge2Gl2		3277.12	4.2075
H6N5F1Ge1Gl3		3377.13	-1.28633
H6N5F1Ge2Gl2		3423.17	8.16086
H6N5Gl3Ge2		3566.2	9.94497
H7N6Ge1Gl3		3596.21	-1.45949	1199.4	3	0.09	27
H6N5Gl2Ge3E1		3931.36	-10.2176
H7N6Gl2Ge3		3977.37	0.527356

## Sheet: Supplementary Table S4
Supplementary Table S4: Abundance (LFQ based) of 23 plasma glycoproteins of WT (n=4) and ASGR1-/- (n=4) mice. The proteins are sorted by decreasing confidence based on the number of peptides detected.
Glycoprotein	Gene	Uniprot ID	n_proteins	protein_score	n_peptides	WT	WT	WT	WT	ASGR1-/-	ASGR1-/-	ASGR1-/-	ASGR1-/-
Apolipoprotein B-100	Apob	E9Q414	1	429.808	160	10886510	12677100	10498180	12726220	11937410	13442310	12642130	14021640
Serotransferrin	Trf	Q921I1	1	493.424	117	331597360	327938688	305535904	301324992	371681312	325490112	352188416	226452813
Ceruloplasmin	Cp	Q61147	1	417.727	91	64271680	50368640	53129400	39530848	51009660	5.42718e+07	51984568	37835140
Fibrinogen alpha-chain	Fga	E9PV24	1	290.737	76	121305296	135620905	71902488	117218296	170180304	122092991	143261048	57419762
Fibrinogen beta-chain	Fgb	Q8K0E8	1	345.551	76	50204220	48836928	178894752	158017952	103409516	67870198	115514896	33654888
Hemopexin	Hpx	Q91X72	1	239.156	64	200849936	3.47762e+08	222528848	305110016	256896882	291620512	181958848	41309360
Antithrombin-III	Serpinc1	P32261	1	182.804	54	66862199	47068792	36809291	52362550	8.90445e+07	91374320	43138688	65790180
Kininogen-1	Kng1	O08677	1	168.752	45	49882274	8.57965e+07	1.01127e+08	85946297	86678122	102319504	9.40536e+07	42881032
Haptoglobin	Hp	Q61646	1	138.46	38	88635080	102393252	81083760	7.47591e+07	177198680	154552152	145811687	8.85886e+07
Beta-2-glycoprotein 1	Apoh	Q01339	1	110.499	36	6.99937e+07	5.27611e+07	66272208	56694720	7.09096e+07	5.81759e+07	43579100	50579835
Immunoglobulin M	Ighm	P01872	1	150.186	34	407704592	253123504	410602152	378055616	391394304	253073911	410154344	215181283
Histidine-rich glycoprotein	Hrg	Q9ESB3	1	95.719	29	38946219	42211054	50219381	68038410	67399682	55318448	40191432	15159835
Vitronectin	Vtn	P29788	1	97.0655	26	6.6276e+07	48127808	57787198	54649132	29439125	23452030	25239564	19431630
Zinc-alpha-2-glycoprotein	Azgp1	Q64726	1	86.873	25	31242770	18262580	29325260	20248250	20293950	21008050	21597900	21859370
Alpha-2-HS-glycoprotein	Ahsg	P29699	1	105.864	21	20554830	63063082	6.45914e+07	7.50627e+07	102192096	45271746	226976002	110760824
Alpha-2-macrogobulin	A2m	Q6GQT1	1	38.3864	19	7.53507e+06	1.11446e+06	4261936	1.18907e+06	6462241	37094150	3693648	970949
Alpha-1-acid glycoprotein	Orm1	Q60590	1	60.5841	16	9180770	16980980	5306485	7300723	30430026	13639340	16912540	15705610
Alpha-1B-glycoprotein	A1bg	Q19LI2	1	57.0024	16	1.99561e+06	3.81247e+06	1055315	3.73391e+06	4052035	1.80886e+06	1.94349e+06	1.97061e+06
Immunoglobulin G1	Ighg1	P01868	2	77.4242	16	4.67815e+07	29216380	5.10789e+07	40792840	56764610	5.02676e+07	41924420	37457128
Apolipoprotein D	Apod	P51910	1	25.4319	12	24413550	27036885	27145860	25151520	28358720	36592492	36481820	34471072
Immunoglobulin A	Igha	P01878	1	61.1688	11	5516261	2.17619e+07	37384364	17677090	2.17219e+07	1.99026e+07	16151070	1.60036e+07
Alpha-1-antitrypsin	Serpina1a	P07758	1	171.12	5	76676880	51220350	55240020	3.65561e+07	35959393	2.29369e+07	69104813	42016176

## Sheet: Supplementary Table S5
Supplementary Table S5: Abundance (LFQ based) of 23 plasma glycoproteins of WT (n=4) and MRC1-/- (n=4) mice. The proteins are sorted by decreasing confidence based on the number of peptides detected.
Glycoprotein	Gene	Uniprot ID	n_proteins	protein_score	n_peptides	WT	WT	WT	WT	MRC1-/-	MRC1-/-	MRC1-/-	MRC1-/-
Apolipoprotein B-100	Apob	E9Q414	1	311.428	113	11271850	9407361	11575460	13807965	10784930	11925180	12522875	8.44377e+06
Serotransferrin	Trf	Q921I1	1	425.261	102	241275904	140196704	371355200	162911592	2.3816e+08	3.22318e+08	124949200	2.14645e+08
Ceruloplasmin	Cp	Q61147	1	383.344	92	62945780	31124360	36631520	3.91907e+07	38721406	34423240	38874260	25140120
Fibrinogen alpha-chain	Fga	E9PV24	1	292.32	72	7.65698e+07	100046304	182510400	98019716	341153600	179610708	1.23059e+08	79920416
Fibrinogen beta-chain	Fgb	Q8K0E8	1	332.413	69	73953009	8.75107e+07	118471644	61377686	121881000	50593808	72218496	42524330
Hemopexin	Hpx	Q91X72	1	242.129	61	78246408	167280400	3.32932e+08	180648992	452089088	364580096	192337904	200827048
Antithrombin-III	Serpinc1	P32261	1	153.212	50	46202752	57342992	64915280	41545980	62094096	56403988	62960768	34500240
Kininogen-1	Kng1	O08677	1	137.523	40	49939287	84069424	107654074	68289666	1.11585e+08	7.70178e+07	1.28558e+08	48580672
Immunoglobulin M	Ighm	P01872	1	130.807	38	292266008	463875904	368910800	227986550	218182000	428268096	109094600	180382024
Beta-2-glycoprotein 1	Apoh	Q01339	1	126.623	36	53098500	3.34789e+07	38475187	2.30999e+07	58747480	49183872	52943576	33921907
Haptoglobin	Hp	Q61646	1	90.7167	36	120766648	47662601	57153105	77021116	9.71855e+07	66055992	112589412	170633904
Histidine-rich glycoprotein	Hrg	Q9ESB3	1	117.265	32	68764856	24879250	24872840	22327710	5.54231e+07	57932640	18560570	3.14139e+07
Alpha-2-HS-glycoprotein	Ahsg	P29699	1	102.256	25	40408934	1.18137e+08	1.23831e+08	171641502	156831008	1.9003e+08	1.87507e+08	61982278
Zinc-alpha-2-glycoprotein	Azgp1	Q64726	1	51.2867	24	27183540	27984721	11597450	18446990	10362760	15425070	2.57453e+07	2.693e+07
Vitronectin	Vtn	P29788	1	93.0376	22	1.44213e+07	19102020	66444310	19059760	25533065	4.17001e+07	20355530	20202040
Alpha-1B-glycoprotein	A1bg	Q19LI2	1	59.8944	18	5319986	2.39493e+06	10380928	5624935	975882	5268044	8031807	5008296
Alpha-2-macrogobulin	A2m	Q6GQT1	1	32.7836	14	940655	3664206	4214517	5722909	1704314	497229	1775179	1.25591e+07
Alpha-1-acid glycoprotein	Orm1	Q60590	1	48.846	13	7.85867e+06	16359820	9.36018e+06	3739832	2.5924e+07	1.13215e+07	21346770	14731470
Immunoglobulin A	Igha	P01878	1	52.9641	12	13531298	2.10995e+07	13724710	21944910	39667832	19579795	11027960	9902350
Apolipoprotein D	Apod	P51910	1	27.8462	11	44204860	44875140	39190280	31801660	52086140	59358500	54106400	40969860
Immunoglobulin G1	Ighg1	P01868/P01869	2	38.0453	10	44212989	28330020	3.44363e+07	59299328	53120152	50599226	53471430	32616456
Alpha-1-antitrypsin	Serpina1a	P07758	1	158.561	5	35335100	80710298	50590070	135377504	48577170	94150639	26788080	30675784

## Sheet: Supplementary Table S6
Supplementary Table S6: Accession, Score, Coverage, Peptides, PSM, Spectra, Cluster, Protein name, Decoy and FDR q-value for each protein assigned in WT01_ASGR1.
Accession	Score	Coverage	Peptide #	PSM #	Spectra #	Cluster	Protein name	DECOY	FDR q-value
P07724	962.815	0.899671	159	799	656	1405	Albumin OS=Mus musculus OX=10090 GN=Alb PE=1 SV=3	false	0
Q921I1	503.495	0.771879	93	287	233	16208	Serotransferrin OS=Mus musculus OX=10090 GN=Tf PE=1 SV=1	false	0
Q61838	659.225	0.68495	109	244	215	1724	Pregnancy zone protein OS=Mus musculus OX=10090 GN=Pzp PE=1 SV=3	false	0
P01027	722.999	0.794949	134	199	189	5038	Complement C3 OS=Mus musculus OX=10090 GN=C3 PE=1 SV=3	false	0
P06909	521.951	0.752026	96	216	184	15714	Complement factor H OS=Mus musculus OX=10090 GN=Cfh PE=1 SV=2	false	0
P28665	587.755	0.640921	101	204	181	12170	Murinoglobulin-1 OS=Mus musculus OX=10090 GN=Mug1 PE=1 SV=3	false	0
P11276	664.316	0.565604	108	175	159	10535	Fibronectin OS=Mus musculus OX=10090 GN=Fn1 PE=1 SV=4	false	0
Q91X72	318.18	0.706522	61	184	153	19748	Hemopexin OS=Mus musculus OX=10090 GN=Hpx PE=1 SV=2	false	0
A2ASS6	411.451	0.0425695	93	124	124	19311	Titin OS=Mus musculus OX=10090 GN=Ttn PE=1 SV=1	false	0
P20918	384.947	0.774631	70	141	115	1455	Plasminogen OS=Mus musculus OX=10090 GN=Plg PE=1 SV=3	false	0
P21614	333.195	0.909664	63	115	106	13598	Vitamin D-binding protein OS=Mus musculus OX=10090 GN=Gc PE=1 SV=2	false	0
Q8K0E8	310.854	0.779626	57	113	105	3535	Fibrinogen beta chain OS=Mus musculus OX=10090 GN=Fgb PE=1 SV=1	false	0
Q8VCM7	269.865	0.816514	49	124	102	15936	Fibrinogen gamma chain OS=Mus musculus OX=10090 GN=Fgg PE=1 SV=1	false	0
Q61147	385.578	0.624882	65	110	97	56	Ceruloplasmin OS=Mus musculus OX=10090 GN=Cp PE=1 SV=2	false	0
E9Q414	363.654	0.217758	78	98	95	12205	Apolipoprotein B-100 OS=Mus musculus OX=10090 GN=Apob PE=1 SV=1	false	0
P01942	91.9883	0.71831	14	104	92	19745	Hemoglobin subunit alpha OS=Mus musculus OX=10090 GN=Hba PE=1 SV=2	false	0
P01029	344.574	0.491369	72	98	91	10848	Complement C4-B OS=Mus musculus OX=10090 GN=C4b PE=1 SV=3	false	0
E9PV24	263.095	0.537389	43	85	76	13902	Fibrinogen alpha chain OS=Mus musculus OX=10090 GN=Fga PE=1 SV=1	false	0
Q00623	222.417	0.734848	43	78	74	5059	Apolipoprotein A-I OS=Mus musculus OX=10090 GN=Apoa1 PE=1 SV=2	false	0
P19221	210.53	0.501618	42	86	73	5421	Prothrombin OS=Mus musculus OX=10090 GN=F2 PE=1 SV=1	false	0
A6X935	263.886	0.548832	44	73	70	5734	Inter alpha-trypsin inhibitor, heavy chain 4 OS=Mus musculus OX=10090 GN=Itih4 PE=1 SV=2	false	0
P07759	162.905	0.576555	29	73	68	20346	Serine protease inhibitor A3K OS=Mus musculus OX=10090 GN=Serpina3k PE=1 SV=2	false	0
P32261	156.955	0.552688	33	70	68	55	Antithrombin-III OS=Mus musculus OX=10090 GN=Serpinc1 PE=1 SV=1	false	0
Q62261	155.229	0.215827	35	65	65	10745	Spectrin beta chain, non-erythrocytic 1 OS=Mus musculus OX=10090 GN=Sptbn1 PE=1 SV=2	false	0
Q9DBD0	209.344	0.617143	41	68	63	16208	Inhibitor of carbonic anhydrase OS=Mus musculus OX=10090 GN=Ica PE=1 SV=1	false	0
Q8C196	181.091	0.388	41	63	62	18575	Carbamoyl-phosphate synthase ammonia, mitochondrial OS=Mus musculus OX=10090 GN=Cps1 PE=1 SV=2	false	0
P04186	219.502	0.603154	41	67	60	11172	Complement factor B OS=Mus musculus OX=10090 GN=Cfb PE=1 SV=2	false	0
Q05920	93.2522	0.306452	21	59	59	16952	Pyruvate carboxylase, mitochondrial OS=Mus musculus OX=10090 GN=Pc PE=1 SV=1	false	0
Q8VDD5	191.023	0.285204	43	59	59	10528	Myosin-9 OS=Mus musculus OX=10090 GN=Myh9 PE=1 SV=4	false	0
P23953	198.268	0.626354	33	58	56	9609	Carboxylesterase 1C OS=Mus musculus OX=10090 GN=Ces1c PE=1 SV=4	false	0
P13020	194.298	0.617949	38	57	55	20329	Gelsolin OS=Mus musculus OX=10090 GN=Gsn PE=1 SV=3	false	0
O08677	150.441	0.402421	28	66	54	9319	Kininogen-1 OS=Mus musculus OX=10090 GN=Kng1 PE=1 SV=1	false	0
P06728	158.282	0.731646	34	55	53	10656	Apolipoprotein A-IV OS=Mus musculus OX=10090 GN=Apoa4 PE=1 SV=3	false	0
P06684	219.442	0.33869	46	55	52	10807	Complement C5 OS=Mus musculus OX=10090 GN=C5 PE=1 SV=2	false	0
P29699	135.792	0.649275	24	56	52	14321	Alpha-2-HS-glycoprotein OS=Mus musculus OX=10090 GN=Ahsg PE=1 SV=1	false	0
P60710	124.465	0.821333	26	51	51	17947	Actin, cytoplasmic 1 OS=Mus musculus OX=10090 GN=Actb PE=1 SV=1	false	0
P63260	124.474	0.794667	26	51	51	17947	Actin, cytoplasmic 2 OS=Mus musculus OX=10090 GN=Actg1 PE=1 SV=1	false	0
O89020	193.319	0.550987	35	58	50	7160	Afamin OS=Mus musculus OX=10090 GN=Afm PE=1 SV=2	false	0
P16546	143.687	0.175566	33	50	50	13634	Spectrin alpha chain, non-erythrocytic 1 OS=Mus musculus OX=10090 GN=Sptan1 PE=1 SV=4	false	0
P28666	158.935	0.211578	31	55	48	12170	Murinoglobulin-2 OS=Mus musculus OX=10090 GN=Mug2 PE=1 SV=2	false	0
Q61646	117.875	0.489914	25	50	48	13793	Haptoglobin OS=Mus musculus OX=10090 GN=Hp PE=1 SV=1	false	0
Q9R0H0	89.1461	0.402421	20	47	47	9833	Peroxisomal acyl-coenzyme A oxidase 1 OS=Mus musculus OX=10090 GN=Acox1 PE=1 SV=5	false	0
P02088	135.223	0.857143	23	49	45	8008	Hemoglobin subunit beta-1 OS=Mus musculus OX=10090 GN=Hbb-b1 PE=1 SV=2	false	0
Q01339	121.311	0.550725	27	54	45	5090	Beta-2-glycoprotein 1 OS=Mus musculus OX=10090 GN=Apoh PE=1 SV=1	false	0
P63038	97.3145	0.467714	22	43	43	1661	60 kDa heat shock protein, mitochondrial OS=Mus musculus OX=10090 GN=Hspd1 PE=1 SV=1	false	0
Q61129	159.756	0.492537	28	46	43	9574	Complement factor I OS=Mus musculus OX=10090 GN=Cfi PE=1 SV=3	false	0
Q6PIC6	70.7352	0.224087	16	43	43	14227	Sodium/potassium-transporting ATPase subunit alpha-3 OS=Mus musculus OX=10090 GN=Atp1a3 PE=1 SV=1	false	0
P08226	99.6689	0.559486	24	43	42	7331	Apolipoprotein E OS=Mus musculus OX=10090 GN=Apoe PE=1 SV=2	false	0
Q8BTM8	123.884	0.188515	28	42	42	10945	Filamin-A OS=Mus musculus OX=10090 GN=Flna PE=1 SV=5	false	0
O08599	93.3159	0.501684	21	41	41	700	Syntaxin-binding protein 1 OS=Mus musculus OX=10090 GN=Stxbp1 PE=1 SV=2	false	0
Q64521	71.3281	0.284732	16	41	41	7754	Glycerol-3-phosphate dehydrogenase, mitochondrial OS=Mus musculus OX=10090 GN=Gpd2 PE=1 SV=2	false	0
P19096	123.939	0.196885	28	40	40	19449	Fatty acid synthase OS=Mus musculus OX=10090 GN=Fasn PE=1 SV=2	false	0
P22599	174.393	0.53753	24	43	40	7259	Alpha-1-antitrypsin 1-2 OS=Mus musculus OX=10090 GN=Serpina1b PE=1 SV=2	false	0
Q9QXS1	150.416	0.103603	34	40	40	12197	Plectin OS=Mus musculus OX=10090 GN=Plec PE=1 SV=3	false	0
P26039	123.545	0.20307	28	39	39	1486	Talin-1 OS=Mus musculus OX=10090 GN=Tln1 PE=1 SV=2	false	0
P26262	132.263	0.487461	28	41	39	2125	Plasma kallikrein OS=Mus musculus OX=10090 GN=Klkb1 PE=1 SV=2	false	0
Q03734	118.385	0.464115	21	45	39	20346	Serine protease inhibitor A3M OS=Mus musculus OX=10090 GN=Serpina3m PE=1 SV=2	false	0
Q99LB7	97.2435	0.433079	22	39	39	5303	Sarcosine dehydrogenase, mitochondrial OS=Mus musculus OX=10090 GN=Sardh PE=1 SV=1	false	0
Q9CZU6	79.5278	0.359914	18	39	39	8398	Citrate synthase, mitochondrial OS=Mus musculus OX=10090 GN=Cs PE=1 SV=1	false	0
Q9ESB3	126.254	0.449524	24	41	39	17045	Histidine-rich glycoprotein OS=Mus musculus OX=10090 GN=Hrg PE=1 SV=2	false	0
Q9JHU4	128.563	0.0913006	29	39	39	5177	Cytoplasmic dynein 1 heavy chain 1 OS=Mus musculus OX=10090 GN=Dync1h1 PE=1 SV=2	false	0
P07758	161.109	0.636804	24	39	38	7259	Alpha-1-antitrypsin 1-1 OS=Mus musculus OX=10090 GN=Serpina1a PE=1 SV=4	false	0
Q9CQW3	26.8208	0.210526	6	38	38	12377	Vitamin K-dependent protein Z OS=Mus musculus OX=10090 GN=Proz PE=1 SV=1	false	0
P48772	13.3873	0.5	3	37	37	17251	Cytochrome c oxidase subunit 8B, mitochondrial OS=Mus musculus OX=10090 GN=Cox8b PE=3 SV=1	false	0
P05202	57.7375	0.386047	13	36	36	20075	Aspartate aminotransferase, mitochondrial OS=Mus musculus OX=10090 GN=Got2 PE=1 SV=1	false	0
Q00897	170.936	0.576271	25	39	36	7259	Alpha-1-antitrypsin 1-4 OS=Mus musculus OX=10090 GN=Serpina1d PE=1 SV=1	false	0
Q03265	75.126	0.412297	17	36	36	8402	ATP synthase subunit alpha, mitochondrial OS=Mus musculus OX=10090 GN=Atp5f1a PE=1 SV=1	false	0
Q8BH59	62.3754	0.330871	14	36	36	12953	Calcium-binding mitochondrial carrier protein Aralar1 OS=Mus musculus OX=10090 GN=Slc25a12 PE=1 SV=1	false	0
Q9QYR6	123.608	0.186239	28	36	36	14191	Microtubule-associated protein 1A OS=Mus musculus OX=10090 GN=Map1a PE=1 SV=2	false	0
P10126	83.7141	0.510823	19	35	35	697	Elongation factor 1-alpha 1 OS=Mus musculus OX=10090 GN=Eef1a1 PE=1 SV=3	false	0
P43274	31.5215	0.16895	7	35	35	6273	Histone H1.4 OS=Mus musculus OX=10090 GN=H1-4 PE=1 SV=2	false	0
O88737	75.4022	0.0781329	17	34	34	7056	Protein bassoon OS=Mus musculus OX=10090 GN=Bsn PE=1 SV=4	false	0
P00186	35.4335	0.253411	8	34	34	12546	Cytochrome P450 1A2 OS=Mus musculus OX=10090 GN=Cyp1a2 PE=1 SV=1	false	0
Q01279	110.214	0.185124	21	39	34	326	Epidermal growth factor receptor OS=Mus musculus OX=10090 GN=Egfr PE=1 SV=1	false	0
Q68FD5	119.292	0.303881	27	34	34	14554	Clathrin heavy chain 1 OS=Mus musculus OX=10090 GN=Cltc PE=1 SV=3	false	0
Q00896	152.697	0.548544	22	34	33	7259	Alpha-1-antitrypsin 1-3 OS=Mus musculus OX=10090 GN=Serpina1c PE=1 SV=2	false	0
Q6PB66	97.396	0.263649	22	33	33	15815	Leucine-rich PPR motif-containing protein, mitochondrial OS=Mus musculus OX=10090 GN=Lrpprc PE=1 SV=2	false	0
Q99KI0	79.3944	0.362821	18	33	33	2302	Aconitate hydratase, mitochondrial OS=Mus musculus OX=10090 GN=Aco2 PE=1 SV=1	false	0
P02089	77.7705	0.734694	16	34	32	8008	Hemoglobin subunit beta-2 OS=Mus musculus OX=10090 GN=Hbb-b2 PE=1 SV=2	false	0
P26443	84.1177	0.421147	19	32	32	7560	Glutamate dehydrogenase 1, mitochondrial OS=Mus musculus OX=10090 GN=Glud1 PE=1 SV=1	false	0
P35441	121.686	0.254701	28	36	32	16097	Thrombospondin-1 OS=Mus musculus OX=10090 GN=Thbs1 PE=1 SV=1	false	0
P56480	88.5066	0.557656	20	32	32	18614	ATP synthase subunit beta, mitochondrial OS=Mus musculus OX=10090 GN=Atp5f1b PE=1 SV=2	false	0
P58252	79.7055	0.301865	18	31	31	4000	Elongation factor 2 OS=Mus musculus OX=10090 GN=Eef2 PE=1 SV=2	false	0
P01872	128.262	0.38326	23	38	30	18626	Immunoglobulin heavy constant mu OS=Mus musculus OX=10090 GN=Ighm PE=1 SV=2	false	0
Q9CPU4	31.2441	0.856209	7	30	30	2869	Microsomal glutathione S-transferase 3 OS=Mus musculus OX=10090 GN=Mgst3 PE=1 SV=1	false	0
P48962	57.7119	0.402685	13	29	29	10504	ADP/ATP translocase 1 OS=Mus musculus OX=10090 GN=Slc25a4 PE=1 SV=4	false	0
P68033, P68134	93.2018	0.4986737400530504, 0.4986737400530504	20	29	29	17947	Actin, alpha cardiac muscle 1 OS=Mus musculus OX=10090 GN=Actc1 PE=1 SV=1, Actin, alpha skeletal muscle OS=Mus musculus OX=10090 GN=Acta1 PE=1 SV=1	false	0
Q8BFZ3	46.5554	0.255319	9	29	29	17947	Beta-actin-like protein 2 OS=Mus musculus OX=10090 GN=Actbl2 PE=1 SV=1	false	0
Q9CWU5	31.1037	0.213636	7	29	29	694	KH domain-containing protein 3 OS=Mus musculus OX=10090 GN=Khdc3 PE=1 SV=1	false	0
O08638	93.4049	0.125761	21	28	28	10528	Myosin-11 OS=Mus musculus OX=10090 GN=Myh11 PE=1 SV=1	false	0
P38647	48.8961	0.217968	11	28	28	12497	Stress-70 protein, mitochondrial OS=Mus musculus OX=10090 GN=Hspa9 PE=1 SV=3	false	0
P97290	104.439	0.396825	19	29	28	8315	Plasma protease C1 inhibitor OS=Mus musculus OX=10090 GN=Serping1 PE=1 SV=3	false	0
Q61702	133.082	0.398015	24	30	28	15787	Inter-alpha-trypsin inhibitor heavy chain H1 OS=Mus musculus OX=10090 GN=Itih1 PE=1 SV=2	false	0
Q9DBB9	111.471	0.398537	22	32	28	18142	Carboxypeptidase N subunit 2 OS=Mus musculus OX=10090 GN=Cpn2 PE=1 SV=2	false	0
Q9DBM2	75.4527	0.266017	17	28	28	6240	Peroxisomal bifunctional enzyme OS=Mus musculus OX=10090 GN=Ehhadh PE=1 SV=4	false	0
A2ARZ3	97.1929	0.0590422	22	27	27	13774	Fibrous sheath-interacting protein 2 OS=Mus musculus OX=10090 GN=Fsip2 PE=1 SV=3	false	0
P11859	88.6963	0.375262	14	32	27	10862	Angiotensinogen OS=Mus musculus OX=10090 GN=Agt PE=1 SV=1	false	0
P16858	66.475	0.63964	15	27	27	6188	Glyceraldehyde-3-phosphate dehydrogenase OS=Mus musculus OX=10090 GN=Gapdh PE=1 SV=2	false	0
P62737, P63268	84.4299	0.46949602122015915, 0.47074468085106386	18	27	27	17947	Actin, aortic smooth muscle OS=Mus musculus OX=10090 GN=Acta2 PE=1 SV=1, Actin, gamma-enteric smooth muscle OS=Mus musculus OX=10090 GN=Actg2 PE=1 SV=1	false	0
Q5SX39	84.8326	0.125838	19	27	27	10528	Myosin-4 OS=Mus musculus OX=10090 GN=Myh4 PE=1 SV=1	false	0
Q5SX40	84.7054	0.109681	19	27	27	10528	Myosin-1 OS=Mus musculus OX=10090 GN=Myh1 PE=1 SV=1	false	0
Q61937	44.0812	0.383562	10	27	27	18733	Nucleophosmin OS=Mus musculus OX=10090 GN=Npm1 PE=1 SV=1	false	0
O70362	98.4057	0.247312	19	30	26	3575	Phosphatidylinositol-glycan-specific phospholipase D OS=Mus musculus OX=10090 GN=Gpld1 PE=1 SV=1	false	0
P24270	62.1383	0.402277	14	26	26	9124	Catalase OS=Mus musculus OX=10090 GN=Cat PE=1 SV=4	false	0
P42703	79.5899	0.231685	18	27	26	14083	Leukemia inhibitory factor receptor OS=Mus musculus OX=10090 GN=Lifr PE=1 SV=1	false	0
P61922	62.013	0.472	14	26	26	17076	4-aminobutyrate aminotransferase, mitochondrial OS=Mus musculus OX=10090 GN=Abat PE=1 SV=1	false	0
Q60597	75.299	0.245357	17	26	26	7434	2-oxoglutarate dehydrogenase, mitochondrial OS=Mus musculus OX=10090 GN=Ogdh PE=1 SV=3	false	0
Q61508	57.3543	0.282648	13	26	26	96	Extracellular matrix protein 1 OS=Mus musculus OX=10090 GN=Ecm1 PE=1 SV=2	false	0
Q80X90	92.6008	0.14681	21	26	26	10945	Filamin-B OS=Mus musculus OX=10090 GN=Flnb PE=1 SV=3	false	0
Q8VHX6	61.9196	0.0953778	14	26	26	10945	Filamin-C OS=Mus musculus OX=10090 GN=Flnc PE=1 SV=3	false	0
Q91VD9	53.0704	0.310867	12	26	26	695	NADH-ubiquinone oxidoreductase 75 kDa subunit, mitochondrial OS=Mus musculus OX=10090 GN=Ndufs1 PE=1 SV=2	false	0
O88947	84.7566	0.326403	17	26	25	17046	Coagulation factor X OS=Mus musculus OX=10090 GN=F10 PE=1 SV=1	false	0
P13541	75.4211	0.11701	17	25	25	10528	Myosin-3 OS=Mus musculus OX=10090 GN=Myh3 PE=2 SV=2	false	0
P20029	75.673	0.329771	17	25	25	7824	Endoplasmic reticulum chaperone BiP OS=Mus musculus OX=10090 GN=Hspa5 PE=1 SV=3	false	0
P70670	44.4846	0.0745313	10	25	25	6002	Nascent polypeptide-associated complex subunit alpha, muscle-specific form OS=Mus musculus OX=10090 GN=Naca PE=1 SV=2	false	0
Q06890	103.157	0.316964	19	31	25	13594	Clusterin OS=Mus musculus OX=10090 GN=Clu PE=1 SV=1	false	0
Q62351	35.5453	0.159895	8	25	25	12788	Transferrin receptor protein 1 OS=Mus musculus OX=10090 GN=Tfrc PE=1 SV=1	false	0
Q8BND5	114.633	0.332888	25	29	25	13035	Sulfhydryl oxidase 1 OS=Mus musculus OX=10090 GN=Qsox1 PE=1 SV=1	false	0
Q9Z2I0	53.0801	0.281843	12	25	25	5902	Mitochondrial proton/calcium exchanger protein OS=Mus musculus OX=10090 GN=Letm1 PE=1 SV=1	false	0
P11499	84.2643	0.364641	19	24	24	5621	Heat shock protein HSP 90-beta OS=Mus musculus OX=10090 GN=Hsp90ab1 PE=1 SV=3	false	0
P14873	66.2403	0.12013	15	24	24	9401	Microtubule-associated protein 1B OS=Mus musculus OX=10090 GN=Map1b PE=1 SV=2	false	0
P19001	61.1119	0.35732	14	25	24	3755	Keratin, type I cytoskeletal 19 OS=Mus musculus OX=10090 GN=Krt19 PE=1 SV=1	false	0
P19783	40.2909	0.43787	9	24	24	16785	Cytochrome c oxidase subunit 4 isoform 1, mitochondrial OS=Mus musculus OX=10090 GN=Cox4i1 PE=1 SV=2	false	0
Q02248	40.4878	0.190781	9	24	24	7648	Catenin beta-1 OS=Mus musculus OX=10090 GN=Ctnnb1 PE=1 SV=1	false	0
Q8CGK3	48.7237	0.237092	11	24	24	1902	Lon protease homolog, mitochondrial OS=Mus musculus OX=10090 GN=Lonp1 PE=1 SV=2	false	0
Q8K3V4	66.2578	0.354839	15	24	24	6185	Protein-arginine deiminase type-6 OS=Mus musculus OX=10090 GN=Padi6 PE=1 SV=2	false	0
Q99JF8	17.8928	0.0909091	4	24	24	9702	PC4 and SFRS1-interacting protein OS=Mus musculus OX=10090 GN=Psip1 PE=1 SV=1	false	0
Q9DBT9	79.8407	0.362486	18	24	24	3729	Dimethylglycine dehydrogenase, mitochondrial OS=Mus musculus OX=10090 GN=Dmgdh PE=1 SV=1	false	0
O08553	48.9596	0.328671	11	23	23	20630	Dihydropyrimidinase-related protein 2 OS=Mus musculus OX=10090 GN=Dpysl2 PE=1 SV=2	false	0
O88783	84.1612	0.133761	20	25	23	10639	Coagulation factor V OS=Mus musculus OX=10090 GN=F5 PE=1 SV=1	false	0
P01837	52.432	0.71028	8	30	23	13621	Immunoglobulin kappa constant OS=Mus musculus OX=10090 GN=Igkc PE=1 SV=2	false	0
P05064	44.3419	0.508242	10	23	23	11241	Fructose-bisphosphate aldolase A OS=Mus musculus OX=10090 GN=Aldoa PE=1 SV=2	false	0
P09103	62.0567	0.426326	14	23	23	12301	Protein disulfide-isomerase OS=Mus musculus OX=10090 GN=P4hb PE=1 SV=2	false	0
P13542	75.6839	0.123387	17	23	23	10528	Myosin-8 OS=Mus musculus OX=10090 GN=Myh8 PE=2 SV=2	false	0
P52825	48.7149	0.25076	11	23	23	5657	Carnitine O-palmitoyltransferase 2, mitochondrial OS=Mus musculus OX=10090 GN=Cpt2 PE=1 SV=2	false	0
P68373	73.9542	0.596882	17	23	23	18273	Tubulin alpha-1C chain OS=Mus musculus OX=10090 GN=Tuba1c PE=1 SV=1	false	0
Q04447	57.2942	0.524934	13	23	23	7042	Creatine kinase B-type OS=Mus musculus OX=10090 GN=Ckb PE=1 SV=1	false	0
Q05421	22.3415	0.174442	5	23	23	17145	Cytochrome P450 2E1 OS=Mus musculus OX=10090 GN=Cyp2e1 PE=1 SV=1	false	0
Q61247	94.3445	0.462322	17	24	23	9699	Alpha-2-antiplasmin OS=Mus musculus OX=10090 GN=Serpinf2 PE=1 SV=1	false	0
Q61879	79.8961	0.109818	18	23	23	10528	Myosin-10 OS=Mus musculus OX=10090 GN=Myh10 PE=1 SV=2	false	0
Q8BMS1	62.1139	0.275229	14	23	23	1869	Trifunctional enzyme subunit alpha, mitochondrial OS=Mus musculus OX=10090 GN=Hadha PE=1 SV=1	false	0
Q8K182	81.6328	0.432709	19	24	23	14033	Complement component C8 alpha chain OS=Mus musculus OX=10090 GN=C8a PE=1 SV=1	false	0
Q9R098	61.7271	0.333844	13	24	23	4129	Hepatocyte growth factor activator OS=Mus musculus OX=10090 GN=Hgfac PE=1 SV=1	false	0
P01898	93.3525	0.596923	20	27	22	1488	H-2 class I histocompatibility antigen, Q10 alpha chain OS=Mus musculus OX=10090 GN=H2-Q10 PE=1 SV=3	false	0
P07309	61.0742	0.714286	9	22	22	11217	Transthyretin OS=Mus musculus OX=10090 GN=Ttr PE=1 SV=1	false	0
P13864	48.6544	0.0925926	11	22	22	16995	DNA (cytosine-5)-methyltransferase 1 OS=Mus musculus OX=10090 GN=Dnmt1 PE=1 SV=5	false	0
P50544	53.2542	0.272866	12	22	22	696	Very long-chain specific acyl-CoA dehydrogenase, mitochondrial OS=Mus musculus OX=10090 GN=Acadvl PE=1 SV=3	false	0
P58281	71.3408	0.219792	16	22	22	15838	Dynamin-like 120 kDa protein, mitochondrial OS=Mus musculus OX=10090 GN=Opa1 PE=1 SV=1	false	0
Q05793	61.8557	0.0855139	14	22	22	1739	Basement membrane-specific heparan sulfate proteoglycan core protein OS=Mus musculus OX=10090 GN=Hspg2 PE=1 SV=1	false	0
Q07968	54.2409	0.292975	12	23	22	11155	Coagulation factor XIII B chain OS=Mus musculus OX=10090 GN=F13b PE=1 SV=2	false	0
Q6PIE5	88.2659	0.262745	20	22	22	14227	Sodium/potassium-transporting ATPase subunit alpha-2 OS=Mus musculus OX=10090 GN=Atp1a2 PE=1 SV=1	false	0
Q80YC5	85.0628	0.38191	18	23	22	5049	Coagulation factor XII OS=Mus musculus OX=10090 GN=F12 PE=1 SV=2	false	0
Q8CG14	54.2616	0.258721	12	22	22	13639	Complement C1s-A subcomponent OS=Mus musculus OX=10090 GN=C1sa PE=2 SV=2	false	0
Q9DCN2	53.2856	0.534884	12	22	22	16996	NADH-cytochrome b5 reductase 3 OS=Mus musculus OX=10090 GN=Cyb5r3 PE=1 SV=3	false	0
Q9DCX2	48.7051	0.720497	11	22	22	6332	ATP synthase subunit d, mitochondrial OS=Mus musculus OX=10090 GN=Atp5pd PE=1 SV=3	false	0
O35490	51.6547	0.302211	12	23	21	1853	Betaine--homocysteine S-methyltransferase 1 OS=Mus musculus OX=10090 GN=Bhmt PE=1 SV=1	false	0
P01867	65.465	0.257426	11	25	21	19939	Ig gamma-2B chain C region OS=Mus musculus OX=10090 GN=Igh-3 PE=1 SV=3	false	0
P05213	65.1323	0.498891	15	21	21	18273	Tubulin alpha-1B chain OS=Mus musculus OX=10090 GN=Tuba1b PE=1 SV=2	false	0
P26041	26.6801	0.185442	6	21	21	3496	Moesin OS=Mus musculus OX=10090 GN=Msn PE=1 SV=3	false	0
P30416	31.1591	0.237991	7	21	21	4495	Peptidyl-prolyl cis-trans isomerase FKBP4 OS=Mus musculus OX=10090 GN=Fkbp4 PE=1 SV=5	false	0
P35700	44.4263	0.688442	10	21	21	20650	Peroxiredoxin-1 OS=Mus musculus OX=10090 GN=Prdx1 PE=1 SV=1	false	0
P63017	62.5269	0.263158	14	21	21	7824	Heat shock cognate 71 kDa protein OS=Mus musculus OX=10090 GN=Hspa8 PE=1 SV=1	false	0
P68369	65.1872	0.498891	15	21	21	18273	Tubulin alpha-1A chain OS=Mus musculus OX=10090 GN=Tuba1a PE=1 SV=1	false	0
Q19LI2	66.2078	0.416016	15	21	21	6223	Alpha-1B-glycoprotein OS=Mus musculus OX=10090 GN=A1bg PE=1 SV=1	false	0
Q3UIU2	35.767	0.640625	8	21	21	2719	NADH dehydrogenase ubiquinone 1 beta subcomplex subunit 6 OS=Mus musculus OX=10090 GN=Ndufb6 PE=1 SV=3	false	0
Q61704	95.0435	0.259843	17	23	21	7795	Inter-alpha-trypsin inhibitor heavy chain H3 OS=Mus musculus OX=10090 GN=Itih3 PE=1 SV=3	false	0
Q80UM7	26.6029	0.118705	6	21	21	3817	Mannosyl-oligosaccharide glucosidase OS=Mus musculus OX=10090 GN=Mogs PE=1 SV=1	false	0
Q8BHN3	57.5052	0.239407	13	21	21	6207	Neutral alpha-glucosidase AB OS=Mus musculus OX=10090 GN=Ganab PE=1 SV=1	false	0
Q8VDJ3	39.968	0.106467	9	21	21	5116	Vigilin OS=Mus musculus OX=10090 GN=Hdlbp PE=1 SV=1	false	0
Q9D051	61.9335	0.56546	14	21	21	17156	Pyruvate dehydrogenase E1 component subunit beta, mitochondrial OS=Mus musculus OX=10090 GN=Pdhb PE=1 SV=1	false	0
Q9EQ20	57.2733	0.323364	13	21	21	5870	Methylmalonate-semialdehyde dehydrogenase acylating, mitochondrial OS=Mus musculus OX=10090 GN=Aldh6a1 PE=1 SV=1	false	0
Q9QXZ0	66.1951	0.0318194	15	21	21	1437	Microtubule-actin cross-linking factor 1 OS=Mus musculus OX=10090 GN=Macf1 PE=1 SV=2	false	0
P01868, P01869	54.3479	0.37037037037037035, 0.3053435114503817	9	23	20	9527	Ig gamma-1 chain C region secreted form OS=Mus musculus OX=10090 GN=Ighg1 PE=1 SV=1, Ig gamma-1 chain C region, membrane-bound form OS=Mus musculus OX=10090 GN=Ighg1 PE=1 SV=2	false	0
P06151	53.2797	0.472892	12	20	20	20636	L-lactate dehydrogenase A chain OS=Mus musculus OX=10090 GN=Ldha PE=1 SV=3	false	0
P08003	57.4583	0.351097	13	20	20	13987	Protein disulfide-isomerase A4 OS=Mus musculus OX=10090 GN=Pdia4 PE=1 SV=3	false	0
P08113	75.1685	0.289277	17	20	20	5297	Endoplasmin OS=Mus musculus OX=10090 GN=Hsp90b1 PE=1 SV=2	false	0
P17710	53.5275	0.193018	12	20	20	10790	Hexokinase-1 OS=Mus musculus OX=10090 GN=Hk1 PE=1 SV=3	false	0
P20152	75.7577	0.427039	17	20	20	72	Vimentin OS=Mus musculus OX=10090 GN=Vim PE=1 SV=3	false	0
P30275	66.2416	0.409091	15	20	20	7683	Creatine kinase U-type, mitochondrial OS=Mus musculus OX=10090 GN=Ckmt1 PE=1 SV=1	false	0
P43275	26.7065	0.262911	6	20	20	18645	Histone H1.1 OS=Mus musculus OX=10090 GN=H1-1 PE=1 SV=2	false	0
P70398	48.9031	0.0640875	11	20	20	19717	Probable ubiquitin carboxyl-terminal hydrolase FAF-X OS=Mus musculus OX=10090 GN=Usp9x PE=1 SV=2	false	0
Q00898	109.978	0.392252	13	20	20	7259	Alpha-1-antitrypsin 1-5 OS=Mus musculus OX=10090 GN=Serpina1e PE=1 SV=1	false	0
Q60847	53.1309	0.0634615	12	20	20	4477	Collagen alpha-1(XII) chain OS=Mus musculus OX=10090 GN=Col12a1 PE=2 SV=3	false	0
Q61554	57.244	0.0842325	13	20	20	12203	Fibrillin-1 OS=Mus musculus OX=10090 GN=Fbn1 PE=1 SV=2	false	0
Q61598	53.4753	0.370787	12	20	20	14324	Rab GDP dissociation inhibitor beta OS=Mus musculus OX=10090 GN=Gdi2 PE=1 SV=1	false	0
Q64726	74.5244	0.407166	15	20	20	15671	Zinc-alpha-2-glycoprotein OS=Mus musculus OX=10090 GN=Azgp1 PE=1 SV=2	false	0
Q8BH35	82.6565	0.363328	17	24	20	3700	Complement component C8 beta chain OS=Mus musculus OX=10090 GN=C8b PE=1 SV=1	false	0
Q8CC88	70.9469	0.113386	16	20	20	5302	von Willebrand factor A domain-containing protein 8 OS=Mus musculus OX=10090 GN=Vwa8 PE=1 SV=2	false	0
Q8K0L3	44.2776	0.243478	10	20	20	12994	Acyl-coenzyme A synthetase ACSM2, mitochondrial OS=Mus musculus OX=10090 GN=Acsm2 PE=1 SV=1	false	0
Q8K2F0	13.4024	0.0757576	3	20	20	2907	Bromodomain-containing protein 3 OS=Mus musculus OX=10090 GN=Brd3 PE=1 SV=2	false	0
Q8VCS0	70.4692	0.373585	15	22	20	16938	N-acetylmuramoyl-L-alanine amidase OS=Mus musculus OX=10090 GN=Pglyrp2 PE=1 SV=1	false	0
Q8VCT4	34.2373	0.242478	9	20	20	9609	Carboxylesterase 1D OS=Mus musculus OX=10090 GN=Ces1d PE=1 SV=1	false	0
Q91WP6	62.7395	0.339713	13	22	20	20346	Serine protease inhibitor A3N OS=Mus musculus OX=10090 GN=Serpina3n PE=1 SV=1	false	0
Q91ZA3	53.2073	0.222376	12	20	20	6208	Propionyl-CoA carboxylase alpha chain, mitochondrial OS=Mus musculus OX=10090 GN=Pcca PE=1 SV=2	false	0
Q99JY0	48.4687	0.237895	11	20	20	18582	Trifunctional enzyme subunit beta, mitochondrial OS=Mus musculus OX=10090 GN=Hadhb PE=1 SV=1	false	0
Q9QXC1	84.9251	0.438144	14	24	20	760	Fetuin-B OS=Mus musculus OX=10090 GN=Fetub PE=1 SV=1	false	0
A2BIM8, P02762, P04938	78.174	0.7182320441988951, 0.7222222222222222, 0.7182320441988951	15	19	19	9971	Major urinary protein 18 OS=Mus musculus OX=10090 GN=Mup18 PE=3 SV=1, Major urinary protein 6 OS=Mus musculus OX=10090 GN=Mup6 PE=1 SV=2, Major urinary protein 11 OS=Mus musculus OX=10090 GN=Mup11 PE=1 SV=2	false	0
P06683	85.4041	0.321168	18	21	19	1856	Complement component C9 OS=Mus musculus OX=10090 GN=C9 PE=1 SV=2	false	0
P12960	57.6045	0.214706	13	19	19	2725	Contactin-1 OS=Mus musculus OX=10090 GN=Cntn1 PE=1 SV=1	false	0
P16460	53.3891	0.417476	12	19	19	10783	Argininosuccinate synthase OS=Mus musculus OX=10090 GN=Ass1 PE=1 SV=1	false	0
P17717	53.1563	0.358491	12	19	19	11502	UDP-glucuronosyltransferase 2B17 OS=Mus musculus OX=10090 GN=Ugt2b17 PE=1 SV=1	false	0
P25688	48.4289	0.438944	11	19	19	12939	Uricase OS=Mus musculus OX=10090 GN=Uox PE=1 SV=2	false	0
P37040	44.4562	0.256637	10	19	19	2756	NADPH--cytochrome P450 reductase OS=Mus musculus OX=10090 GN=Por PE=1 SV=2	false	0
P43276	26.9299	0.224215	6	19	19	779	Histone H1.5 OS=Mus musculus OX=10090 GN=H1-5 PE=1 SV=2	false	0
P47738	48.4859	0.435453	11	19	19	6362	Aldehyde dehydrogenase, mitochondrial OS=Mus musculus OX=10090 GN=Aldh2 PE=1 SV=1	false	0
P63242	44.1266	0.545455	10	19	19	5354	Eukaryotic translation initiation factor 5A-1 OS=Mus musculus OX=10090 GN=Eif5a PE=1 SV=2	false	0
Q61001	40.1731	0.0481442	9	19	19	14424	Laminin subunit alpha-5 OS=Mus musculus OX=10090 GN=Lama5 PE=1 SV=4	false	0
Q61703	89.4243	0.204017	16	21	19	6996	Inter-alpha-trypsin inhibitor heavy chain H2 OS=Mus musculus OX=10090 GN=Itih2 PE=1 SV=1	false	0
Q8VDN2	70.9077	0.190616	16	19	19	14227	Sodium/potassium-transporting ATPase subunit alpha-1 OS=Mus musculus OX=10090 GN=Atp1a1 PE=1 SV=1	false	0
Q99KE1	40.0343	0.33107	9	19	19	9118	NAD-dependent malic enzyme, mitochondrial OS=Mus musculus OX=10090 GN=Me2 PE=1 SV=1	false	0
Q9D0M3	57.4065	0.378462	13	19	19	1500	Cytochrome c1, heme protein, mitochondrial OS=Mus musculus OX=10090 GN=Cyc1 PE=1 SV=1	false	0
Q9QWK4	64.4382	0.357955	13	20	19	7271	CD5 antigen-like OS=Mus musculus OX=10090 GN=Cd5l PE=1 SV=3	false	0
Q9R0K7	48.7346	0.130217	11	19	19	12243	Plasma membrane calcium-transporting ATPase 2 OS=Mus musculus OX=10090 GN=Atp2b2 PE=1 SV=2	false	0
Q9Z0M5	8.82325	0.0629723	2	19	19	17134	Lysosomal acid lipase/cholesteryl ester hydrolase OS=Mus musculus OX=10090 GN=Lipa PE=1 SV=2	false	0
A2AS89	22.0189	0.365922	5	18	18	16696	Agmatinase, mitochondrial OS=Mus musculus OX=10090 GN=Agmat PE=1 SV=1	false	0
O88935	44.0731	0.203966	10	18	18	294	Synapsin-1 OS=Mus musculus OX=10090 GN=Syn1 PE=1 SV=2	false	0
P05784	57.8846	0.427896	13	18	18	3755	Keratin, type I cytoskeletal 18 OS=Mus musculus OX=10090 GN=Krt18 PE=1 SV=5	false	0
P11679	62.4574	0.326531	14	18	18	72	Keratin, type II cytoskeletal 8 OS=Mus musculus OX=10090 GN=Krt8 PE=1 SV=4	false	0
P20239	39.7821	0.169705	9	18	18	10534	Zona pellucida sperm-binding protein 2 OS=Mus musculus OX=10090 GN=Zp2 PE=1 SV=1	false	0
P29788	80.8063	0.435146	16	21	18	5146	Vitronectin OS=Mus musculus OX=10090 GN=Vtn PE=1 SV=2	false	0
P32020	52.9908	0.369287	12	18	18	1713	Sterol carrier protein 2 OS=Mus musculus OX=10090 GN=Scp2 PE=1 SV=3	false	0
P63030	26.6544	0.495413	6	18	18	2785	Mitochondrial pyruvate carrier 1 OS=Mus musculus OX=10090 GN=Mpc1 PE=1 SV=1	false	0
Q64727	57.4632	0.22045	13	18	18	18653	Vinculin OS=Mus musculus OX=10090 GN=Vcl PE=1 SV=4	false	0
Q6URW6	57.8292	0.087	13	18	18	10528	Myosin-14 OS=Mus musculus OX=10090 GN=Myh14 PE=1 SV=1	false	0
Q8BIJ6	53.058	0.160079	12	18	18	763	Isoleucine--tRNA ligase, mitochondrial OS=Mus musculus OX=10090 GN=Iars2 PE=1 SV=1	false	0
Q8CG16	52.4215	0.261669	12	19	18	432	Complement C1r-A subcomponent OS=Mus musculus OX=10090 GN=C1ra PE=1 SV=1	false	0
Q8CGP1	44.4913	0.722222	10	18	18	5453	Histone H2B type 1-K OS=Mus musculus OX=10090 GN=H2bc12 PE=1 SV=3	false	0
Q8K411	57.3581	0.245174	13	18	18	4416	Presequence protease, mitochondrial OS=Mus musculus OX=10090 GN=Pitrm1 PE=1 SV=1	false	0
Q91W43	40.2732	0.132683	9	18	18	7651	Glycine dehydrogenase (decarboxylating), mitochondrial OS=Mus musculus OX=10090 GN=Gldc PE=1 SV=1	false	0
Q920A5	31.1357	0.152655	7	18	18	18204	Retinoid-inducible serine carboxypeptidase OS=Mus musculus OX=10090 GN=Scpep1 PE=1 SV=2	false	0
Q9CPY7	46.4764	0.246628	11	19	18	13830	Cytosol aminopeptidase OS=Mus musculus OX=10090 GN=Lap3 PE=1 SV=3	false	0
B5X0G2	69.1815	0.666667	13	17	17	9971	Major urinary protein 17 OS=Mus musculus OX=10090 GN=Mup17 PE=2 SV=2	false	0
P00405	44.056	0.506608	10	17	17	2944	Cytochrome c oxidase subunit 2 OS=Mus musculus OX=10090 GN=Mtco2 PE=1 SV=1	false	0
P07310	26.6759	0.393701	6	17	17	88	Creatine kinase M-type OS=Mus musculus OX=10090 GN=Ckm PE=1 SV=1	false	0
P11588	61.9013	0.694444	14	17	17	9971	Major urinary protein 1 OS=Mus musculus OX=10090 GN=Mup1 PE=1 SV=1	false	0
P11589	58.2092	0.622222	13	17	17	9971	Major urinary protein 2 OS=Mus musculus OX=10090 GN=Mup2 PE=1 SV=1	false	0
P26645	21.9805	0.456311	5	17	17	18634	Myristoylated alanine-rich C-kinase substrate OS=Mus musculus OX=10090 GN=Marcks PE=1 SV=2	false	0
P26928	47.0726	0.307263	11	18	17	5596	Hepatocyte growth factor-like protein OS=Mus musculus OX=10090 GN=Mst1 PE=2 SV=2	false	0
P29758	53.4262	0.42369	12	17	17	20629	Ornithine aminotransferase, mitochondrial OS=Mus musculus OX=10090 GN=Oat PE=1 SV=1	false	0
P33267	40.4296	0.301426	9	17	17	20645	Cytochrome P450 2F2 OS=Mus musculus OX=10090 GN=Cyp2f2 PE=1 SV=1	false	0
P97807	53.0708	0.451677	12	17	17	9271	Fumarate hydratase, mitochondrial OS=Mus musculus OX=10090 GN=Fh PE=1 SV=3	false	0
Q02566	66.3827	0.0789474	15	17	17	10528	Myosin-6 OS=Mus musculus OX=10090 GN=Myh6 PE=1 SV=2	false	0
Q06770	82.5115	0.443325	15	17	17	12369	Corticosteroid-binding globulin OS=Mus musculus OX=10090 GN=Serpina6 PE=1 SV=1	false	0
Q61176	44.2659	0.346749	10	17	17	687	Arginase-1 OS=Mus musculus OX=10090 GN=Arg1 PE=1 SV=1	false	0
Q61207	48.6766	0.321364	11	17	17	2749	Prosaposin OS=Mus musculus OX=10090 GN=Psap PE=1 SV=2	false	0
Q64133	26.8511	0.207224	6	17	17	15858	Amine oxidase flavin-containing A OS=Mus musculus OX=10090 GN=Maoa PE=1 SV=3	false	0
Q64332	48.7054	0.158703	11	17	17	294	Synapsin-2 OS=Mus musculus OX=10090 GN=Syn2 PE=1 SV=2	false	0
Q78PY7	39.9255	0.202198	9	17	17	17082	Staphylococcal nuclease domain-containing protein 1 OS=Mus musculus OX=10090 GN=Snd1 PE=1 SV=1	false	0
Q8VCG4	45.2993	0.534653	9	17	17	705	Complement component C8 gamma chain OS=Mus musculus OX=10090 GN=C8g PE=1 SV=1	false	0
Q99MN9	53.4405	0.336414	12	17	17	17028	Propionyl-CoA carboxylase beta chain, mitochondrial OS=Mus musculus OX=10090 GN=Pccb PE=1 SV=2	false	0
Q99P72	44.4374	0.203098	10	17	17	4506	Reticulon-4 OS=Mus musculus OX=10090 GN=Rtn4 PE=1 SV=2	false	0
Q9DBG6	44.2166	0.323296	10	17	17	12679	Dolichyl-diphosphooligosaccharide--protein glycosyltransferase subunit 2 OS=Mus musculus OX=10090 GN=Rpn2 PE=1 SV=1	false	0
Q9JKR6	48.5567	0.182182	11	17	17	2486	Hypoxia up-regulated protein 1 OS=Mus musculus OX=10090 GN=Hyou1 PE=1 SV=1	false	0
E9PVA8	48.6844	0.0834893	11	16	16	6041	eIF-2-alpha kinase activator GCN1 OS=Mus musculus OX=10090 GN=Gcn1 PE=1 SV=1	false	0
O08749	26.5003	0.212181	6	16	16	15706	Dihydrolipoyl dehydrogenase, mitochondrial OS=Mus musculus OX=10090 GN=Dld PE=1 SV=2	false	0
O55143	57.272	0.181992	13	16	16	15679	Sarcoplasmic/endoplasmic reticulum calcium ATPase 2 OS=Mus musculus OX=10090 GN=Atp2a2 PE=1 SV=2	false	0
P01878	56.9559	0.322674	10	16	16	4035	Ig alpha chain C region OS=Mus musculus OX=10090 PE=1 SV=1	false	0
P05063	26.4033	0.325069	6	16	16	11241	Fructose-bisphosphate aldolase C OS=Mus musculus OX=10090 GN=Aldoc PE=1 SV=4	false	0
P07356	44.4008	0.442478	10	16	16	2706	Annexin A2 OS=Mus musculus OX=10090 GN=Anxa2 PE=1 SV=2	false	0
P07901	48.8189	0.240109	11	16	16	5621	Heat shock protein HSP 90-alpha OS=Mus musculus OX=10090 GN=Hsp90aa1 PE=1 SV=4	false	0
P17563	35.5996	0.256356	8	16	16	9870	Methanethiol oxidase OS=Mus musculus OX=10090 GN=Selenbp1 PE=1 SV=2	false	0
P35438	27.1037	0.08742	6	16	16	488	Glutamate receptor ionotropic, NMDA 1 OS=Mus musculus OX=10090 GN=Grin1 PE=1 SV=1	false	0
P35564	57.4839	0.326565	13	16	16	19324	Calnexin OS=Mus musculus OX=10090 GN=Canx PE=1 SV=1	false	0
P41317	52.497	0.377049	11	19	16	3865	Mannose-binding protein C OS=Mus musculus OX=10090 GN=Mbl2 PE=1 SV=2	false	0
P52430	81.5462	0.605634	12	16	16	17142	Serum paraoxonase/arylesterase 1 OS=Mus musculus OX=10090 GN=Pon1 PE=1 SV=2	false	0
P54071	35.7146	0.172566	8	16	16	10833	Isocitrate dehydrogenase NADP, mitochondrial OS=Mus musculus OX=10090 GN=Idh2 PE=1 SV=3	false	0
P68433	26.6984	0.485294	6	16	16	12919	Histone H3.1 OS=Mus musculus OX=10090 GN=H3c1 PE=1 SV=2	false	0
Q00724	83.2541	0.696517	13	19	16	5555	Retinol-binding protein 4 OS=Mus musculus OX=10090 GN=Rbp4 PE=1 SV=2	false	0
Q3U7R1	52.9431	0.190476	12	16	16	5384	Extended synaptotagmin-1 OS=Mus musculus OX=10090 GN=Esyt1 PE=1 SV=2	false	0
Q60590	52.8051	0.36715	11	16	16	5428	Alpha-1-acid glycoprotein 1 OS=Mus musculus OX=10090 GN=Orm1 PE=1 SV=1	false	0
Q61941	44.3686	0.143646	10	16	16	16755	NAD(P) transhydrogenase, mitochondrial OS=Mus musculus OX=10090 GN=Nnt PE=1 SV=2	false	0
Q66X05	35.4557	0.126173	8	16	16	19821	NACHT, LRR and PYD domains-containing protein 4F OS=Mus musculus OX=10090 GN=Nlrp4f PE=1 SV=1	false	0
Q8BWF0	35.5395	0.239006	8	16	16	9650	Succinate-semialdehyde dehydrogenase, mitochondrial OS=Mus musculus OX=10090 GN=Aldh5a1 PE=1 SV=1	false	0
Q8CIE6	48.8644	0.14134	11	16	16	12787	Coatomer subunit alpha OS=Mus musculus OX=10090 GN=Copa PE=1 SV=2	false	0
Q8CIZ8	53.1845	0.0579453	12	16	16	4066	von Willebrand factor OS=Mus musculus OX=10090 GN=Vwf PE=1 SV=2	false	0
Q91WS0	35.1778	0.777778	8	16	16	2809	CDGSH iron-sulfur domain-containing protein 1 OS=Mus musculus OX=10090 GN=Cisd1 PE=1 SV=1	false	0
Q91XM9	35.3049	0.171362	8	16	16	16298	Disks large homolog 2 OS=Mus musculus OX=10090 GN=Dlg2 PE=1 SV=2	false	0
Q91YI0	35.4244	0.359914	8	16	16	2807	Argininosuccinate lyase OS=Mus musculus OX=10090 GN=Asl PE=1 SV=1	false	0
Q91YT0	35.2893	0.327586	8	16	16	5362	NADH dehydrogenase ubiquinone flavoprotein 1, mitochondrial OS=Mus musculus OX=10090 GN=Ndufv1 PE=1 SV=1	false	0
Q922D8	44.2492	0.225668	10	16	16	2649	C-1-tetrahydrofolate synthase, cytoplasmic OS=Mus musculus OX=10090 GN=Mthfd1 PE=1 SV=4	false	0
Q922U2	65.5455	0.167241	15	19	16	72	Keratin, type II cytoskeletal 5 OS=Mus musculus OX=10090 GN=Krt5 PE=1 SV=1	false	0
Q9JLB4	61.9277	0.0626553	14	16	16	5662	Cubilin OS=Mus musculus OX=10090 GN=Cubn PE=1 SV=3	false	0
E9PZQ0	57.6958	0.0480636	13	15	15	15701	Ryanodine receptor 1 OS=Mus musculus OX=10090 GN=Ryr1 PE=1 SV=1	false	0
O55029	39.5999	0.149171	9	15	15	2926	Coatomer subunit beta' OS=Mus musculus OX=10090 GN=Copb2 PE=1 SV=2	false	0
P02469	40.0012	0.0901456	9	15	15	15710	Laminin subunit beta-1 OS=Mus musculus OX=10090 GN=Lamb1 PE=1 SV=3	false	0
P14211	43.9605	0.524038	10	15	15	20664	Calreticulin OS=Mus musculus OX=10090 GN=Calr PE=1 SV=1	false	0
P14824	39.8763	0.185736	9	15	15	20375	Annexin A6 OS=Mus musculus OX=10090 GN=Anxa6 PE=1 SV=3	false	0
P16092	13.4244	0.0437956	3	15	15	16237	Fibroblast growth factor receptor 1 OS=Mus musculus OX=10090 GN=Fgfr1 PE=1 SV=2	false	0
P17182	48.9456	0.419355	11	15	15	16152	Alpha-enolase OS=Mus musculus OX=10090 GN=Eno1 PE=1 SV=3	false	0
P35505	39.7944	0.365155	9	15	15	5486	Fumarylacetoacetase OS=Mus musculus OX=10090 GN=Fah PE=1 SV=2	false	0
P51881	44.1867	0.463087	10	15	15	10504	ADP/ATP translocase 2 OS=Mus musculus OX=10090 GN=Slc25a5 PE=1 SV=3	false	0
P68368	40.0358	0.276786	9	15	15	18273	Tubulin alpha-4A chain OS=Mus musculus OX=10090 GN=Tuba4a PE=1 SV=1	false	0
P82198	35.3778	0.206442	8	15	15	10958	Transforming growth factor-beta-induced protein ig-h3 OS=Mus musculus OX=10090 GN=Tgfbi PE=1 SV=1	false	0
Q01097	48.9334	0.11471	11	15	15	1697	Glutamate receptor ionotropic, NMDA 2B OS=Mus musculus OX=10090 GN=Grin2b PE=1 SV=3	false	0
Q3UH68	8.90121	0.0283822	2	15	15	905	LIM and calponin homology domains-containing protein 1 OS=Mus musculus OX=10090 GN=Limch1 PE=1 SV=2	false	0
Q61425	48.5688	0.60828	11	15	15	17067	Hydroxyacyl-coenzyme A dehydrogenase, mitochondrial OS=Mus musculus OX=10090 GN=Hadh PE=1 SV=2	false	0
Q62188	40.4638	0.245614	9	15	15	20630	Dihydropyrimidinase-related protein 3 OS=Mus musculus OX=10090 GN=Dpysl3 PE=1 SV=1	false	0
Q64459	35.468	0.21627	8	15	15	2413	Cytochrome P450 3A11 OS=Mus musculus OX=10090 GN=Cyp3a11 PE=1 SV=1	false	0
Q64478, Q6ZWY9	48.7629	0.7777777777777778, 0.7777777777777778	11	15	15	5453	Histone H2B type 1-H OS=Mus musculus OX=10090 GN=H2bc9 PE=1 SV=3, Histone H2B type 1-C/E/G OS=Mus musculus OX=10090 GN=H2bc4 PE=1 SV=3	false	0
Q6GQT1	42.9901	0.116011	10	15	15	1724	Alpha-2-macroglobulin-P OS=Mus musculus OX=10090 GN=A2m PE=2 SV=2	false	0
Q76MZ3	39.7978	0.220713	9	15	15	275	Serine/threonine-protein phosphatase 2A 65 kDa regulatory subunit A alpha isoform OS=Mus musculus OX=10090 GN=Ppp2r1a PE=1 SV=3	false	0
Q8BJ64	44.1593	0.246644	10	15	15	669	Choline dehydrogenase, mitochondrial OS=Mus musculus OX=10090 GN=Chdh PE=1 SV=1	false	0
Q8CGP0, Q9D2U9	35.4067	0.6111111111111112, 0.6111111111111112	8	15	15	5453	Histone H2B type 3-B OS=Mus musculus OX=10090 GN=H2bu1 PE=1 SV=3, H2B.U histone 2 OS=Mus musculus OX=10090 GN=H2bu2 PE=1 SV=3	false	0
Q91VM9	48.6387	0.412121	11	15	15	16989	Inorganic pyrophosphatase 2, mitochondrial OS=Mus musculus OX=10090 GN=Ppa2 PE=1 SV=1	false	0
Q91VS7	39.8419	0.529032	9	15	15	671	Microsomal glutathione S-transferase 1 OS=Mus musculus OX=10090 GN=Mgst1 PE=1 SV=3	false	0
Q99PL5	61.7493	0.140187	14	15	15	15678	Ribosome-binding protein 1 OS=Mus musculus OX=10090 GN=Rrbp1 PE=1 SV=2	false	0
Q9D0L1	22.0466	0.355263	5	15	15	842	Zinc finger BED domain-containing protein 3 OS=Mus musculus OX=10090 GN=Zbed3 PE=1 SV=1	false	0
Q9DBB8	9.03108	0.0720721	2	15	15	14955	Trans-1,2-dihydrobenzene-1,2-diol dehydrogenase OS=Mus musculus OX=10090 GN=Dhdh PE=1 SV=1	false	0
Q9JJN5	57.4109	0.378556	14	15	15	721	Carboxypeptidase N catalytic chain OS=Mus musculus OX=10090 GN=Cpn1 PE=1 SV=1	false	0
Q9QXE0	44.7149	0.314974	10	15	15	2698	2-hydroxyacyl-CoA lyase 1 OS=Mus musculus OX=10090 GN=Hacl1 PE=1 SV=2	false	0
O35643	26.479	0.180276	6	14	14	2101	AP-1 complex subunit beta-1 OS=Mus musculus OX=10090 GN=Ap1b1 PE=1 SV=2	false	0
O88587	31.1584	0.4	7	14	14	14938	Catechol O-methyltransferase OS=Mus musculus OX=10090 GN=Comt PE=1 SV=2	false	0
P02301, P84244	26.558	0.4852941176470588, 0.4852941176470588	6	14	14	12919	Histone H3.3C OS=Mus musculus OX=10090 GN=H3-5 PE=3 SV=3, Histone H3.3 OS=Mus musculus OX=10090 GN=H3-3a PE=1 SV=2	false	0
P03987	65.2779	0.326633	9	14	14	11238	Ig gamma-3 chain C region OS=Mus musculus OX=10090 PE=1 SV=2	false	0
P10493	48.6052	0.175904	11	14	14	18591	Nidogen-1 OS=Mus musculus OX=10090 GN=Nid1 PE=1 SV=2	false	0
P10853	44.4215	0.722222	10	14	14	5453	Histone H2B type 1-F/J/L OS=Mus musculus OX=10090 GN=H2bc7 PE=1 SV=2	false	0
P10854, Q64525	44.2802	0.6904761904761905, 0.6904761904761905	10	14	14	5453	Histone H2B type 1-M OS=Mus musculus OX=10090 GN=H2bc14 PE=1 SV=2, Histone H2B type 2-B OS=Mus musculus OX=10090 GN=Hist2h2bb PE=1 SV=3	false	0
P16330	35.4407	0.261905	8	14	14	12894	2',3'-cyclic-nucleotide 3'-phosphodiesterase OS=Mus musculus OX=10090 GN=Cnp PE=1 SV=3	false	0
P17426	48.8191	0.119754	11	14	14	4499	AP-2 complex subunit alpha-1 OS=Mus musculus OX=10090 GN=Ap2a1 PE=1 SV=1	false	0
P20357	39.7118	0.0804158	9	14	14	4032	Microtubule-associated protein 2 OS=Mus musculus OX=10090 GN=Map2 PE=1 SV=2	false	0
P34914	53.0289	0.323105	12	14	14	4500	Bifunctional epoxide hydrolase 2 OS=Mus musculus OX=10090 GN=Ephx2 PE=1 SV=2	false	0
P39053	48.9003	0.16955	11	14	14	12606	Dynamin-1 OS=Mus musculus OX=10090 GN=Dnm1 PE=1 SV=2	false	0
P40142	44.2663	0.327448	10	14	14	19588	Transketolase OS=Mus musculus OX=10090 GN=Tkt PE=1 SV=1	false	0
P43277	26.8683	0.257919	6	14	14	6273	Histone H1.3 OS=Mus musculus OX=10090 GN=H1-3 PE=1 SV=2	false	0
P50446	60.4273	0.162749	14	17	14	72	Keratin, type II cytoskeletal 6A OS=Mus musculus OX=10090 GN=Krt6a PE=1 SV=3	false	0
P51174	39.8119	0.337209	9	14	14	6231	Long-chain specific acyl-CoA dehydrogenase, mitochondrial OS=Mus musculus OX=10090 GN=Acadl PE=1 SV=2	false	0
P59017	22.172	0.246544	5	14	14	14006	Bcl-2-like protein 13 OS=Mus musculus OX=10090 GN=Bcl2l13 PE=1 SV=2	false	0
Q04857	26.5937	0.139512	6	14	14	1774	Collagen alpha-1(VI) chain OS=Mus musculus OX=10090 GN=Col6a1 PE=1 SV=1	false	0
Q64433	22.5136	0.676471	5	14	14	18617	10 kDa heat shock protein, mitochondrial OS=Mus musculus OX=10090 GN=Hspe1 PE=1 SV=2	false	0
Q69Z23	48.9257	0.0372685	11	14	14	15830	Dynein axonemal heavy chain 17 OS=Mus musculus OX=10090 GN=Dnah17 PE=1 SV=2	false	0
Q8BFR5	35.411	0.323009	8	14	14	6130	Elongation factor Tu, mitochondrial OS=Mus musculus OX=10090 GN=Tufm PE=1 SV=1	false	0
Q8BKC5	35.3511	0.140383	8	14	14	7305	Importin-5 OS=Mus musculus OX=10090 GN=Ipo5 PE=1 SV=3	false	0
Q8CFG9	28.8065	0.184136	7	14	14	432	Complement C1r-B subcomponent OS=Mus musculus OX=10090 GN=C1rb PE=2 SV=1	false	0
Q8JZQ2	30.9066	0.119701	7	14	14	9753	AFG3-like protein 2 OS=Mus musculus OX=10090 GN=Afg3l2 PE=1 SV=1	false	0
Q91V92	48.8474	0.133822	11	14	14	1797	ATP-citrate synthase OS=Mus musculus OX=10090 GN=Acly PE=1 SV=1	false	0
Q91Y97	47.3465	0.486264	10	14	14	18635	Fructose-bisphosphate aldolase B OS=Mus musculus OX=10090 GN=Aldob PE=1 SV=3	false	0
Q91Z83	52.9366	0.070801	12	14	14	10528	Myosin-7 OS=Mus musculus OX=10090 GN=Myh7 PE=2 SV=1	false	0
Q91ZX7	53.2929	0.0442244	12	14	14	9253	Prolow-density lipoprotein receptor-related protein 1 OS=Mus musculus OX=10090 GN=Lrp1 PE=1 SV=1	false	0
Q9D6F9	53.2617	0.432432	12	14	14	9821	Tubulin beta-4A chain OS=Mus musculus OX=10090 GN=Tubb4a PE=1 SV=3	false	0
Q9D826	30.8634	0.264103	7	14	14	18659	Peroxisomal sarcosine oxidase OS=Mus musculus OX=10090 GN=Pipox PE=1 SV=1	false	0
Q9DB77	35.2443	0.359823	8	14	14	311	Cytochrome b-c1 complex subunit 2, mitochondrial OS=Mus musculus OX=10090 GN=Uqcrc2 PE=1 SV=1	false	0
Q9EQK5	48.6827	0.225319	11	14	14	11116	Major vault protein OS=Mus musculus OX=10090 GN=Mvp PE=1 SV=4	false	0
Q9ERS2	26.5897	0.3125	6	14	14	12926	NADH dehydrogenase ubiquinone 1 alpha subcomplex subunit 13 OS=Mus musculus OX=10090 GN=Ndufa13 PE=1 SV=3	false	0
Q9ET01	48.9414	0.162353	11	14	14	17933	Glycogen phosphorylase, liver form OS=Mus musculus OX=10090 GN=Pygl PE=1 SV=4	false	0
Q9JKF1	48.7473	0.139409	11	14	14	7239	Ras GTPase-activating-like protein IQGAP1 OS=Mus musculus OX=10090 GN=Iqgap1 PE=1 SV=2	false	0
Q9QXX4	30.9537	0.213018	7	14	14	12953	Calcium-binding mitochondrial carrier protein Aralar2 OS=Mus musculus OX=10090 GN=Slc25a13 PE=1 SV=1	false	0
Q9WVK4	35.1684	0.280899	8	14	14	15962	EH domain-containing protein 1 OS=Mus musculus OX=10090 GN=Ehd1 PE=1 SV=1	false	0
G5E829	39.6694	0.142623	9	13	13	12243	Plasma membrane calcium-transporting ATPase 1 OS=Mus musculus OX=10090 GN=Atp2b1 PE=1 SV=1	false	0
O08528	35.9488	0.101418	8	13	13	10790	Hexokinase-2 OS=Mus musculus OX=10090 GN=Hk2 PE=1 SV=1	false	0
O08601	53.3246	0.154362	12	13	13	280	Microsomal triglyceride transfer protein large subunit OS=Mus musculus OX=10090 GN=Mttp PE=1 SV=2	false	0
O88342	31.1737	0.209571	7	13	13	6343	WD repeat-containing protein 1 OS=Mus musculus OX=10090 GN=Wdr1 PE=1 SV=3	false	0
P18242	39.7402	0.290244	9	13	13	6293	Cathepsin D OS=Mus musculus OX=10090 GN=Ctsd PE=1 SV=1	false	0
P27773	53.2355	0.328713	12	13	13	18547	Protein disulfide-isomerase A3 OS=Mus musculus OX=10090 GN=Pdia3 PE=1 SV=2	false	0
P35436	35.3268	0.0846995	8	13	13	1697	Glutamate receptor ionotropic, NMDA 2A OS=Mus musculus OX=10090 GN=Grin2a PE=1 SV=2	false	0
P49429	39.909	0.307888	9	13	13	8022	4-hydroxyphenylpyruvate dioxygenase OS=Mus musculus OX=10090 GN=Hpd PE=1 SV=3	false	0
P52480	38.3911	0.293785	9	13	13	236	Pyruvate kinase PKM OS=Mus musculus OX=10090 GN=Pkm PE=1 SV=4	false	0
P55096	44.2553	0.195751	10	13	13	9508	ATP-binding cassette sub-family D member 3 OS=Mus musculus OX=10090 GN=Abcd3 PE=1 SV=2	false	0
P70168	22.3222	0.115297	5	13	13	1502	Importin subunit beta-1 OS=Mus musculus OX=10090 GN=Kpnb1 PE=1 SV=2	false	0
P70389	65.5785	0.215589	11	14	13	11446	Insulin-like growth factor-binding protein complex acid labile subunit OS=Mus musculus OX=10090 GN=Igfals PE=1 SV=1	false	0
Q02819	30.9978	0.191721	7	13	13	6177	Nucleobindin-1 OS=Mus musculus OX=10090 GN=Nucb1 PE=1 SV=2	false	0
Q61171	50.4353	0.722222	10	13	13	9777	Peroxiredoxin-2 OS=Mus musculus OX=10090 GN=Prdx2 PE=1 SV=3	false	0
Q62108	39.6991	0.203039	9	13	13	16298	Disks large homolog 4 OS=Mus musculus OX=10090 GN=Dlg4 PE=1 SV=1	false	0
Q64475, Q8CGP2	39.9389	0.6349206349206349, 0.6349206349206349	9	13	13	5453	Histone H2B type 1-B OS=Mus musculus OX=10090 GN=H2bc3 PE=1 SV=3, Histone H2B type 1-P OS=Mus musculus OX=10090 GN=Hist1h2bp PE=1 SV=3	false	0
Q64523, Q6GSS7	35.4608	0.6511627906976745, 0.6461538461538462	8	13	13	3876	Histone H2A type 2-C OS=Mus musculus OX=10090 GN=H2ac20 PE=1 SV=3, Histone H2A type 2-A OS=Mus musculus OX=10090 GN=Hist2h2aa1 PE=1 SV=3	false	0
Q64524	26.6218	0.507937	6	13	13	5453	Histone H2B type 2-E OS=Mus musculus OX=10090 GN=H2bc21 PE=1 SV=3	false	0
Q8BH95	30.7699	0.396552	7	13	13	2004	Enoyl-CoA hydratase, mitochondrial OS=Mus musculus OX=10090 GN=Echs1 PE=1 SV=1	false	0
Q8BW75	30.9531	0.248077	7	13	13	16181	Amine oxidase flavin-containing B OS=Mus musculus OX=10090 GN=Maob PE=1 SV=4	false	0
Q8C8R3	44.1048	0.0466906	10	13	13	19430	Ankyrin-2 OS=Mus musculus OX=10090 GN=Ank2 PE=1 SV=2	false	0
Q8CHT0	39.6326	0.364769	9	13	13	20639	Delta-1-pyrroline-5-carboxylate dehydrogenase, mitochondrial OS=Mus musculus OX=10090 GN=Aldh4a1 PE=1 SV=3	false	0
Q8K2B3	48.4718	0.296687	11	13	13	5222	Succinate dehydrogenase ubiquinone flavoprotein subunit, mitochondrial OS=Mus musculus OX=10090 GN=Sdha PE=1 SV=1	false	0
Q8K4I3	26.6382	0.142672	6	13	13	17136	Rho guanine nucleotide exchange factor 6 OS=Mus musculus OX=10090 GN=Arhgef6 PE=1 SV=1	false	0
Q8QZS1	17.7866	0.192208	4	13	13	702	3-hydroxyisobutyryl-CoA hydrolase, mitochondrial OS=Mus musculus OX=10090 GN=Hibch PE=1 SV=1	false	0
Q8R121	52.5932	0.283482	10	13	13	17054	Protein Z-dependent protease inhibitor OS=Mus musculus OX=10090 GN=Serpina10 PE=1 SV=1	false	0
Q8VEM8	39.5391	0.383754	9	13	13	17016	Phosphate carrier protein, mitochondrial OS=Mus musculus OX=10090 GN=Slc25a3 PE=1 SV=1	false	0
Q91WL5	22.1798	0.124016	5	13	13	17042	Cytochrome P450 4A12A OS=Mus musculus OX=10090 GN=Cyp4a12a PE=1 SV=2	false	0
Q91WP0	49.7614	0.248175	10	14	13	17112	Mannan-binding lectin serine protease 2 OS=Mus musculus OX=10090 GN=Masp2 PE=1 SV=1	false	0
Q99JX4	30.9783	0.254011	7	13	13	18220	Eukaryotic translation initiation factor 3 subunit M OS=Mus musculus OX=10090 GN=Eif3m PE=1 SV=1	false	0
Q9CR68	22.0598	0.354015	5	13	13	16187	Cytochrome b-c1 complex subunit Rieske, mitochondrial OS=Mus musculus OX=10090 GN=Uqcrfs1 PE=1 SV=1	false	0
Q9JLJ2	35.412	0.364372	8	13	13	1732	4-trimethylaminobutyraldehyde dehydrogenase OS=Mus musculus OX=10090 GN=Aldh9a1 PE=1 SV=1	false	0
Q9R1M5	53.1796	0.16853	12	13	13	8981	NACHT, LRR and PYD domains-containing protein 5 OS=Mus musculus OX=10090 GN=Nlrp5 PE=1 SV=2	false	0
Q9Z0X1	31.0407	0.202614	7	13	13	6224	Apoptosis-inducing factor 1, mitochondrial OS=Mus musculus OX=10090 GN=Aifm1 PE=1 SV=1	false	0
Q9Z331	55.9366	0.133452	13	16	13	72	Keratin, type II cytoskeletal 6B OS=Mus musculus OX=10090 GN=Krt6b PE=1 SV=3	false	0
O35488	40.0292	0.190323	9	12	12	6228	Very long-chain acyl-CoA synthetase OS=Mus musculus OX=10090 GN=Slc27a2 PE=1 SV=2	false	0
O55131	30.9572	0.268349	7	12	12	346	Septin-7 OS=Mus musculus OX=10090 GN=Septin7 PE=1 SV=1	false	0
P00329	35.3725	0.328	8	12	12	8410	Alcohol dehydrogenase 1 OS=Mus musculus OX=10090 GN=Adh1 PE=1 SV=2	false	0
P05214	31.1382	0.262222	7	12	12	18273	Tubulin alpha-3 chain OS=Mus musculus OX=10090 GN=Tuba3a PE=1 SV=1	false	0
P06801	32.0872	0.244755	8	12	12	14262	NADP-dependent malic enzyme OS=Mus musculus OX=10090 GN=Me1 PE=1 SV=2	false	0
P10107	39.9518	0.271676	9	12	12	8299	Annexin A1 OS=Mus musculus OX=10090 GN=Anxa1 PE=1 SV=2	false	0
P11680	42.7146	0.174569	8	14	12	13725	Properdin OS=Mus musculus OX=10090 GN=Cfp PE=1 SV=2	false	0
P11881	35.6403	0.044016	8	12	12	7037	Inositol 1,4,5-trisphosphate receptor type 1 OS=Mus musculus OX=10090 GN=Itpr1 PE=1 SV=2	false	0
P15116	22.2312	0.108168	5	12	12	6244	Cadherin-2 OS=Mus musculus OX=10090 GN=Cdh2 PE=1 SV=2	false	0
P18872	31.2937	0.319209	7	12	12	12942	Guanine nucleotide-binding protein G(o) subunit alpha OS=Mus musculus OX=10090 GN=Gnao1 PE=1 SV=3	false	0
P24369	31.1739	0.37963	7	12	12	2714	Peptidyl-prolyl cis-trans isomerase B OS=Mus musculus OX=10090 GN=Ppib PE=1 SV=2	false	0
P24549	35.1432	0.309381	8	12	12	582	Aldehyde dehydrogenase 1A1 OS=Mus musculus OX=10090 GN=Aldh1a1 PE=1 SV=5	false	0
P35585	26.4923	0.236407	6	12	12	858	AP-1 complex subunit mu-1 OS=Mus musculus OX=10090 GN=Ap1m1 PE=1 SV=3	false	0
P45878	22.3402	0.285714	5	12	12	2755	Peptidyl-prolyl cis-trans isomerase FKBP2 OS=Mus musculus OX=10090 GN=Fkbp2 PE=1 SV=1	false	0
P46460	48.6423	0.225806	11	12	12	12987	Vesicle-fusing ATPase OS=Mus musculus OX=10090 GN=Nsf PE=1 SV=2	false	0
P47934	31.1659	0.190096	7	12	12	2393	Carnitine O-acetyltransferase OS=Mus musculus OX=10090 GN=Crat PE=1 SV=3	false	0
P60229	17.8998	0.137079	4	12	12	747	Eukaryotic translation initiation factor 3 subunit E OS=Mus musculus OX=10090 GN=Eif3e PE=1 SV=1	false	0
P98064	47.4075	0.180398	10	13	12	723	Mannan-binding lectin serine protease 1 OS=Mus musculus OX=10090 GN=Masp1 PE=1 SV=2	false	0
Q02257	35.3415	0.178523	8	12	12	7648	Junction plakoglobin OS=Mus musculus OX=10090 GN=Jup PE=1 SV=3	false	0
Q07456	57.4121	0.340974	10	16	12	12957	Protein AMBP OS=Mus musculus OX=10090 GN=Ambp PE=1 SV=2	false	0
Q3TTY5	44.3215	0.100424	9	12	12	72	Keratin, type II cytoskeletal 2 epidermal OS=Mus musculus OX=10090 GN=Krt2 PE=1 SV=1	false	0
Q3UPL0	39.7482	0.113008	9	12	12	9105	Protein transport protein Sec31A OS=Mus musculus OX=10090 GN=Sec31a PE=1 SV=2	false	0
Q5SW19	31.2237	0.0828897	7	12	12	20582	Clustered mitochondria protein homolog OS=Mus musculus OX=10090 GN=Cluh PE=1 SV=2	false	0
Q60932	22.1873	0.236486	5	12	12	2800	Voltage-dependent anion-selective channel protein 1 OS=Mus musculus OX=10090 GN=Vdac1 PE=1 SV=3	false	0
Q61578	35.3096	0.259109	8	12	12	12933	NADPH:adrenodoxin oxidoreductase, mitochondrial OS=Mus musculus OX=10090 GN=Fdxr PE=1 SV=1	false	0
Q64442	34.4548	0.364146	8	13	12	7982	Sorbitol dehydrogenase OS=Mus musculus OX=10090 GN=Sord PE=1 SV=3	false	0
Q64458	39.8836	0.336735	9	12	12	12966	Cytochrome P450 2C29 OS=Mus musculus OX=10090 GN=Cyp2c29 PE=1 SV=2	false	0
Q64522	31.0839	0.6	7	12	12	3876	Histone H2A type 2-B OS=Mus musculus OX=10090 GN=H2ac21 PE=1 SV=3	false	0
Q69ZN7	44.4777	0.0551758	10	12	12	15717	Myoferlin OS=Mus musculus OX=10090 GN=Myof PE=1 SV=2	false	0
Q6P8J7	48.8321	0.377088	11	12	12	7683	Creatine kinase S-type, mitochondrial OS=Mus musculus OX=10090 GN=Ckmt2 PE=1 SV=1	false	0
Q8QZT1	43.9619	0.419811	10	12	12	12413	Acetyl-CoA acetyltransferase, mitochondrial OS=Mus musculus OX=10090 GN=Acat1 PE=1 SV=1	false	0
Q91WK5	17.4517	0.364706	4	12	12	19627	Glycine cleavage system H protein, mitochondrial OS=Mus musculus OX=10090 GN=Gcsh PE=1 SV=2	false	0
Q91XE0	31.126	0.334459	7	12	12	12825	Glycine N-acyltransferase OS=Mus musculus OX=10090 GN=Glyat PE=1 SV=1	false	0
Q99K67	48.4937	0.218143	11	12	12	20652	Alpha-aminoadipic semialdehyde synthase, mitochondrial OS=Mus musculus OX=10090 GN=Aass PE=1 SV=1	false	0
Q99LX0	31.1756	0.497354	7	12	12	18632	Parkinson disease protein 7 homolog OS=Mus musculus OX=10090 GN=Park7 PE=1 SV=1	false	0
Q9CQQ7	39.7666	0.316406	9	12	12	578	ATP synthase F(0) complex subunit B1, mitochondrial OS=Mus musculus OX=10090 GN=Atp5pb PE=1 SV=1	false	0
Q9CXF4	22.4283	0.101341	5	12	12	12930	TBC1 domain family member 15 OS=Mus musculus OX=10090 GN=Tbc1d15 PE=1 SV=1	false	0
Q9D172	44.0637	0.522556	10	12	12	12571	Glutamine amidotransferase-like class 1 domain-containing protein 3, mitochondrial OS=Mus musculus OX=10090 GN=Gatd3 PE=1 SV=1	false	0
Q9D8E6	39.7111	0.24821	9	12	12	20514	60S ribosomal protein L4 OS=Mus musculus OX=10090 GN=Rpl4 PE=1 SV=3	false	0
Q9JHH6	46.7379	0.327014	11	12	12	1922	Carboxypeptidase B2 OS=Mus musculus OX=10090 GN=Cpb2 PE=1 SV=1	false	0
E9PUL5	17.8446	0.205202	4	11	11	18609	Proline-rich transmembrane protein 2 OS=Mus musculus OX=10090 GN=Prrt2 PE=1 SV=1	false	0
O08709	31.2708	0.397321	7	11	11	12442	Peroxiredoxin-6 OS=Mus musculus OX=10090 GN=Prdx6 PE=1 SV=3	false	0
O70475	30.9008	0.261663	7	11	11	9596	UDP-glucose 6-dehydrogenase OS=Mus musculus OX=10090 GN=Ugdh PE=1 SV=1	false	0
O88685	30.8297	0.269231	7	11	11	7403	26S proteasome regulatory subunit 6A OS=Mus musculus OX=10090 GN=Psmc3 PE=1 SV=2	false	0
O89079	13.4184	0.204545	3	11	11	2953	Coatomer subunit epsilon OS=Mus musculus OX=10090 GN=Cope PE=1 SV=3	false	0
P00687	30.4886	0.268102	7	11	11	16043	Alpha-amylase 1 OS=Mus musculus OX=10090 GN=Amy1 PE=1 SV=2	false	0
P08071	40.4489	0.162659	9	11	11	16208	Lactotransferrin OS=Mus musculus OX=10090 GN=Ltf PE=1 SV=4	false	0
P08607	59.4518	0.240938	11	15	11	20666	C4b-binding protein OS=Mus musculus OX=10090 GN=C4bpa PE=1 SV=3	false	0
P10649	44.1701	0.458716	10	11	11	9230	Glutathione S-transferase Mu 1 OS=Mus musculus OX=10090 GN=Gstm1 PE=1 SV=2	false	0
P10810	13.401	0.13388	3	11	11	17093	Monocyte differentiation antigen CD14 OS=Mus musculus OX=10090 GN=Cd14 PE=1 SV=1	false	0
P14094	31.091	0.236842	7	11	11	18578	Sodium/potassium-transporting ATPase subunit beta-1 OS=Mus musculus OX=10090 GN=Atp1b1 PE=1 SV=1	false	0
P14847	28.596	0.275556	6	11	11	14571	C-reactive protein OS=Mus musculus OX=10090 GN=Crp PE=1 SV=2	false	0
P15105	30.6664	0.404826	7	11	11	8188	Glutamine synthetase OS=Mus musculus OX=10090 GN=Glul PE=1 SV=6	false	0
P16332	31.2851	0.181818	7	11	11	9393	Methylmalonyl-CoA mutase, mitochondrial OS=Mus musculus OX=10090 GN=Mmut PE=1 SV=2	false	0
P29621	31.4985	0.139089	7	11	11	20346	Serine protease inhibitor A3C OS=Mus musculus OX=10090 GN=Serpina3c PE=2 SV=1	false	0
P31532	51.3417	0.623077	11	12	11	2774	Serum amyloid A-4 protein OS=Mus musculus OX=10090 GN=Saa4 PE=1 SV=2	false	0
P31786	22.1648	0.597701	5	11	11	18658	Acyl-CoA-binding protein OS=Mus musculus OX=10090 GN=Dbi PE=1 SV=2	false	0
P43006	26.8468	0.160839	6	11	11	2701	Excitatory amino acid transporter 2 OS=Mus musculus OX=10090 GN=Slc1a2 PE=1 SV=1	false	0
P47857	35.5158	0.144872	8	11	11	9826	ATP-dependent 6-phosphofructokinase, muscle type OS=Mus musculus OX=10090 GN=Pfkm PE=1 SV=3	false	0
P48771	13.3052	0.626506	3	11	11	2952	Cytochrome c oxidase subunit 7A2, mitochondrial OS=Mus musculus OX=10090 GN=Cox7a2 PE=1 SV=2	false	0
P49182	45.9595	0.248954	10	12	11	19957	Heparin cofactor 2 OS=Mus musculus OX=10090 GN=Serpind1 PE=1 SV=1	false	0
P50637	17.683	0.431953	4	11	11	20546	Translocator protein OS=Mus musculus OX=10090 GN=Tspo PE=1 SV=1	false	0
P54869	44.1133	0.301181	10	11	11	17018	Hydroxymethylglutaryl-CoA synthase, mitochondrial OS=Mus musculus OX=10090 GN=Hmgcs2 PE=1 SV=2	false	0
P55065	50.0431	0.300203	9	11	11	2858	Phospholipid transfer protein OS=Mus musculus OX=10090 GN=Pltp PE=1 SV=1	false	0
P57780	35.5028	0.167763	8	11	11	19527	Alpha-actinin-4 OS=Mus musculus OX=10090 GN=Actn4 PE=1 SV=1	false	0
P58771	17.7037	0.190141	4	11	11	12944	Tropomyosin alpha-1 chain OS=Mus musculus OX=10090 GN=Tpm1 PE=1 SV=1	false	0
P61979	30.9462	0.200864	7	11	11	6217	Heterogeneous nuclear ribonucleoprotein K OS=Mus musculus OX=10090 GN=Hnrnpk PE=1 SV=1	false	0
P62482	17.9643	0.185286	4	11	11	818	Voltage-gated potassium channel subunit beta-2 OS=Mus musculus OX=10090 GN=Kcnab2 PE=1 SV=1	false	0
P63028	22.1791	0.482558	5	11	11	20644	Translationally-controlled tumor protein OS=Mus musculus OX=10090 GN=Tpt1 PE=1 SV=1	false	0
P63040	13.4177	0.358209	3	11	11	775	Complexin-1 OS=Mus musculus OX=10090 GN=Cplx1 PE=1 SV=1	false	0
P70404	39.6292	0.226463	9	11	11	6213	Isocitrate dehydrogenase NAD subunit gamma 1, mitochondrial OS=Mus musculus OX=10090 GN=Idh3g PE=1 SV=1	false	0
P80314	30.981	0.228037	7	11	11	8404	T-complex protein 1 subunit beta OS=Mus musculus OX=10090 GN=Cct2 PE=1 SV=4	false	0
P97872	31.0406	0.232645	7	11	11	8019	Flavin-containing monooxygenase 5 OS=Mus musculus OX=10090 GN=Fmo5 PE=1 SV=4	false	0
Q00612	31.1533	0.207767	7	11	11	2728	Glucose-6-phosphate 1-dehydrogenase X OS=Mus musculus OX=10090 GN=G6pdx PE=1 SV=3	false	0
Q01853	31.0488	0.193548	7	11	11	8412	Transitional endoplasmic reticulum ATPase OS=Mus musculus OX=10090 GN=Vcp PE=1 SV=4	false	0
Q02357	44.3069	0.102041	10	11	11	19430	Ankyrin-1 OS=Mus musculus OX=10090 GN=Ank1 PE=1 SV=2	false	0
Q02789	13.7854	0.0210583	3	11	11	7004	Voltage-dependent L-type calcium channel subunit alpha-1S OS=Mus musculus OX=10090 GN=Cacna1s PE=1 SV=3	false	0
Q07417	17.7707	0.143204	4	11	11	4034	Short-chain specific acyl-CoA dehydrogenase, mitochondrial OS=Mus musculus OX=10090 GN=Acads PE=1 SV=2	false	0
Q5FW57	31.1581	0.439189	7	11	11	12992	Glycine N-acyltransferase-like protein OS=Mus musculus OX=10090 GN=Gm4952 PE=1 SV=3	false	0
Q5SQX6	22.3948	0.0526736	5	11	11	17946	Cytoplasmic FMR1-interacting protein 2 OS=Mus musculus OX=10090 GN=Cyfip2 PE=1 SV=2	false	0
Q60817	9.02914	0.125581	2	11	11	6002	Nascent polypeptide-associated complex subunit alpha OS=Mus musculus OX=10090 GN=Naca PE=1 SV=1	false	0
Q61292	22.2481	0.0511395	5	11	11	13880	Laminin subunit beta-2 OS=Mus musculus OX=10090 GN=Lamb2 PE=1 SV=2	false	0
Q61316	31.0203	0.118906	7	11	11	14145	Heat shock 70 kDa protein 4 OS=Mus musculus OX=10090 GN=Hspa4 PE=1 SV=1	false	0
Q63836	22.1568	0.201271	5	11	11	9870	Selenium-binding protein 2 OS=Mus musculus OX=10090 GN=Selenbp2 PE=1 SV=2	false	0
Q63886	26.5571	0.164486	6	11	11	11502	UDP-glucuronosyltransferase 1A1 OS=Mus musculus OX=10090 GN=Ugt1a1 PE=1 SV=2	false	0
Q64436	31.2528	0.0580833	7	11	11	14227	Potassium-transporting ATPase alpha chain 1 OS=Mus musculus OX=10090 GN=Atp4a PE=1 SV=3	false	0
Q7TSJ2	35.2418	0.179912	8	11	11	823	Microtubule-associated protein 6 OS=Mus musculus OX=10090 GN=Map6 PE=1 SV=2	false	0
Q8BG05	39.8229	0.366755	9	11	11	3650	Heterogeneous nuclear ribonucleoprotein A3 OS=Mus musculus OX=10090 GN=Hnrnpa3 PE=1 SV=1	false	0
Q8BH61	42.9933	0.147541	9	12	11	4198	Coagulation factor XIII A chain OS=Mus musculus OX=10090 GN=F13a1 PE=1 SV=3	false	0
Q8BK48	28.6988	0.207513	7	11	11	9423	Pyrethroid hydrolase Ces2e OS=Mus musculus OX=10090 GN=Ces2e PE=1 SV=1	false	0
Q8BPN8	31.138	0.0544195	7	11	11	5353	DmX-like protein 2 OS=Mus musculus OX=10090 GN=Dmxl2 PE=1 SV=3	false	0
Q8BWT1	35.3343	0.443325	8	11	11	17165	3-ketoacyl-CoA thiolase, mitochondrial OS=Mus musculus OX=10090 GN=Acaa2 PE=1 SV=3	false	0
Q8CGC7	44.3111	0.0998677	10	11	11	9674	Bifunctional glutamate/proline--tRNA ligase OS=Mus musculus OX=10090 GN=Eprs1 PE=1 SV=4	false	0
Q8K370	22.2431	0.0692236	5	11	11	699	Acyl-CoA dehydrogenase family member 10 OS=Mus musculus OX=10090 GN=Acad10 PE=1 SV=1	false	0
Q8R429	39.8067	0.0865191	9	11	11	15679	Sarcoplasmic/endoplasmic reticulum calcium ATPase 1 OS=Mus musculus OX=10090 GN=Atp2a1 PE=1 SV=1	false	0
Q8VCC2	32.2929	0.19292	8	11	11	9609	Liver carboxylesterase 1 OS=Mus musculus OX=10090 GN=Ces1 PE=1 SV=1	false	0
Q91VA6	17.6678	0.206522	4	11	11	9695	Polymerase delta-interacting protein 2 OS=Mus musculus OX=10090 GN=Poldip2 PE=1 SV=1	false	0
Q91WJ8	26.6118	0.122888	6	11	11	6277	Far upstream element-binding protein 1 OS=Mus musculus OX=10090 GN=Fubp1 PE=1 SV=1	false	0
Q91WU0	24.7773	0.163993	6	11	11	9609	Carboxylesterase 1F OS=Mus musculus OX=10090 GN=Ces1f PE=1 SV=1	false	0
Q921M3	35.2208	0.10189	8	11	11	7319	Splicing factor 3B subunit 3 OS=Mus musculus OX=10090 GN=Sf3b3 PE=1 SV=1	false	0
Q9DB73	22.1783	0.24918	5	11	11	7511	NADH-cytochrome b5 reductase 1 OS=Mus musculus OX=10090 GN=Cyb5r1 PE=1 SV=1	false	0
Q9DBL1	35.2709	0.243056	8	11	11	16186	Short/branched chain specific acyl-CoA dehydrogenase, mitochondrial OS=Mus musculus OX=10090 GN=Acadsb PE=1 SV=1	false	0
Q9DCS3	39.763	0.541555	9	11	11	17103	Enoyl-acyl-carrier-protein reductase, mitochondrial OS=Mus musculus OX=10090 GN=Mecr PE=1 SV=2	false	0
Q9JIF7	44.1167	0.171039	10	11	11	20162	Coatomer subunit beta OS=Mus musculus OX=10090 GN=Copb1 PE=1 SV=1	false	0
Q9JMA7	22.1478	0.119048	5	11	11	2413	Cytochrome P450 3A41 OS=Mus musculus OX=10090 GN=Cyp3a41a PE=1 SV=2	false	0
Q9QXD1	31.2687	0.157122	7	11	11	17019	Peroxisomal acyl-coenzyme A oxidase 2 OS=Mus musculus OX=10090 GN=Acox2 PE=1 SV=2	false	0
Q9R111	30.8181	0.244493	7	11	11	18684	Guanine deaminase OS=Mus musculus OX=10090 GN=Gda PE=1 SV=1	false	0
Q9R112	35.1467	0.266667	8	11	11	816	Sulfide:quinone oxidoreductase, mitochondrial OS=Mus musculus OX=10090 GN=Sqor PE=1 SV=3	false	0
Q9WTX5	13.1911	0.312883	3	11	11	2840	S-phase kinase-associated protein 1 OS=Mus musculus OX=10090 GN=Skp1 PE=1 SV=3	false	0
Q9WVB3	30.9656	0.230637	7	11	11	5156	Transducin-like enhancer protein 6 OS=Mus musculus OX=10090 GN=Tle6 PE=1 SV=1	false	0
Q9WVD5	17.7989	0.262458	4	11	11	17180	Mitochondrial ornithine transporter 1 OS=Mus musculus OX=10090 GN=Slc25a15 PE=1 SV=1	false	0
A2AN08	35.2632	0.0277992	8	10	10	5123	E3 ubiquitin-protein ligase UBR4 OS=Mus musculus OX=10090 GN=Ubr4 PE=1 SV=1	false	0
A2ARV4	30.9926	0.0225322	7	10	10	16190	Low-density lipoprotein receptor-related protein 2 OS=Mus musculus OX=10090 GN=Lrp2 PE=1 SV=1	false	0
A2ATU0	26.5099	0.137894	6	10	10	14960	Probable 2-oxoglutarate dehydrogenase E1 component DHKTD1, mitochondrial OS=Mus musculus OX=10090 GN=Dhtkd1 PE=1 SV=1	false	0
O08734	22.015	0.416268	5	10	10	17043	Bcl-2 homologous antagonist/killer OS=Mus musculus OX=10090 GN=Bak1 PE=1 SV=3	false	0
O35386	26.619	0.198225	6	10	10	13609	Phytanoyl-CoA dioxygenase, peroxisomal OS=Mus musculus OX=10090 GN=Phyh PE=1 SV=1	false	0
O88322	35.2158	0.137562	8	10	10	6249	Nidogen-2 OS=Mus musculus OX=10090 GN=Nid2 PE=1 SV=2	false	0
P00688	30.8392	0.291339	7	10	10	16043	Pancreatic alpha-amylase OS=Mus musculus OX=10090 GN=Amy2 PE=1 SV=2	false	0
P01899	29.9359	0.298343	7	11	10	1488	H-2 class I histocompatibility antigen, D-B alpha chain OS=Mus musculus OX=10090 GN=H2-D1 PE=1 SV=2	false	0
P04247	22.4192	0.350649	5	10	10	6970	Myoglobin OS=Mus musculus OX=10090 GN=Mb PE=1 SV=3	false	0
P06837	26.6368	0.290749	6	10	10	801	Neuromodulin OS=Mus musculus OX=10090 GN=Gap43 PE=1 SV=1	false	0
P09411	35.5255	0.292566	8	10	10	18594	Phosphoglycerate kinase 1 OS=Mus musculus OX=10090 GN=Pgk1 PE=1 SV=4	false	0
P09470	30.9591	0.0823171	7	10	10	16516	Angiotensin-converting enzyme OS=Mus musculus OX=10090 GN=Ace PE=1 SV=3	false	0
P09581	22.8987	0.0839304	5	10	10	18146	Macrophage colony-stimulating factor 1 receptor OS=Mus musculus OX=10090 GN=Csf1r PE=1 SV=3	false	0
P11714	39.8728	0.28373	9	10	10	5822	Cytochrome P450 2D9 OS=Mus musculus OX=10090 GN=Cyp2d9 PE=1 SV=2	false	0
P11930	17.744	0.280112	4	10	10	18720	Acyl-coenzyme A diphosphatase NUDT19 OS=Mus musculus OX=10090 GN=Nudt19 PE=1 SV=2	false	0
P12787	35.5022	0.506849	8	10	10	12312	Cytochrome c oxidase subunit 5A, mitochondrial OS=Mus musculus OX=10090 GN=Cox5a PE=1 SV=2	false	0
P13634	15.9589	0.226054	4	11	10	6262	Carbonic anhydrase 1 OS=Mus musculus OX=10090 GN=Ca1 PE=1 SV=4	false	0
P15508	26.6808	0.0432331	6	10	10	10745	Spectrin beta chain, erythrocytic OS=Mus musculus OX=10090 GN=Sptb PE=1 SV=4	false	0
P27546	35.4934	0.123556	8	10	10	17988	Microtubule-associated protein 4 OS=Mus musculus OX=10090 GN=Map4 PE=1 SV=3	false	0
P35486	35.1834	0.284615	8	10	10	11179	Pyruvate dehydrogenase E1 component subunit alpha, somatic form, mitochondrial OS=Mus musculus OX=10090 GN=Pdha1 PE=1 SV=1	false	0
P35550	26.5814	0.275229	6	10	10	18600	rRNA 2'-O-methyltransferase fibrillarin OS=Mus musculus OX=10090 GN=Fbl PE=1 SV=2	false	0
P53810	26.9234	0.287823	6	10	10	18315	Phosphatidylinositol transfer protein alpha isoform OS=Mus musculus OX=10090 GN=Pitpna PE=1 SV=2	false	0
P58774	26.6028	0.299296	6	10	10	12944	Tropomyosin beta chain OS=Mus musculus OX=10090 GN=Tpm2 PE=1 SV=1	false	0
P60335	26.6042	0.370787	6	10	10	2975	Poly(rC)-binding protein 1 OS=Mus musculus OX=10090 GN=Pcbp1 PE=1 SV=1	false	0
P62264	22.1964	0.331126	5	10	10	18641	40S ribosomal protein S14 OS=Mus musculus OX=10090 GN=Rps14 PE=1 SV=3	false	0
P62983	22.0822	0.423077	5	10	10	910	Ubiquitin-40S ribosomal protein S27a OS=Mus musculus OX=10090 GN=Rps27a PE=1 SV=2	false	0
P67778	22.2859	0.297794	5	10	10	2742	Prohibitin OS=Mus musculus OX=10090 GN=Phb PE=1 SV=1	false	0
P70663	35.3894	0.195385	8	10	10	4058	SPARC-like protein 1 OS=Mus musculus OX=10090 GN=Sparcl1 PE=1 SV=3	false	0
P80313	22.3836	0.154412	5	10	10	738	T-complex protein 1 subunit eta OS=Mus musculus OX=10090 GN=Cct7 PE=1 SV=1	false	0
P84228	17.8012	0.25	4	10	10	12919	Histone H3.2 OS=Mus musculus OX=10090 GN=H3c2 PE=1 SV=2	false	0
Q02053	31.06	0.0916824	7	10	10	15024	Ubiquitin-like modifier-activating enzyme 1 OS=Mus musculus OX=10090 GN=Uba1 PE=1 SV=1	false	0
Q03517	26.3213	0.181524	6	10	10	18683	Secretogranin-2 OS=Mus musculus OX=10090 GN=Scg2 PE=1 SV=1	false	0
Q3TXS7	30.8217	0.13851	7	10	10	9477	26S proteasome non-ATPase regulatory subunit 1 OS=Mus musculus OX=10090 GN=Psmd1 PE=1 SV=1	false	0
Q3UQ44	39.5712	0.0977778	9	10	10	7469	Ras GTPase-activating-like protein IQGAP2 OS=Mus musculus OX=10090 GN=Iqgap2 PE=1 SV=2	false	0
Q3V3R1	39.8462	0.143296	9	10	10	3994	Monofunctional C1-tetrahydrofolate synthase, mitochondrial OS=Mus musculus OX=10090 GN=Mthfd1l PE=1 SV=2	false	0
Q60963	25.3474	0.143182	6	10	10	16999	Platelet-activating factor acetylhydrolase OS=Mus musculus OX=10090 GN=Pla2g7 PE=1 SV=2	false	0
Q60991	31.0925	0.207101	7	10	10	18563	Cytochrome P450 7B1 OS=Mus musculus OX=10090 GN=Cyp7b1 PE=1 SV=2	false	0
Q61730	34.8751	0.140351	8	11	10	2153	Interleukin-1 receptor accessory protein OS=Mus musculus OX=10090 GN=Il1rap PE=1 SV=1	false	0
Q64518	30.9841	0.104104	7	10	10	15679	Sarcoplasmic/endoplasmic reticulum calcium ATPase 3 OS=Mus musculus OX=10090 GN=Atp2a3 PE=1 SV=4	false	0
Q6B966	35.4327	0.119839	8	10	10	35	NACHT, LRR and PYD domains-containing protein 14 OS=Mus musculus OX=10090 GN=Nlrp14 PE=1 SV=2	false	0
Q6NZJ6	22.269	0.054375	5	10	10	5134	Eukaryotic translation initiation factor 4 gamma 1 OS=Mus musculus OX=10090 GN=Eif4g1 PE=1 SV=1	false	0
Q6P4T2	35.2711	0.048221	8	10	10	14906	U5 small nuclear ribonucleoprotein 200 kDa helicase OS=Mus musculus OX=10090 GN=Snrnp200 PE=1 SV=1	false	0
Q6P5D8	26.646	0.0538117	6	10	10	18730	Structural maintenance of chromosomes flexible hinge domain-containing protein 1 OS=Mus musculus OX=10090 GN=Smchd1 PE=1 SV=2	false	0
Q6PDI5	35.7014	0.0619565	8	10	10	6229	Proteasome adapter and scaffold protein ECM29 OS=Mus musculus OX=10090 GN=Ecpas PE=1 SV=3	false	0
Q80XN0	22.3826	0.139942	5	10	10	18636	D-beta-hydroxybutyrate dehydrogenase, mitochondrial OS=Mus musculus OX=10090 GN=Bdh1 PE=1 SV=2	false	0
Q8BGZ7	49.44	0.119782	11	13	10	72	Keratin, type II cytoskeletal 75 OS=Mus musculus OX=10090 GN=Krt75 PE=1 SV=1	false	0
Q8BH04	26.4124	0.195312	6	10	10	14207	Phosphoenolpyruvate carboxykinase GTP, mitochondrial OS=Mus musculus OX=10090 GN=Pck2 PE=1 SV=1	false	0
Q8BMF3	13.4766	0.13245	3	10	10	664	NADP-dependent malic enzyme, mitochondrial OS=Mus musculus OX=10090 GN=Me3 PE=1 SV=2	false	0
Q8BML9	26.5114	0.123871	6	10	10	851	Glutamine--tRNA ligase OS=Mus musculus OX=10090 GN=Qars1 PE=1 SV=1	false	0
Q8CIM7	31.0724	0.258	7	10	10	799	Cytochrome P450 2D26 OS=Mus musculus OX=10090 GN=Cyp2d26 PE=1 SV=1	false	0
Q8K1R3	26.8313	0.0957854	6	10	10	12579	Polyribonucleotide nucleotidyltransferase 1, mitochondrial OS=Mus musculus OX=10090 GN=Pnpt1 PE=1 SV=1	false	0
Q8K310	31.0538	0.132388	7	10	10	24	Matrin-3 OS=Mus musculus OX=10090 GN=Matr3 PE=1 SV=1	false	0
Q8R0N6	17.7575	0.146237	4	10	10	17036	Hydroxyacid-oxoacid transhydrogenase, mitochondrial OS=Mus musculus OX=10090 GN=Adhfe1 PE=1 SV=2	false	0
Q8R0Y6	31.0211	0.119734	7	10	10	6253	Cytosolic 10-formyltetrahydrofolate dehydrogenase OS=Mus musculus OX=10090 GN=Aldh1l1 PE=1 SV=1	false	0
Q8R5H1	26.601	0.100917	6	10	10	16148	Ubiquitin carboxyl-terminal hydrolase 15 OS=Mus musculus OX=10090 GN=Usp15 PE=1 SV=1	false	0
Q91VI7	31.0461	0.247807	7	10	10	2788	Ribonuclease inhibitor OS=Mus musculus OX=10090 GN=Rnh1 PE=1 SV=1	false	0
Q91VR5	30.9474	0.15	7	10	10	17049	ATP-dependent RNA helicase DDX1 OS=Mus musculus OX=10090 GN=Ddx1 PE=1 SV=1	false	0
Q91X77	31.0523	0.228571	7	10	10	12966	Cytochrome P450 2C50 OS=Mus musculus OX=10090 GN=Cyp2c50 PE=1 SV=2	false	0
Q921G7	22.6142	0.108766	5	10	10	9752	Electron transfer flavoprotein-ubiquinone oxidoreductase, mitochondrial OS=Mus musculus OX=10090 GN=Etfdh PE=1 SV=1	false	0
Q921H8	26.6814	0.235849	6	10	10	16342	3-ketoacyl-CoA thiolase A, peroxisomal OS=Mus musculus OX=10090 GN=Acaa1a PE=1 SV=1	false	0
Q99LC3	39.867	0.405634	9	10	10	2726	NADH dehydrogenase ubiquinone 1 alpha subcomplex subunit 10, mitochondrial OS=Mus musculus OX=10090 GN=Ndufa10 PE=1 SV=1	false	0
Q99MN1	17.7074	0.127731	4	10	10	16267	Lysine--tRNA ligase OS=Mus musculus OX=10090 GN=Kars1 PE=1 SV=1	false	0
Q99MR8	35.3691	0.177127	8	10	10	12954	Methylcrotonoyl-CoA carboxylase subunit alpha, mitochondrial OS=Mus musculus OX=10090 GN=Mccc1 PE=1 SV=2	false	0
Q99PG0	26.6732	0.263819	6	10	10	18700	Arylacetamide deacetylase OS=Mus musculus OX=10090 GN=Aadac PE=1 SV=3	false	0
Q99PV0	44.1429	0.056531	10	10	10	9502	Pre-mRNA-processing-splicing factor 8 OS=Mus musculus OX=10090 GN=Prpf8 PE=1 SV=2	false	0
Q9CQJ8	26.7436	0.357542	6	10	10	12990	NADH dehydrogenase ubiquinone 1 beta subcomplex subunit 9 OS=Mus musculus OX=10090 GN=Ndufb9 PE=1 SV=3	false	0
Q9CYW4	17.92	0.302789	4	10	10	16990	Haloacid dehalogenase-like hydrolase domain-containing protein 3 OS=Mus musculus OX=10090 GN=Hdhd3 PE=1 SV=1	false	0
Q9CZS1	35.1864	0.317919	8	10	10	6263	Aldehyde dehydrogenase X, mitochondrial OS=Mus musculus OX=10090 GN=Aldh1b1 PE=1 SV=1	false	0
Q9D0K2	17.7799	0.123077	4	10	10	18741	Succinyl-CoA:3-ketoacid coenzyme A transferase 1, mitochondrial OS=Mus musculus OX=10090 GN=Oxct1 PE=1 SV=1	false	0
Q9D379	26.5687	0.221978	6	10	10	2828	Epoxide hydrolase 1 OS=Mus musculus OX=10090 GN=Ephx1 PE=1 SV=2	false	0
Q9DBG3	22.1705	0.145144	5	10	10	2101	AP-2 complex subunit beta OS=Mus musculus OX=10090 GN=Ap2b1 PE=1 SV=1	false	0
Q9DBN5	31.111	0.110329	7	10	10	18571	Lon protease homolog 2, peroxisomal OS=Mus musculus OX=10090 GN=Lonp2 PE=1 SV=1	false	0
Q9DCW4	30.8566	0.337255	7	10	10	2711	Electron transfer flavoprotein subunit beta OS=Mus musculus OX=10090 GN=Etfb PE=1 SV=3	false	0
Q9QY81	22.1475	0.0413574	5	10	10	2646	Nuclear pore membrane glycoprotein 210 OS=Mus musculus OX=10090 GN=Nup210 PE=1 SV=2	false	0
Q9QYX7	30.9918	0.0270324	7	10	10	7056	Protein piccolo OS=Mus musculus OX=10090 GN=Pclo PE=1 SV=4	false	0
Q9WU19	26.5798	0.224324	6	10	10	5652	Hydroxyacid oxidase 1 OS=Mus musculus OX=10090 GN=Hao1 PE=1 SV=1	false	0
F6ZDS4	26.7159	0.0394899	6	9	9	12962	Nucleoprotein TPR OS=Mus musculus OX=10090 GN=Tpr PE=1 SV=1	false	0
O08691	13.2981	0.228814	3	9	9	17051	Arginase-2, mitochondrial OS=Mus musculus OX=10090 GN=Arg2 PE=1 SV=1	false	0
O08756	26.5912	0.329502	6	9	9	7477	3-hydroxyacyl-CoA dehydrogenase type-2 OS=Mus musculus OX=10090 GN=Hsd17b10 PE=1 SV=4	false	0
O35295	13.1883	0.262346	3	9	9	10544	Transcriptional activator protein Pur-beta OS=Mus musculus OX=10090 GN=Purb PE=1 SV=3	false	0
O55125	31.0116	0.433099	7	9	9	6282	Protein NipSnap homolog 1 OS=Mus musculus OX=10090 GN=Nipsnap1 PE=1 SV=1	false	0
P01897	24.3829	0.262431	6	9	9	1488	H-2 class I histocompatibility antigen, L-D alpha chain OS=Mus musculus OX=10090 GN=H2-L PE=1 SV=2	false	0
P03911	26.6088	0.211329	6	9	9	12916	NADH-ubiquinone oxidoreductase chain 4 OS=Mus musculus OX=10090 GN=Mtnd4 PE=1 SV=1	false	0
P03953	28.3826	0.293436	7	10	9	6112	Complement factor D OS=Mus musculus OX=10090 GN=Cfd PE=1 SV=1	false	0
P04919	26.5256	0.133477	6	9	9	9642	Band 3 anion transport protein OS=Mus musculus OX=10090 GN=Slc4a1 PE=1 SV=1	false	0
P06745	26.4605	0.236559	6	9	9	16654	Glucose-6-phosphate isomerase OS=Mus musculus OX=10090 GN=Gpi PE=1 SV=4	false	0
P08553	22.1555	0.0813679	5	9	9	72	Neurofilament medium polypeptide OS=Mus musculus OX=10090 GN=Nefm PE=1 SV=4	false	0
P11725	26.6367	0.242938	6	9	9	13968	Ornithine transcarbamylase, mitochondrial OS=Mus musculus OX=10090 GN=Otc PE=1 SV=1	false	0
P12382	17.9917	0.0653846	4	9	9	9826	ATP-dependent 6-phosphofructokinase, liver type OS=Mus musculus OX=10090 GN=Pfkl PE=1 SV=4	false	0
P16015	26.5277	0.357692	6	9	9	878	Carbonic anhydrase 3 OS=Mus musculus OX=10090 GN=Ca3 PE=1 SV=3	false	0
P19324	26.4618	0.170264	6	9	9	18577	Serpin H1 OS=Mus musculus OX=10090 GN=Serpinh1 PE=1 SV=3	false	0
P23506	22.1098	0.343612	5	9	9	2862	Protein-L-isoaspartate(D-aspartate) O-methyltransferase OS=Mus musculus OX=10090 GN=Pcmt1 PE=1 SV=3	false	0
P35802	17.8546	0.169065	4	9	9	18740	Neuronal membrane glycoprotein M6-a OS=Mus musculus OX=10090 GN=Gpm6a PE=1 SV=1	false	0
P39039	35.5813	0.230126	7	12	9	17081	Mannose-binding protein A OS=Mus musculus OX=10090 GN=Mbl1 PE=1 SV=1	false	0
P46412	29.3984	0.433628	6	9	9	291	Glutathione peroxidase 3 OS=Mus musculus OX=10090 GN=Gpx3 PE=1 SV=2	false	0
P50172	26.5745	0.441781	6	9	9	2961	Corticosteroid 11-beta-dehydrogenase isozyme 1 OS=Mus musculus OX=10090 GN=Hsd11b1 PE=1 SV=3	false	0
P56391	17.9379	0.546512	4	9	9	773	Cytochrome c oxidase subunit 6B1 OS=Mus musculus OX=10090 GN=Cox6b1 PE=1 SV=2	false	0
P56399	26.5696	0.117716	6	9	9	15866	Ubiquitin carboxyl-terminal hydrolase 5 OS=Mus musculus OX=10090 GN=Usp5 PE=1 SV=1	false	0
P56593	31.2779	0.213415	7	9	9	18623	Cytochrome P450 2A12 OS=Mus musculus OX=10090 GN=Cyp2a12 PE=1 SV=2	false	0
P61939	31.459	0.282297	8	9	9	14400	Thyroxine-binding globulin OS=Mus musculus OX=10090 GN=Serpina7 PE=2 SV=1	false	0
P62806	31.43	0.592233	7	9	9	6239	Histone H4 OS=Mus musculus OX=10090 GN=H4c1 PE=1 SV=2	false	0
P68372	40.1018	0.406742	9	9	9	9821	Tubulin beta-4B chain OS=Mus musculus OX=10090 GN=Tubb4b PE=1 SV=1	false	0
P70274	53.9509	0.281579	9	10	9	14071	Selenoprotein P OS=Mus musculus OX=10090 GN=Selenop PE=1 SV=3	false	0
P80318	35.2628	0.166972	8	9	9	20489	T-complex protein 1 subunit gamma OS=Mus musculus OX=10090 GN=Cct3 PE=1 SV=1	false	0
P97298	58.4136	0.292566	10	11	9	11390	Pigment epithelium-derived factor OS=Mus musculus OX=10090 GN=Serpinf1 PE=1 SV=2	false	0
P97371	17.7285	0.26506	4	9	9	2715	Proteasome activator complex subunit 1 OS=Mus musculus OX=10090 GN=Psme1 PE=1 SV=2	false	0
P97427	31.1198	0.148601	7	9	9	20630	Dihydropyrimidinase-related protein 1 OS=Mus musculus OX=10090 GN=Crmp1 PE=1 SV=1	false	0
P99024	40.1691	0.371622	9	9	9	9821	Tubulin beta-5 chain OS=Mus musculus OX=10090 GN=Tubb5 PE=1 SV=1	false	0
Q02788	22.204	0.0880077	5	9	9	18580	Collagen alpha-2(VI) chain OS=Mus musculus OX=10090 GN=Col6a2 PE=1 SV=3	false	0
Q06138	22.2112	0.155425	5	9	9	12949	Calcium-binding protein 39 OS=Mus musculus OX=10090 GN=Cab39 PE=1 SV=2	false	0
Q3U1J4	31.0299	0.0991228	7	9	9	828	DNA damage-binding protein 1 OS=Mus musculus OX=10090 GN=Ddb1 PE=1 SV=2	false	0
Q5SF07	35.5152	0.180743	8	9	9	14144	Insulin-like growth factor 2 mRNA-binding protein 2 OS=Mus musculus OX=10090 GN=Igf2bp2 PE=1 SV=1	false	0
Q61595	30.96	0.0821402	7	9	9	13846	Kinectin OS=Mus musculus OX=10090 GN=Ktn1 PE=1 SV=1	false	0
Q62151	13.1327	0.236318	3	9	9	3629	Advanced glycosylation end product-specific receptor OS=Mus musculus OX=10090 GN=Ager PE=1 SV=2	false	0
Q62452	30.8241	0.200758	7	9	9	11502	UDP-glucuronosyltransferase 1A9 OS=Mus musculus OX=10090 GN=Ugt1a9 PE=1 SV=3	false	0
Q64331	22.2598	0.056917	5	9	9	16780	Unconventional myosin-VI OS=Mus musculus OX=10090 GN=Myo6 PE=1 SV=1	false	0
Q78IK4	22.146	0.192453	5	9	9	4498	MICOS complex subunit Mic27 OS=Mus musculus OX=10090 GN=Apool PE=1 SV=1	false	0
Q7TSQ8	26.3995	0.132118	6	9	9	688	Pyruvate dehydrogenase phosphatase regulatory subunit, mitochondrial OS=Mus musculus OX=10090 GN=Pdpr PE=1 SV=1	false	0
Q8BK67	13.3099	0.0538462	3	9	9	2659	Protein RCC2 OS=Mus musculus OX=10090 GN=Rcc2 PE=1 SV=1	false	0
Q8C1B7	17.7918	0.139211	4	9	9	346	Septin-11 OS=Mus musculus OX=10090 GN=Septin11 PE=1 SV=4	false	0
Q8C5H8	17.9284	0.110619	4	9	9	757	NAD kinase 2, mitochondrial OS=Mus musculus OX=10090 GN=Nadk2 PE=1 SV=2	false	0
Q8JZN5	35.3673	0.2016	8	9	9	9736	Complex I assembly factor ACAD9, mitochondrial OS=Mus musculus OX=10090 GN=Acad9 PE=1 SV=2	false	0
Q8K0D2	30.9775	0.170251	7	9	9	12227	Hyaluronan-binding protein 2 OS=Mus musculus OX=10090 GN=Habp2 PE=1 SV=2	false	0
Q8K1M6	30.9421	0.142857	7	9	9	16256	Dynamin-1-like protein OS=Mus musculus OX=10090 GN=Dnm1l PE=1 SV=2	false	0
Q8R081	30.9279	0.271331	7	9	9	3933	Heterogeneous nuclear ribonucleoprotein L OS=Mus musculus OX=10090 GN=Hnrnpl PE=1 SV=2	false	0
Q91VR2	30.8096	0.496644	7	9	9	6216	ATP synthase subunit gamma, mitochondrial OS=Mus musculus OX=10090 GN=Atp5f1c PE=1 SV=1	false	0
Q91XQ0	31.0087	0.0192348	7	9	9	19313	Dynein axonemal heavy chain 8 OS=Mus musculus OX=10090 GN=Dnah8 PE=1 SV=2	false	0
Q922Q1	30.872	0.331361	7	9	9	4507	Mitochondrial amidoxime reducing component 2 OS=Mus musculus OX=10090 GN=Mtarc2 PE=1 SV=1	false	0
Q922R8	26.5089	0.215909	6	9	9	2751	Protein disulfide-isomerase A6 OS=Mus musculus OX=10090 GN=Pdia6 PE=1 SV=3	false	0
Q923D2	39.8545	0.514563	7	9	9	5467	Flavin reductase (NADPH) OS=Mus musculus OX=10090 GN=Blvrb PE=1 SV=3	false	0
Q925I1	31.1872	0.152284	7	9	9	177	ATPase family AAA domain-containing protein 3 OS=Mus musculus OX=10090 GN=Atad3 PE=1 SV=1	false	0
Q99JR5	17.8377	0.152361	4	9	9	2547	Tubulointerstitial nephritis antigen-like OS=Mus musculus OX=10090 GN=Tinagl1 PE=1 SV=1	false	0
Q99NB1	26.7241	0.14956	6	9	9	14639	Acetyl-coenzyme A synthetase 2-like, mitochondrial OS=Mus musculus OX=10090 GN=Acss1 PE=1 SV=1	false	0
Q99NB9	26.5358	0.0820552	6	9	9	16314	Splicing factor 3B subunit 1 OS=Mus musculus OX=10090 GN=Sf3b1 PE=1 SV=1	false	0
Q99P30	21.9833	0.292373	5	9	9	6243	Peroxisomal coenzyme A diphosphatase NUDT7 OS=Mus musculus OX=10090 GN=Nudt7 PE=1 SV=2	false	0
Q9CPP6	22.209	0.637931	5	9	9	6258	NADH dehydrogenase ubiquinone 1 alpha subcomplex subunit 5 OS=Mus musculus OX=10090 GN=Ndufa5 PE=1 SV=3	false	0
Q9CQ62	26.5779	0.271642	6	9	9	1734	2,4-dienoyl-CoA reductase (3E)-enoyl-CoA-producing, mitochondrial OS=Mus musculus OX=10090 GN=Decr1 PE=1 SV=1	false	0
Q9CXJ4	26.4612	0.133891	6	9	9	17193	Mitochondrial potassium channel ATP-binding subunit OS=Mus musculus OX=10090 GN=Abcb8 PE=1 SV=1	false	0
Q9CZD3	30.9217	0.156379	7	9	9	11085	Glycine--tRNA ligase OS=Mus musculus OX=10090 GN=Gars1 PE=1 SV=1	false	0
Q9D312	25.029	0.141531	6	10	9	3755	Keratin, type I cytoskeletal 20 OS=Mus musculus OX=10090 GN=Krt20 PE=1 SV=1	false	0
Q9D6U8	22.1243	0.354839	5	9	9	6337	Protein FAM162A OS=Mus musculus OX=10090 GN=Fam162a PE=1 SV=1	false	0
Q9D8N0	26.739	0.15103	6	9	9	6255	Elongation factor 1-gamma OS=Mus musculus OX=10090 GN=Eef1g PE=1 SV=3	false	0
Q9DBJ1	22.198	0.30315	5	9	9	18101	Phosphoglycerate mutase 1 OS=Mus musculus OX=10090 GN=Pgam1 PE=1 SV=3	false	0
Q9EPL9	26.5241	0.177143	6	9	9	12984	Peroxisomal acyl-coenzyme A oxidase 3 OS=Mus musculus OX=10090 GN=Acox3 PE=1 SV=2	false	0
Q9ERG2	8.8162	0.0376884	2	9	9	10808	Striatin-3 OS=Mus musculus OX=10090 GN=Strn3 PE=1 SV=1	false	0
Q9JJZ2	22.2983	0.162584	5	9	9	18273	Tubulin alpha-8 chain OS=Mus musculus OX=10090 GN=Tuba8 PE=1 SV=1	false	0
Q9WTQ5	31.08	0.0760095	7	9	9	18196	A-kinase anchor protein 12 OS=Mus musculus OX=10090 GN=Akap12 PE=1 SV=1	false	0
Q9WUA3	21.9828	0.103316	5	9	9	2242	ATP-dependent 6-phosphofructokinase, platelet type OS=Mus musculus OX=10090 GN=Pfkp PE=1 SV=1	false	0
Q9WUM5	22.1548	0.184971	5	9	9	17007	Succinate--CoA ligase ADP/GDP-forming subunit alpha, mitochondrial OS=Mus musculus OX=10090 GN=Suclg1 PE=1 SV=4	false	0
Q9WUU7	21.9922	0.277778	5	9	9	9843	Cathepsin Z OS=Mus musculus OX=10090 GN=Ctsz PE=1 SV=1	false	0
Q9WV27	30.9757	0.0620155	7	9	9	14227	Sodium/potassium-transporting ATPase subunit alpha-4 OS=Mus musculus OX=10090 GN=Atp1a4 PE=1 SV=3	false	0
Q9WV68	26.6512	0.308219	6	9	9	2699	Peroxisomal 2,4-dienoyl-CoA reductase (3E)-enoyl-CoA-producing OS=Mus musculus OX=10090 GN=Decr2 PE=1 SV=1	false	0
Q9WV80	13.5494	0.0747126	3	9	9	16351	Sorting nexin-1 OS=Mus musculus OX=10090 GN=Snx1 PE=1 SV=1	false	0
Q9Z110	35.3702	0.14717	8	9	9	18444	Delta-1-pyrroline-5-carboxylate synthase OS=Mus musculus OX=10090 GN=Aldh18a1 PE=1 SV=2	false	0
Q9Z2I9	30.9988	0.209503	7	9	9	2705	Succinate--CoA ligase ADP-forming subunit beta, mitochondrial OS=Mus musculus OX=10090 GN=Sucla2 PE=1 SV=2	false	0
A2AAJ9	35.1572	0.0149674	8	8	8	5410	Obscurin OS=Mus musculus OX=10090 GN=Obscn PE=1 SV=3	false	0
C0HKE1, C0HKE2, C0HKE3, C0HKE4, C0HKE5, C0HKE6, C0HKE7, C0HKE8, C0HKE9, Q8BFU2, Q8CGP5, Q8CGP6, Q8CGP7, Q8R1M2	22.2921	0.5384615384615384, 0.5384615384615384, 0.5384615384615384, 0.5384615384615384, 0.5384615384615384, 0.5384615384615384, 0.5384615384615384, 0.5384615384615384, 0.5384615384615384, 0.5384615384615384, 0.5384615384615384, 0.546875, 0.5384615384615384, 0.5426356589147286	5	8	8	3876	Histone H2A type 1-B OS=Mus musculus OX=10090 GN=H2ac4 PE=1 SV=1, Histone H2A type 1-C OS=Mus musculus OX=10090 GN=H2ac6 PE=1 SV=1, Histone H2A type 1-D OS=Mus musculus OX=10090 GN=H2ac7 PE=1 SV=1, Histone H2A type 1-E OS=Mus musculus OX=10090 GN=H2ac8 PE=1 SV=1, Histone H2A type 1-G OS=Mus musculus OX=10090 GN=H2ac11 PE=1 SV=1, Histone H2A type 1-I OS=Mus musculus OX=10090 GN=H2ac13 PE=1 SV=1, H…	false	0
G5E8K5	26.4025	0.0443651	6	8	8	19430	Ankyrin-3 OS=Mus musculus OX=10090 GN=Ank3 PE=1 SV=1	false	0
O08583	17.8066	0.14902	4	8	8	1498	THO complex subunit 4 OS=Mus musculus OX=10090 GN=Alyref PE=1 SV=3	false	0
O35633	13.3674	0.0895238	3	8	8	18657	Vesicular inhibitory amino acid transporter OS=Mus musculus OX=10090 GN=Slc32a1 PE=1 SV=3	false	0
O55106	13.4393	0.0615385	3	8	8	12920	Striatin OS=Mus musculus OX=10090 GN=Strn PE=1 SV=2	false	0
O55126	17.8663	0.27758	4	8	8	7706	Protein NipSnap homolog 2 OS=Mus musculus OX=10090 GN=Nipsnap2 PE=1 SV=1	false	0
O55137	22.014	0.23389	5	8	8	18201	Acyl-coenzyme A thioesterase 1 OS=Mus musculus OX=10090 GN=Acot1 PE=1 SV=1	false	0
O70252	17.5996	0.238095	4	8	8	6312	Heme oxygenase 2 OS=Mus musculus OX=10090 GN=Hmox2 PE=1 SV=1	false	0
O70570	17.7773	0.077821	4	8	8	16545	Polymeric immunoglobulin receptor OS=Mus musculus OX=10090 GN=Pigr PE=1 SV=1	false	0
O88844	22.2711	0.118357	5	8	8	2791	Isocitrate dehydrogenase NADP cytoplasmic OS=Mus musculus OX=10090 GN=Idh1 PE=1 SV=2	false	0
P05017	22.2018	0.267974	5	8	8	767	Insulin-like growth factor I OS=Mus musculus OX=10090 GN=Igf1 PE=1 SV=2	false	0
P08249	30.7499	0.461538	7	8	8	689	Malate dehydrogenase, mitochondrial OS=Mus musculus OX=10090 GN=Mdh2 PE=1 SV=3	false	0
P08551	26.4914	0.176796	6	8	8	7594	Neurofilament light polypeptide OS=Mus musculus OX=10090 GN=Nefl PE=1 SV=5	false	0
P14152	26.3908	0.449102	6	8	8	5746	Malate dehydrogenase, cytoplasmic OS=Mus musculus OX=10090 GN=Mdh1 PE=1 SV=3	false	0
P14206	30.8738	0.288136	7	8	8	6268	40S ribosomal protein SA OS=Mus musculus OX=10090 GN=Rpsa PE=1 SV=4	false	0
P15501	13.4094	0.130653	3	8	8	2815	Prostatic spermine-binding protein OS=Mus musculus OX=10090 GN=Sbp PE=2 SV=1	false	0
P17183	26.6362	0.269585	6	8	8	16152	Gamma-enolase OS=Mus musculus OX=10090 GN=Eno2 PE=1 SV=2	false	0
P17742	31.055	0.408537	7	8	8	12784	Peptidyl-prolyl cis-trans isomerase A OS=Mus musculus OX=10090 GN=Ppia PE=1 SV=2	false	0
P17751	17.6125	0.228916	4	8	8	16497	Triosephosphate isomerase OS=Mus musculus OX=10090 GN=Tpi1 PE=1 SV=5	false	0
P19157	30.8608	0.357143	7	8	8	19735	Glutathione S-transferase P 1 OS=Mus musculus OX=10090 GN=Gstp1 PE=1 SV=2	false	0
P21180	30.929	0.153947	7	8	8	1948	Complement C2 OS=Mus musculus OX=10090 GN=C2 PE=1 SV=2	false	0
P23116	26.5751	0.078125	6	8	8	17932	Eukaryotic translation initiation factor 3 subunit A OS=Mus musculus OX=10090 GN=Eif3a PE=1 SV=5	false	0
P26339	21.97	0.166307	5	8	8	876	Chromogranin-A OS=Mus musculus OX=10090 GN=Chga PE=1 SV=1	false	0
P27661	31.1196	0.706294	7	8	8	3876	Histone H2AX OS=Mus musculus OX=10090 GN=H2ax PE=1 SV=2	false	0
P31001	30.94	0.172708	7	8	8	72	Desmin OS=Mus musculus OX=10090 GN=Des PE=1 SV=3	false	0
P33622	26.0809	0.494949	4	9	8	2539	Apolipoprotein C-III OS=Mus musculus OX=10090 GN=Apoc3 PE=1 SV=2	false	0
P41216	26.6677	0.131617	6	8	8	17027	Long-chain-fatty-acid--CoA ligase 1 OS=Mus musculus OX=10090 GN=Acsl1 PE=1 SV=2	false	0
P42227	30.752	0.148052	7	8	8	6355	Signal transducer and activator of transcription 3 OS=Mus musculus OX=10090 GN=Stat3 PE=1 SV=2	false	0
P46660	26.4434	0.187625	6	8	8	72	Alpha-internexin OS=Mus musculus OX=10090 GN=Ina PE=1 SV=3	false	0
P47757	22.2173	0.259928	5	8	8	7813	F-actin-capping protein subunit beta OS=Mus musculus OX=10090 GN=Capzb PE=1 SV=3	false	0
P47878	26.6204	0.226027	6	8	8	5922	Insulin-like growth factor-binding protein 3 OS=Mus musculus OX=10090 GN=Igfbp3 PE=2 SV=2	false	0
P47911	22.2327	0.162162	5	8	8	18176	60S ribosomal protein L6 OS=Mus musculus OX=10090 GN=Rpl6 PE=1 SV=3	false	0
P47962	22.1177	0.306397	5	8	8	5906	60S ribosomal protein L5 OS=Mus musculus OX=10090 GN=Rpl5 PE=1 SV=3	false	0
P48036	30.8556	0.388715	7	8	8	16915	Annexin A5 OS=Mus musculus OX=10090 GN=Anxa5 PE=1 SV=1	false	0
P54823	22.3506	0.165631	5	8	8	18647	Probable ATP-dependent RNA helicase DDX6 OS=Mus musculus OX=10090 GN=Ddx6 PE=1 SV=1	false	0
P61982	31.1536	0.425101	7	8	8	44	14-3-3 protein gamma OS=Mus musculus OX=10090 GN=Ywhag PE=1 SV=2	false	0
P62259	26.7068	0.372549	6	8	8	44	14-3-3 protein epsilon OS=Mus musculus OX=10090 GN=Ywhae PE=1 SV=1	false	0
P62897	22.0759	0.447619	5	8	8	17030	Cytochrome c, somatic OS=Mus musculus OX=10090 GN=Cycs PE=1 SV=2	false	0
P63085	21.9715	0.240223	5	8	8	5973	Mitogen-activated protein kinase 1 OS=Mus musculus OX=10090 GN=Mapk1 PE=1 SV=3	false	0
P63101	35.4188	0.44898	8	8	8	44	14-3-3 protein zeta/delta OS=Mus musculus OX=10090 GN=Ywhaz PE=1 SV=1	false	0
P68510	26.6084	0.325203	6	8	8	44	14-3-3 protein eta OS=Mus musculus OX=10090 GN=Ywhah PE=1 SV=2	false	0
Q02105	17.8808	0.211382	4	8	8	720	Complement C1q subcomponent subunit C OS=Mus musculus OX=10090 GN=C1qc PE=1 SV=2	false	0
Q07113	17.6717	0.0249698	4	8	8	16437	Cation-independent mannose-6-phosphate receptor OS=Mus musculus OX=10090 GN=Igf2r PE=1 SV=1	false	0
Q08879	13.6429	0.0468085	3	8	8	11013	Fibulin-1 OS=Mus musculus OX=10090 GN=Fbln1 PE=1 SV=2	false	0
Q5I2A0	21.6495	0.0977273	4	8	8	20346	Serine protease inhibitor A3G OS=Mus musculus OX=10090 GN=Serpina3g PE=1 SV=2	false	0
Q61206	17.7541	0.222707	4	8	8	736	Platelet-activating factor acetylhydrolase IB subunit alpha2 OS=Mus musculus OX=10090 GN=Pafah1b2 PE=1 SV=2	false	0
Q61656	31.1748	0.156352	7	8	8	7815	Probable ATP-dependent RNA helicase DDX5 OS=Mus musculus OX=10090 GN=Ddx5 PE=1 SV=2	false	0
Q62010	22.2673	0.112344	5	8	8	17140	Oviduct-specific glycoprotein OS=Mus musculus OX=10090 GN=Ovgp1 PE=2 SV=1	false	0
Q64514	31.0189	0.111727	7	8	8	4069	Tripeptidyl-peptidase 2 OS=Mus musculus OX=10090 GN=Tpp2 PE=1 SV=3	false	0
Q64674	22.1671	0.271523	5	8	8	6247	Spermidine synthase OS=Mus musculus OX=10090 GN=Srm PE=1 SV=1	false	0
Q64GA5	26.3428	0.167504	6	8	8	6322	Cytosolic phospholipase A2 gamma OS=Mus musculus OX=10090 GN=Pla2g4c PE=1 SV=1	false	0
Q68EF6	22.2405	0.128333	5	8	8	9717	Brain-enriched guanylate kinase-associated protein OS=Mus musculus OX=10090 GN=Begain PE=1 SV=2	false	0
Q6IRU2	30.8357	0.383065	7	8	8	6339	Tropomyosin alpha-4 chain OS=Mus musculus OX=10090 GN=Tpm4 PE=1 SV=3	false	0
Q6NXH9	33.7803	0.0946197	8	9	8	72	Keratin, type II cytoskeletal 73 OS=Mus musculus OX=10090 GN=Krt73 PE=1 SV=1	false	0
Q6P5H2	26.5632	0.0525751	6	8	8	59	Nestin OS=Mus musculus OX=10090 GN=Nes PE=1 SV=1	false	0
Q70IV5	30.756	0.0999359	7	8	8	15707	Synemin OS=Mus musculus OX=10090 GN=Synm PE=1 SV=2	false	0
Q7TMY8	26.6491	0.0223898	6	8	8	15735	E3 ubiquitin-protein ligase HUWE1 OS=Mus musculus OX=10090 GN=Huwe1 PE=1 SV=5	false	0
Q80WS3	22.0701	0.16879	5	8	8	18600	rRNA/tRNA 2'-O-methyltransferase fibrillarin-like protein 1 OS=Mus musculus OX=10090 GN=Fbll1 PE=1 SV=1	false	0
Q8BGA8	22.1776	0.134948	5	8	8	4367	Acyl-coenzyme A synthetase ACSM5, mitochondrial OS=Mus musculus OX=10090 GN=Acsm5 PE=1 SV=1	false	0
Q8BPB5	31.3531	0.170385	7	9	8	5144	EGF-containing fibulin-like extracellular matrix protein 1 OS=Mus musculus OX=10090 GN=Efemp1 PE=1 SV=1	false	0
Q8BRF7	13.4868	0.0766823	3	8	8	2591	Sec1 family domain-containing protein 1 OS=Mus musculus OX=10090 GN=Scfd1 PE=1 SV=1	false	0
Q8BVI4	35.1895	0.539419	8	8	8	11042	Dihydropteridine reductase OS=Mus musculus OX=10090 GN=Qdpr PE=1 SV=2	false	0
Q8BXK9	17.7361	0.23506	4	8	8	18725	Chloride intracellular channel protein 5 OS=Mus musculus OX=10090 GN=Clic5 PE=1 SV=1	false	0
Q8C1A5	22.3515	0.101892	5	8	8	18664	Thimet oligopeptidase OS=Mus musculus OX=10090 GN=Thop1 PE=1 SV=1	false	0
Q8CAK1	17.7486	0.212291	4	8	8	17232	Putative transferase CAF17 homolog, mitochondrial OS=Mus musculus OX=10090 GN=Iba57 PE=1 SV=1	false	0
Q8CFG8	18.3737	0.0479651	4	8	8	13639	Complement C1s-B subcomponent OS=Mus musculus OX=10090 GN=C1sb PE=2 SV=1	false	0
Q8CHC4	22.2549	0.0476493	5	8	8	15805	Synaptojanin-1 OS=Mus musculus OX=10090 GN=Synj1 PE=1 SV=3	false	0
Q8CI94	31.2432	0.109134	7	8	8	17933	Glycogen phosphorylase, brain form OS=Mus musculus OX=10090 GN=Pygb PE=1 SV=3	false	0
Q8K3J1	13.4841	0.113208	3	8	8	20640	NADH dehydrogenase ubiquinone iron-sulfur protein 8, mitochondrial OS=Mus musculus OX=10090 GN=Ndufs8 PE=1 SV=1	false	0
Q8K5B2	13.228	0.406897	3	8	8	13066	Multiple coagulation factor deficiency protein 2 homolog OS=Mus musculus OX=10090 GN=Mcfd2 PE=1 SV=1	false	0
Q8R016	26.4621	0.217582	6	8	8	2945	Bleomycin hydrolase OS=Mus musculus OX=10090 GN=Blmh PE=1 SV=1	false	0
Q8R404	8.90115	0.277311	2	8	8	18777	MICOS complex subunit MIC13 OS=Mus musculus OX=10090 GN=Micos13 PE=1 SV=1	false	0
Q91W90	17.7929	0.206235	4	8	8	9531	Thioredoxin domain-containing protein 5 OS=Mus musculus OX=10090 GN=Txndc5 PE=1 SV=2	false	0
Q91WS4	15.4708	0.0909091	4	9	8	1853	S-methylmethionine--homocysteine S-methyltransferase BHMT2 OS=Mus musculus OX=10090 GN=Bhmt2 PE=1 SV=2	false	0
Q91X34	22.0047	0.202381	5	8	8	8306	Bile acid-CoA:amino acid N-acyltransferase OS=Mus musculus OX=10090 GN=Baat PE=1 SV=1	false	0
Q91XV3	21.9456	0.584071	5	8	8	20356	Brain acid soluble protein 1 OS=Mus musculus OX=10090 GN=Basp1 PE=1 SV=3	false	0
Q91YP2	17.6146	0.0738636	4	8	8	18734	Neurolysin, mitochondrial OS=Mus musculus OX=10090 GN=Nln PE=1 SV=1	false	0
Q91ZU6	22.0935	0.00838631	5	8	8	1437	Dystonin OS=Mus musculus OX=10090 GN=Dst PE=1 SV=2	false	0
Q99104	22.1556	0.0534269	5	8	8	7378	Unconventional myosin-Va OS=Mus musculus OX=10090 GN=Myo5a PE=1 SV=2	false	0
Q99JB2	22.1382	0.260623	5	8	8	730	Stomatin-like protein 2, mitochondrial OS=Mus musculus OX=10090 GN=Stoml2 PE=1 SV=1	false	0
Q99JY9	22.0907	0.258373	5	8	8	20567	Actin-related protein 3 OS=Mus musculus OX=10090 GN=Actr3 PE=1 SV=3	false	0
Q99MD9	8.83996	0.0530401	2	8	8	18646	Nuclear autoantigenic sperm protein OS=Mus musculus OX=10090 GN=Nasp PE=1 SV=2	false	0
Q99MV1	13.3085	0.0452218	3	8	8	1619	Tudor domain-containing protein 1 OS=Mus musculus OX=10090 GN=Tdrd1 PE=1 SV=2	false	0
Q9CQ69	17.7016	0.45122	4	8	8	6252	Cytochrome b-c1 complex subunit 8 OS=Mus musculus OX=10090 GN=Uqcrq PE=1 SV=3	false	0
Q9CQN1	31.186	0.137394	7	8	8	2736	Heat shock protein 75 kDa, mitochondrial OS=Mus musculus OX=10090 GN=Trap1 PE=1 SV=1	false	0
Q9CR61	17.6462	0.467153	4	8	8	6259	NADH dehydrogenase ubiquinone 1 beta subcomplex subunit 7 OS=Mus musculus OX=10090 GN=Ndufb7 PE=1 SV=3	false	0
Q9CWJ9	30.7974	0.243243	7	8	8	2228	Bifunctional purine biosynthesis protein ATIC OS=Mus musculus OX=10090 GN=Atic PE=1 SV=2	false	0
Q9CZ13	26.6138	0.241667	6	8	8	17057	Cytochrome b-c1 complex subunit 1, mitochondrial OS=Mus musculus OX=10090 GN=Uqcrc1 PE=1 SV=2	false	0
Q9CZN7	22.1559	0.172619	5	8	8	4508	Serine hydroxymethyltransferase, mitochondrial OS=Mus musculus OX=10090 GN=Shmt2 PE=1 SV=1	false	0
Q9D0F9	22.2041	0.190391	5	8	8	18158	Phosphoglucomutase-1 OS=Mus musculus OX=10090 GN=Pgm1 PE=1 SV=4	false	0
Q9D1Q6	26.5551	0.236453	6	8	8	6272	Endoplasmic reticulum resident protein 44 OS=Mus musculus OX=10090 GN=Erp44 PE=1 SV=1	false	0
Q9D855	22.2966	0.441441	5	8	8	12956	Cytochrome b-c1 complex subunit 7 OS=Mus musculus OX=10090 GN=Uqcrb PE=1 SV=3	false	0
Q9DCS9	17.6606	0.278409	4	8	8	6309	NADH dehydrogenase ubiquinone 1 beta subcomplex subunit 10 OS=Mus musculus OX=10090 GN=Ndufb10 PE=1 SV=3	false	0
Q9DCV7	26.5189	0.0853392	6	9	8	72	Keratin, type II cytoskeletal 7 OS=Mus musculus OX=10090 GN=Krt7 PE=1 SV=1	false	0
Q9ERE7	13.4	0.125	3	8	8	18615	LRP chaperone MESD OS=Mus musculus OX=10090 GN=Mesd PE=1 SV=1	false	0
Q9JHI5	30.7689	0.290094	7	8	8	20714	Isovaleryl-CoA dehydrogenase, mitochondrial OS=Mus musculus OX=10090 GN=Ivd PE=1 SV=1	false	0
Q9JIY5	17.7206	0.159389	4	8	8	952	Serine protease HTRA2, mitochondrial OS=Mus musculus OX=10090 GN=Htra2 PE=1 SV=2	false	0
Q9JLZ3	26.6216	0.289809	6	8	8	691	Methylglutaconyl-CoA hydratase, mitochondrial OS=Mus musculus OX=10090 GN=Auh PE=1 SV=1	false	0
Q9QYF1	17.8172	0.177215	4	8	8	5956	Retinol dehydrogenase 11 OS=Mus musculus OX=10090 GN=Rdh11 PE=1 SV=2	false	0
Q9QYR9	26.4442	0.245033	6	8	8	18201	Acyl-coenzyme A thioesterase 2, mitochondrial OS=Mus musculus OX=10090 GN=Acot2 PE=1 SV=2	false	0
Q9QZ82	26.7012	0.153992	6	8	8	308	Cholesterol side-chain cleavage enzyme, mitochondrial OS=Mus musculus OX=10090 GN=Cyp11a1 PE=1 SV=1	false	0
Q9QZF2	13.2993	0.0807899	3	8	8	12968	Glypican-1 OS=Mus musculus OX=10090 GN=Gpc1 PE=1 SV=1	false	0
Q9R092	26.7903	0.271293	6	8	8	2803	17-beta-hydroxysteroid dehydrogenase type 6 OS=Mus musculus OX=10090 GN=Hsd17b6 PE=1 SV=1	false	0
Q9R0P9	26.6402	0.470852	6	8	8	7291	Ubiquitin carboxyl-terminal hydrolase isozyme L1 OS=Mus musculus OX=10090 GN=Uchl1 PE=1 SV=1	false	0
Q9R1T4	13.2909	0.126728	3	8	8	346	Septin-6 OS=Mus musculus OX=10090 GN=Septin6 PE=1 SV=4	false	0
Q9WTX6	35.2656	0.175258	8	8	8	2723	Cullin-1 OS=Mus musculus OX=10090 GN=Cul1 PE=1 SV=1	false	0
Q9WUR2	17.8195	0.176471	4	8	8	18669	Enoyl-CoA delta isomerase 2 OS=Mus musculus OX=10090 GN=Eci2 PE=1 SV=2	false	0
Q9WV55	30.8513	0.425703	7	8	8	6303	Vesicle-associated membrane protein-associated protein A OS=Mus musculus OX=10090 GN=Vapa PE=1 SV=2	false	0
Q9Z1T2	22.1426	0.114226	5	8	8	13616	Thrombospondin-4 OS=Mus musculus OX=10090 GN=Thbs4 PE=1 SV=1	false	0
O09165	26.3957	0.298765	6	7	7	17185	Calsequestrin-1 OS=Mus musculus OX=10090 GN=Casq1 PE=1 SV=3	false	0
O35129	22.5447	0.200669	5	7	7	711	Prohibitin-2 OS=Mus musculus OX=10090 GN=Phb2 PE=1 SV=1	false	0
O35459	22.4102	0.296636	5	7	7	16998	Delta(3,5)-Delta(2,4)-dienoyl-CoA isomerase, mitochondrial OS=Mus musculus OX=10090 GN=Ech1 PE=1 SV=1	false	0
O70133	22.4203	0.0384058	5	7	7	19505	ATP-dependent RNA helicase A OS=Mus musculus OX=10090 GN=Dhx9 PE=1 SV=2	false	0
O88312	8.86248	0.234286	2	7	7	16877	Anterior gradient protein 2 homolog OS=Mus musculus OX=10090 GN=Agr2 PE=1 SV=1	false	0
O88569	30.8854	0.288952	7	7	7	3573	Heterogeneous nuclear ribonucleoproteins A2/B1 OS=Mus musculus OX=10090 GN=Hnrnpa2b1 PE=1 SV=2	false	0
O88962	13.446	0.08	3	7	7	6279	7-alpha-hydroxycholest-4-en-3-one 12-alpha-hydroxylase OS=Mus musculus OX=10090 GN=Cyp8b1 PE=1 SV=1	false	0
O89106	8.84185	0.12	2	7	7	2826	Bis(5'-adenosyl)-triphosphatase OS=Mus musculus OX=10090 GN=Fhit PE=1 SV=3	false	0
P00342	17.7807	0.243976	4	7	7	12714	L-lactate dehydrogenase C chain OS=Mus musculus OX=10090 GN=Ldhc PE=1 SV=2	false	0
P03995	21.6908	0.0906977	5	8	7	72	Glial fibrillary acidic protein OS=Mus musculus OX=10090 GN=Gfap PE=1 SV=4	false	0
P04370	22.1066	0.28	5	7	7	8397	Myelin basic protein OS=Mus musculus OX=10090 GN=Mbp PE=1 SV=2	false	0
P08207	8.88699	0.350515	2	7	7	17919	Protein S100-A10 OS=Mus musculus OX=10090 GN=S100a10 PE=1 SV=2	false	0
P09813	17.1604	0.431373	4	9	7	16169	Apolipoprotein A-II OS=Mus musculus OX=10090 GN=Apoa2 PE=1 SV=2	false	0
P0CG49, P0CG50, P62984	13.2939	0.6163934426229508, 0.5762942779291553, 0.3671875	3	7	7	910	Polyubiquitin-B OS=Mus musculus OX=10090 GN=Ubb PE=2 SV=1, Polyubiquitin-C OS=Mus musculus OX=10090 GN=Ubc PE=1 SV=2, Ubiquitin-60S ribosomal protein L40 OS=Mus musculus OX=10090 GN=Uba52 PE=1 SV=2	false	0
P11352	22.7988	0.293532	5	7	7	12935	Glutathione peroxidase 1 OS=Mus musculus OX=10090 GN=Gpx1 PE=1 SV=2	false	0
P12246	21.9818	0.424107	5	7	7	182	Serum amyloid P-component OS=Mus musculus OX=10090 GN=Apcs PE=1 SV=2	false	0
P16125	26.4446	0.290419	6	7	7	6317	L-lactate dehydrogenase B chain OS=Mus musculus OX=10090 GN=Ldhb PE=1 SV=2	false	0
P16301	43.4748	0.173516	7	9	7	13034	Phosphatidylcholine-sterol acyltransferase OS=Mus musculus OX=10090 GN=Lcat PE=1 SV=2	false	0
P21271	13.3842	0.0264026	3	7	7	1993	Unconventional myosin-Vb OS=Mus musculus OX=10090 GN=Myo5b PE=1 SV=2	false	0
P22315	19.844	0.138095	5	7	7	2753	Ferrochelatase, mitochondrial OS=Mus musculus OX=10090 GN=Fech PE=1 SV=2	false	0
P23819	22.2124	0.101925	5	7	7	18338	Glutamate receptor 2 OS=Mus musculus OX=10090 GN=Gria2 PE=1 SV=3	false	0
P24527	30.8207	0.144026	7	7	7	16558	Leukotriene A-4 hydrolase OS=Mus musculus OX=10090 GN=Lta4h PE=1 SV=4	false	0
P26516	17.788	0.196262	4	7	7	12995	26S proteasome non-ATPase regulatory subunit 7 OS=Mus musculus OX=10090 GN=Psmd7 PE=1 SV=2	false	0
P42125	22.1879	0.269896	5	7	7	6283	Enoyl-CoA delta isomerase 1, mitochondrial OS=Mus musculus OX=10090 GN=Eci1 PE=1 SV=2	false	0
P43024	17.5582	0.612613	4	7	7	17004	Cytochrome c oxidase subunit 6A1, mitochondrial OS=Mus musculus OX=10090 GN=Cox6a1 PE=1 SV=2	false	0
P46096	22.0888	0.166271	5	7	7	8244	Synaptotagmin-1 OS=Mus musculus OX=10090 GN=Syt1 PE=1 SV=1	false	0
P48678	26.7381	0.0887218	6	7	7	11305	Prelamin-A/C OS=Mus musculus OX=10090 GN=Lmna PE=1 SV=2	false	0
P48774	17.7175	0.258929	4	7	7	17123	Glutathione S-transferase Mu 5 OS=Mus musculus OX=10090 GN=Gstm5 PE=1 SV=1	false	0
P50516	26.3455	0.178282	6	7	7	6222	V-type proton ATPase catalytic subunit A OS=Mus musculus OX=10090 GN=Atp6v1a PE=1 SV=2	false	0
P51660	17.5604	0.156463	4	7	7	7920	Peroxisomal multifunctional enzyme type 2 OS=Mus musculus OX=10090 GN=Hsd17b4 PE=1 SV=3	false	0
P52293	17.618	0.134216	4	7	7	17088	Importin subunit alpha-1 OS=Mus musculus OX=10090 GN=Kpna2 PE=1 SV=2	false	0
P54775	17.8246	0.181818	4	7	7	4044	26S proteasome regulatory subunit 6B OS=Mus musculus OX=10090 GN=Psmc4 PE=1 SV=2	false	0
P60904	8.8297	0.0858586	2	7	7	2784	DnaJ homolog subfamily C member 5 OS=Mus musculus OX=10090 GN=Dnajc5 PE=1 SV=1	false	0
P62075	9.06597	0.442105	2	7	7	804	Mitochondrial import inner membrane translocase subunit Tim13 OS=Mus musculus OX=10090 GN=Timm13 PE=1 SV=1	false	0
P62242	22.1982	0.317308	5	7	7	6241	40S ribosomal protein S8 OS=Mus musculus OX=10090 GN=Rps8 PE=1 SV=2	false	0
P62631	22.1812	0.164147	5	7	7	697	Elongation factor 1-alpha 2 OS=Mus musculus OX=10090 GN=Eef1a2 PE=1 SV=1	false	0
P62702	31.2185	0.368821	7	7	7	8399	40S ribosomal protein S4, X isoform OS=Mus musculus OX=10090 GN=Rps4x PE=1 SV=2	false	0
P62823	17.7399	0.193833	4	7	7	10855	Ras-related protein Rab-3C OS=Mus musculus OX=10090 GN=Rab3c PE=1 SV=1	false	0
P62918	17.7361	0.2607	4	7	7	18581	60S ribosomal protein L8 OS=Mus musculus OX=10090 GN=Rpl8 PE=1 SV=2	false	0
P62960	17.6601	0.36646	4	7	7	16070	Y-box-binding protein 1 OS=Mus musculus OX=10090 GN=Ybx1 PE=1 SV=3	false	0
P62962	17.5582	0.457143	4	7	7	861	Profilin-1 OS=Mus musculus OX=10090 GN=Pfn1 PE=1 SV=2	false	0
P68040	26.666	0.242902	6	7	7	6225	Receptor of activated protein C kinase 1 OS=Mus musculus OX=10090 GN=Rack1 PE=1 SV=3	false	0
P70296	26.2321	0.59893	6	7	7	18627	Phosphatidylethanolamine-binding protein 1 OS=Mus musculus OX=10090 GN=Pebp1 PE=1 SV=3	false	0
P70694	22.2851	0.176471	5	7	7	15783	Estradiol 17 beta-dehydrogenase 5 OS=Mus musculus OX=10090 GN=Akr1c6 PE=1 SV=1	false	0
P70696	22.2336	0.393701	5	7	7	5453	Histone H2B type 1-A OS=Mus musculus OX=10090 GN=H2bc1 PE=1 SV=3	false	0
P83917	13.4038	0.227027	3	7	7	13032	Chromobox protein homolog 1 OS=Mus musculus OX=10090 GN=Cbx1 PE=1 SV=1	false	0
P97447	26.7683	0.239286	6	7	7	2717	Four and a half LIM domains protein 1 OS=Mus musculus OX=10090 GN=Fhl1 PE=1 SV=3	false	0
P97797	8.92255	0.0623782	2	7	7	2766	Tyrosine-protein phosphatase non-receptor type substrate 1 OS=Mus musculus OX=10090 GN=Sirpa PE=1 SV=2	false	0
P97927	26.6545	0.0578194	6	7	7	866	Laminin subunit alpha-4 OS=Mus musculus OX=10090 GN=Lama4 PE=1 SV=2	false	0
Q00519	22.0894	0.0808989	5	7	7	2492	Xanthine dehydrogenase/oxidase OS=Mus musculus OX=10090 GN=Xdh PE=1 SV=5	false	0
Q08091	13.1074	0.185185	3	7	7	13045	Calponin-1 OS=Mus musculus OX=10090 GN=Cnn1 PE=1 SV=1	false	0
Q3TJ91	8.8851	0.0467381	2	7	7	14892	LLGL scribble cell polarity complex component 2 OS=Mus musculus OX=10090 GN=Llgl2 PE=1 SV=2	false	0
Q3UHD9	22.2196	0.0969646	5	7	7	14019	Arf-GAP with GTPase, ANK repeat and PH domain-containing protein 2 OS=Mus musculus OX=10090 GN=Agap2 PE=1 SV=1	false	0
Q3ULD5	26.7192	0.154529	6	7	7	17171	Methylcrotonoyl-CoA carboxylase beta chain, mitochondrial OS=Mus musculus OX=10090 GN=Mccc2 PE=1 SV=1	false	0
Q3V132	26.6443	0.175	6	7	7	10504	ADP/ATP translocase 4 OS=Mus musculus OX=10090 GN=Slc25a31 PE=1 SV=1	false	0
Q4LDG0	17.591	0.145138	4	7	7	17210	Bile acyl-CoA synthetase OS=Mus musculus OX=10090 GN=Slc27a5 PE=1 SV=2	false	0
Q60854	17.7085	0.193122	4	7	7	20659	Serpin B6 OS=Mus musculus OX=10090 GN=Serpinb6 PE=1 SV=1	false	0
Q60972	13.4001	0.103529	3	7	7	2775	Histone-binding protein RBBP4 OS=Mus musculus OX=10090 GN=Rbbp4 PE=1 SV=5	false	0
Q61033	17.7434	0.11544	4	7	7	5072	Lamina-associated polypeptide 2, isoforms alpha/zeta OS=Mus musculus OX=10090 GN=Tmpo PE=1 SV=4	false	0
Q61102	17.9243	0.087766	4	7	7	20634	Iron-sulfur clusters transporter ABCB7, mitochondrial OS=Mus musculus OX=10090 GN=Abcb7 PE=1 SV=3	false	0
Q61282	26.5753	0.0379925	6	7	7	16081	Aggrecan core protein OS=Mus musculus OX=10090 GN=Acan PE=1 SV=2	false	0
Q62009	22.1618	0.137232	5	7	7	4025	Periostin OS=Mus musculus OX=10090 GN=Postn PE=1 SV=2	false	0
Q64435	22.1082	0.156309	5	7	7	11502	UDP-glucuronosyltransferase 1-6 OS=Mus musculus OX=10090 GN=Ugt1a6 PE=1 SV=1	false	0
Q6P3A8	26.568	0.261538	6	7	7	850	2-oxoisovalerate dehydrogenase subunit beta, mitochondrial OS=Mus musculus OX=10090 GN=Bckdhb PE=1 SV=2	false	0
Q6Q477	26.5036	0.0705394	6	7	7	12243	Plasma membrane calcium-transporting ATPase 4 OS=Mus musculus OX=10090 GN=Atp2b4 PE=1 SV=1	false	0
Q6ZWN5	22.3395	0.226804	5	7	7	17000	40S ribosomal protein S9 OS=Mus musculus OX=10090 GN=Rps9 PE=1 SV=3	false	0
Q7TMM9, Q9CWF2	31.2288	0.2808988764044944, 0.2808988764044944	7	7	7	9821	Tubulin beta-2A chain OS=Mus musculus OX=10090 GN=Tubb2a PE=1 SV=1, Tubulin beta-2B chain OS=Mus musculus OX=10090 GN=Tubb2b PE=1 SV=1	false	0
Q80UU9	13.4116	0.258065	3	7	7	4513	Membrane-associated progesterone receptor component 2 OS=Mus musculus OX=10090 GN=Pgrmc2 PE=1 SV=2	false	0
Q80YX1	22.0485	0.0440758	5	7	7	1473	Tenascin OS=Mus musculus OX=10090 GN=Tnc PE=1 SV=1	false	0
Q810U3	31.1032	0.0790323	7	7	7	8321	Neurofascin OS=Mus musculus OX=10090 GN=Nfasc PE=1 SV=1	false	0
Q8BGC4	22.1349	0.183024	5	7	7	716	Prostaglandin reductase-3 OS=Mus musculus OX=10090 GN=Zadh2 PE=1 SV=1	false	0
Q8BH64	26.4824	0.202578	6	7	7	367	EH domain-containing protein 2 OS=Mus musculus OX=10090 GN=Ehd2 PE=1 SV=1	false	0
Q8BH66	26.6937	0.170251	6	7	7	2713	Atlastin-1 OS=Mus musculus OX=10090 GN=Atl1 PE=1 SV=1	false	0
Q8BIG7	17.6893	0.248092	4	7	7	18655	Catechol O-methyltransferase domain-containing protein 1 OS=Mus musculus OX=10090 GN=Comtd1 PE=1 SV=1	false	0
Q8BTI8	26.5385	0.0443951	6	7	7	3481	Serine/arginine repetitive matrix protein 2 OS=Mus musculus OX=10090 GN=Srrm2 PE=1 SV=3	false	0
Q8C7R4	26.4487	0.0873694	6	7	7	680	Ubiquitin-like modifier-activating enzyme 6 OS=Mus musculus OX=10090 GN=Uba6 PE=1 SV=1	false	0
Q8CDN6	8.9663	0.134948	2	7	7	20669	Thioredoxin-like protein 1 OS=Mus musculus OX=10090 GN=Txnl1 PE=1 SV=3	false	0
Q8CG76	26.6627	0.185286	6	7	7	6218	Aflatoxin B1 aldehyde reductase member 2 OS=Mus musculus OX=10090 GN=Akr7a2 PE=1 SV=3	false	0
Q8CHH9	31.2496	0.188811	7	7	7	346	Septin-8 OS=Mus musculus OX=10090 GN=Septin8 PE=1 SV=4	false	0
Q8K021	8.80533	0.115385	2	7	7	12303	Secretory carrier-associated membrane protein 1 OS=Mus musculus OX=10090 GN=Scamp1 PE=1 SV=1	false	0
Q8R086	26.6733	0.186813	6	7	7	15040	Sulfite oxidase, mitochondrial OS=Mus musculus OX=10090 GN=Suox PE=1 SV=2	false	0
Q8R0F9	8.76334	0.057072	2	7	7	19988	SEC14-like protein 4 OS=Mus musculus OX=10090 GN=Sec14l4 PE=1 SV=1	false	0
Q8VDC0	17.6758	0.10643	4	7	7	2480	Probable leucine--tRNA ligase, mitochondrial OS=Mus musculus OX=10090 GN=Lars2 PE=1 SV=1	false	0
Q8VDF2	22.2125	0.0971867	5	7	7	565	E3 ubiquitin-protein ligase UHRF1 OS=Mus musculus OX=10090 GN=Uhrf1 PE=1 SV=2	false	0
Q8VDW0	26.4983	0.213115	6	7	7	18043	ATP-dependent RNA helicase DDX39A OS=Mus musculus OX=10090 GN=Ddx39a PE=1 SV=1	false	0
Q8VEH3, Q9CQW2	13.3674	0.1774193548387097, 0.12903225806451613	3	7	7	17086	ADP-ribosylation factor-like protein 8A OS=Mus musculus OX=10090 GN=Arl8a PE=1 SV=1, ADP-ribosylation factor-like protein 8B OS=Mus musculus OX=10090 GN=Arl8b PE=1 SV=1	false	0
Q8VEK3	26.4223	0.115	6	7	7	12186	Heterogeneous nuclear ribonucleoprotein U OS=Mus musculus OX=10090 GN=Hnrnpu PE=1 SV=1	false	0
Q91VA0	30.974	0.249564	7	7	7	12694	Acyl-coenzyme A synthetase ACSM1, mitochondrial OS=Mus musculus OX=10090 GN=Acsm1 PE=1 SV=1	false	0
Q91WC3	22.2969	0.119082	5	7	7	2867	Long-chain-fatty-acid--CoA ligase 6 OS=Mus musculus OX=10090 GN=Acsl6 PE=1 SV=1	false	0
Q91WD5	22.4108	0.138229	5	7	7	1520	NADH dehydrogenase ubiquinone iron-sulfur protein 2, mitochondrial OS=Mus musculus OX=10090 GN=Ndufs2 PE=1 SV=1	false	0
Q921X9	26.2703	0.2147	6	7	7	18148	Protein disulfide-isomerase A5 OS=Mus musculus OX=10090 GN=Pdia5 PE=1 SV=1	false	0
Q99J99	22.2897	0.289562	5	7	7	2127	3-mercaptopyruvate sulfurtransferase OS=Mus musculus OX=10090 GN=Mpst PE=1 SV=4	false	0
Q99K41	22.0099	0.0845624	5	7	7	11473	EMILIN-1 OS=Mus musculus OX=10090 GN=Emilin1 PE=1 SV=1	false	0
Q9CQC7	17.6853	0.387597	4	7	7	20649	NADH dehydrogenase ubiquinone 1 beta subcomplex subunit 4 OS=Mus musculus OX=10090 GN=Ndufb4 PE=1 SV=3	false	0
Q9CQV8	26.4339	0.304878	6	7	7	44	14-3-3 protein beta/alpha OS=Mus musculus OX=10090 GN=Ywhab PE=1 SV=3	false	0
Q9CR62	17.7234	0.242038	4	7	7	17032	Mitochondrial 2-oxoglutarate/malate carrier protein OS=Mus musculus OX=10090 GN=Slc25a11 PE=1 SV=3	false	0
Q9CRB9	22.3578	0.295154	5	7	7	7151	MICOS complex subunit Mic19 OS=Mus musculus OX=10090 GN=Chchd3 PE=1 SV=1	false	0
Q9D0D3	26.5486	0.194872	6	7	7	4313	Poly(A) RNA polymerase, mitochondrial OS=Mus musculus OX=10090 GN=Mtpap PE=1 SV=1	false	0
Q9D0G0	13.5028	0.0656109	3	7	7	12757	28S ribosomal protein S30, mitochondrial OS=Mus musculus OX=10090 GN=Mrps30 PE=1 SV=1	false	0
Q9D0S9	26.4263	0.417178	6	7	7	12915	Adenosine 5'-monophosphoramidase HINT2 OS=Mus musculus OX=10090 GN=Hint2 PE=1 SV=1	false	0
Q9D6R2	17.749	0.161202	4	7	7	17091	Isocitrate dehydrogenase NAD subunit alpha, mitochondrial OS=Mus musculus OX=10090 GN=Idh3a PE=1 SV=1	false	0
Q9DC50	26.4469	0.163399	6	7	7	14695	Peroxisomal carnitine O-octanoyltransferase OS=Mus musculus OX=10090 GN=Crot PE=1 SV=1	false	0
Q9DC69	17.992	0.145889	4	7	7	746	NADH dehydrogenase ubiquinone 1 alpha subcomplex subunit 9, mitochondrial OS=Mus musculus OX=10090 GN=Ndufa9 PE=1 SV=2	false	0
Q9DCD0	17.625	0.113872	4	7	7	18738	6-phosphogluconate dehydrogenase, decarboxylating OS=Mus musculus OX=10090 GN=Pgd PE=1 SV=3	false	0
Q9DCM0	17.8178	0.326772	4	7	7	13037	Persulfide dioxygenase ETHE1, mitochondrial OS=Mus musculus OX=10090 GN=Ethe1 PE=1 SV=2	false	0
Q9ER00	13.2658	0.178832	3	7	7	17212	Syntaxin-12 OS=Mus musculus OX=10090 GN=Stx12 PE=1 SV=1	false	0
Q9JK48	13.5006	0.158904	3	7	7	3505	Endophilin-B1 OS=Mus musculus OX=10090 GN=Sh3glb1 PE=1 SV=1	false	0
Q9WTP7	22.1371	0.303965	5	7	7	17077	GTP:AMP phosphotransferase AK3, mitochondrial OS=Mus musculus OX=10090 GN=Ak3 PE=1 SV=3	false	0
Q9WU78	31.2506	0.109321	7	7	7	8302	Programmed cell death 6-interacting protein OS=Mus musculus OX=10090 GN=Pdcd6ip PE=1 SV=3	false	0
Q9Z0P4	13.4189	0.0966057	3	7	7	13860	Paralemmin-1 OS=Mus musculus OX=10090 GN=Palm PE=1 SV=1	false	0
Q9Z2K1	19.6819	0.110874	5	8	7	3755	Keratin, type I cytoskeletal 16 OS=Mus musculus OX=10090 GN=Krt16 PE=1 SV=3	false	0
Q9Z2X1	21.9383	0.228916	5	7	7	6359	Heterogeneous nuclear ribonucleoprotein F OS=Mus musculus OX=10090 GN=Hnrnpf PE=1 SV=3	false	0
E9Q557	13.5508	0.010059	3	6	6	1762	Desmoplakin OS=Mus musculus OX=10090 GN=Dsp PE=1 SV=1	false	0
E9Q7G0	21.9802	0.0458453	5	6	6	12817	Nuclear mitotic apparatus protein 1 OS=Mus musculus OX=10090 GN=Numa1 PE=1 SV=1	false	0
G5E870	13.4032	0.022716	3	6	6	14969	E3 ubiquitin-protein ligase TRIP12 OS=Mus musculus OX=10090 GN=Trip12 PE=1 SV=1	false	0
O08579	13.2464	0.166023	3	6	6	2905	Emerin OS=Mus musculus OX=10090 GN=Emd PE=1 SV=1	false	0
O09043	8.69033	0.102625	2	6	6	13107	Napsin-A OS=Mus musculus OX=10090 GN=Napsa PE=1 SV=1	false	0
O09161	17.6245	0.13494	4	6	6	17130	Calsequestrin-2 OS=Mus musculus OX=10090 GN=Casq2 PE=1 SV=3	false	0
O35658	8.87915	0.0539568	2	6	6	12945	Complement component 1 Q subcomponent-binding protein, mitochondrial OS=Mus musculus OX=10090 GN=C1qbp PE=1 SV=1	false	0
O35701	13.2531	0.147609	3	6	6	14434	Matrilin-3 OS=Mus musculus OX=10090 GN=Matn3 PE=1 SV=2	false	0
O55142	22.3699	0.427273	5	6	6	6211	60S ribosomal protein L35a OS=Mus musculus OX=10090 GN=Rpl35a PE=1 SV=2	false	0
O70373	17.7289	0.0549159	4	6	6	9104	Xin actin-binding repeat-containing protein 1 OS=Mus musculus OX=10090 GN=Xirp1 PE=1 SV=2	false	0
O70400	21.9654	0.229358	5	6	6	6334	PDZ and LIM domain protein 1 OS=Mus musculus OX=10090 GN=Pdlim1 PE=1 SV=4	false	0
O88343	22.0747	0.100093	5	6	6	19436	Electrogenic sodium bicarbonate cotransporter 1 OS=Mus musculus OX=10090 GN=Slc4a4 PE=1 SV=2	false	0
O88987	22.1046	0.0949074	5	6	6	13797	A-kinase anchor protein 3 OS=Mus musculus OX=10090 GN=Akap3 PE=1 SV=2	false	0
O89017	13.2088	0.154023	3	6	6	913	Legumain OS=Mus musculus OX=10090 GN=Lgmn PE=1 SV=1	false	0
P00920	20.1146	0.223077	4	6	6	5552	Carbonic anhydrase 2 OS=Mus musculus OX=10090 GN=Ca2 PE=1 SV=4	false	0
P02104	9.41708	0.197279	3	6	6	8008	Hemoglobin subunit epsilon-Y2 OS=Mus musculus OX=10090 GN=Hbb-y PE=1 SV=2	false	0
P02535	31.9564	0.0807018	7	8	6	3755	Keratin, type I cytoskeletal 10 OS=Mus musculus OX=10090 GN=Krt10 PE=1 SV=3	false	0
P03893	8.8636	0.113043	2	6	6	2857	NADH-ubiquinone oxidoreductase chain 2 OS=Mus musculus OX=10090 GN=Mtnd2 PE=1 SV=2	false	0
P03991, P14428	17.9113	0.18206521739130435, 0.20426829268292682	4	6	6	1488	H-2 class I histocompatibility antigen, K-W28 alpha chain OS=Mus musculus OX=10090 GN=H2-K1 PE=1 SV=2, H-2 class I histocompatibility antigen, K-Q alpha chain (Fragment) OS=Mus musculus OX=10090 GN=H2-K1 PE=1 SV=1	false	0
P04104	24.9121	0.0722135	6	6	6	72	Keratin, type II cytoskeletal 1 OS=Mus musculus OX=10090 GN=Krt1 PE=1 SV=4	false	0
P05201	17.7885	0.1477	4	6	6	744	Aspartate aminotransferase, cytoplasmic OS=Mus musculus OX=10090 GN=Got1 PE=1 SV=3	false	0
P05977	8.86811	0.234043	2	6	6	12690	Myosin light chain 1/3, skeletal muscle isoform OS=Mus musculus OX=10090 GN=Myl1 PE=1 SV=2	false	0
P08228	22.1481	0.383117	5	6	6	12948	Superoxide dismutase Cu-Zn OS=Mus musculus OX=10090 GN=Sod1 PE=1 SV=2	false	0
P08730	25.6678	0.105263	7	8	6	3755	Keratin, type I cytoskeletal 13 OS=Mus musculus OX=10090 GN=Krt13 PE=1 SV=2	false	0
P09528	22.2888	0.510989	5	6	6	4376	Ferritin heavy chain OS=Mus musculus OX=10090 GN=Fth1 PE=1 SV=2	false	0
P0DP26, P0DP27, P0DP28	22.0477	0.6375838926174496, 0.6375838926174496, 0.6375838926174496	5	6	6	18570	Calmodulin-1 OS=Mus musculus OX=10090 GN=Calm1 PE=1 SV=1, Calmodulin-2 OS=Mus musculus OX=10090 GN=Calm2 PE=1 SV=1, Calmodulin-3 OS=Mus musculus OX=10090 GN=Calm3 PE=1 SV=1	false	0
P10637	22.031	0.143247	5	6	6	4494	Microtubule-associated protein tau OS=Mus musculus OX=10090 GN=Mapt PE=1 SV=3	false	0
P10761	8.92813	0.0801887	2	6	6	2740	Zona pellucida sperm-binding protein 3 OS=Mus musculus OX=10090 GN=Zp3 PE=1 SV=4	false	0
P11087	17.783	0.0309704	4	6	6	14030	Collagen alpha-1(I) chain OS=Mus musculus OX=10090 GN=Col1a1 PE=1 SV=4	false	0
P11627	22.0573	0.0642857	5	6	6	340	Neural cell adhesion molecule L1 OS=Mus musculus OX=10090 GN=L1cam PE=1 SV=1	false	0
P11983	13.3239	0.115108	3	6	6	2754	T-complex protein 1 subunit alpha OS=Mus musculus OX=10090 GN=Tcp1 PE=1 SV=3	false	0
P15306	8.72551	0.129983	2	6	6	2993	Thrombomodulin OS=Mus musculus OX=10090 GN=Thbd PE=1 SV=1	false	0
P15626	26.5046	0.353211	6	6	6	9230	Glutathione S-transferase Mu 2 OS=Mus musculus OX=10090 GN=Gstm2 PE=1 SV=2	false	0
P15864	22.4978	0.273585	5	6	6	6273	Histone H1.2 OS=Mus musculus OX=10090 GN=H1-2 PE=1 SV=2	false	0
P16294	22.4517	0.157113	5	8	6	9252	Coagulation factor IX OS=Mus musculus OX=10090 GN=F9 PE=2 SV=3	false	0
P17156	22.4519	0.105845	5	6	6	7824	Heat shock-related 70 kDa protein 2 OS=Mus musculus OX=10090 GN=Hspa2 PE=1 SV=2	false	0
P18155	17.7143	0.2	4	6	6	13001	Bifunctional methylenetetrahydrofolate dehydrogenase/cyclohydrolase, mitochondrial OS=Mus musculus OX=10090 GN=Mthfd2 PE=1 SV=1	false	0
P19536	13.4123	0.210938	3	6	6	108	Cytochrome c oxidase subunit 5B, mitochondrial OS=Mus musculus OX=10090 GN=Cox5b PE=1 SV=1	false	0
P20801	22.1755	0.55625	5	6	6	18570	Troponin C, skeletal muscle OS=Mus musculus OX=10090 GN=Tnnc2 PE=1 SV=2	false	0
P21550	22.2262	0.253456	5	6	6	16152	Beta-enolase OS=Mus musculus OX=10090 GN=Eno3 PE=1 SV=3	false	0
P23927	22.031	0.468571	5	6	6	1800	Alpha-crystallin B chain OS=Mus musculus OX=10090 GN=Cryab PE=1 SV=2	false	0
P26040	26.7399	0.104096	6	6	6	3496	Ezrin OS=Mus musculus OX=10090 GN=Ezr PE=1 SV=3	false	0
P28271	26.4392	0.128234	6	6	6	18235	Cytoplasmic aconitate hydratase OS=Mus musculus OX=10090 GN=Aco1 PE=1 SV=3	false	0
P28652	26.7234	0.186347	6	6	6	11500	Calcium/calmodulin-dependent protein kinase type II subunit beta OS=Mus musculus OX=10090 GN=Camk2b PE=1 SV=2	false	0
P29341	22.2291	0.117925	5	6	6	6265	Polyadenylate-binding protein 1 OS=Mus musculus OX=10090 GN=Pabpc1 PE=1 SV=2	false	0
P30999	22.1875	0.105544	5	6	6	9397	Catenin delta-1 OS=Mus musculus OX=10090 GN=Ctnnd1 PE=1 SV=2	false	0
P31230	17.6949	0.277419	4	6	6	18677	Aminoacyl tRNA synthase complex-interacting multifunctional protein 1 OS=Mus musculus OX=10090 GN=Aimp1 PE=1 SV=2	false	0
P39054	22.2457	0.0827586	5	6	6	12606	Dynamin-2 OS=Mus musculus OX=10090 GN=Dnm2 PE=1 SV=2	false	0
P40124	17.6467	0.168776	4	6	6	6219	Adenylyl cyclase-associated protein 1 OS=Mus musculus OX=10090 GN=Cap1 PE=1 SV=4	false	0
P40936	13.391	0.125	3	6	6	6257	Indolethylamine N-methyltransferase OS=Mus musculus OX=10090 GN=Inmt PE=1 SV=1	false	0
P42669	17.6937	0.404984	4	6	6	16029	Transcriptional activator protein Pur-alpha OS=Mus musculus OX=10090 GN=Pura PE=1 SV=1	false	0
P46735	22.1001	0.065944	5	6	6	6349	Unconventional myosin-Ib OS=Mus musculus OX=10090 GN=Myo1b PE=1 SV=3	false	0
P47740	13.148	0.188017	3	6	6	20657	Aldehyde dehydrogenase family 3 member A2 OS=Mus musculus OX=10090 GN=Aldh3a2 PE=1 SV=2	false	0
P48722	13.5224	0.0453461	3	6	6	14145	Heat shock 70 kDa protein 4L OS=Mus musculus OX=10090 GN=Hspa4l PE=1 SV=2	false	0
P48758	17.9192	0.209386	4	6	6	12922	Carbonyl reductase NADPH 1 OS=Mus musculus OX=10090 GN=Cbr1 PE=1 SV=3	false	0
P49312	13.4107	0.159375	3	6	6	19478	Heterogeneous nuclear ribonucleoprotein A1 OS=Mus musculus OX=10090 GN=Hnrnpa1 PE=1 SV=2	false	0
P51910	18.2295	0.232804	5	6	6	15900	Apolipoprotein D OS=Mus musculus OX=10090 GN=Apod PE=1 SV=1	false	0
P53026	22.242	0.211982	5	6	6	4503	60S ribosomal protein L10a OS=Mus musculus OX=10090 GN=Rpl10a PE=1 SV=3	false	0
P56135	17.7574	0.227273	4	6	6	12979	ATP synthase subunit f, mitochondrial OS=Mus musculus OX=10090 GN=Atp5mf PE=1 SV=3	false	0
P58710	26.6097	0.165909	6	6	6	18584	L-gulonolactone oxidase OS=Mus musculus OX=10090 GN=Gulo PE=1 SV=3	false	0
P60122	17.8862	0.16886	4	6	6	17097	RuvB-like 1 OS=Mus musculus OX=10090 GN=Ruvbl1 PE=1 SV=1	false	0
P60843	26.4852	0.214286	6	6	6	4496	Eukaryotic initiation factor 4A-I OS=Mus musculus OX=10090 GN=Eif4a1 PE=1 SV=1	false	0
P60879	26.624	0.320388	6	6	6	17012	Synaptosomal-associated protein 25 OS=Mus musculus OX=10090 GN=Snap25 PE=1 SV=1	false	0
P62814	13.2986	0.117417	3	6	6	17961	V-type proton ATPase subunit B, brain isoform OS=Mus musculus OX=10090 GN=Atp6v1b2 PE=1 SV=1	false	0
P62908	13.4231	0.115226	3	6	6	6298	40S ribosomal protein S3 OS=Mus musculus OX=10090 GN=Rps3 PE=1 SV=1	false	0
P70402	13.2688	0.149068	3	6	6	20721	Myosin-binding protein H OS=Mus musculus OX=10090 GN=Mybph PE=2 SV=2	false	0
P70695	8.95788	0.0943953	2	6	6	940	Fructose-1,6-bisphosphatase isozyme 2 OS=Mus musculus OX=10090 GN=Fbp2 PE=1 SV=2	false	0
P80316	26.5739	0.231054	6	6	6	12965	T-complex protein 1 subunit epsilon OS=Mus musculus OX=10090 GN=Cct5 PE=1 SV=1	false	0
P83887, Q8VCK3	17.7002	0.17516629711751663, 0.17516629711751663	4	6	6	17044	Tubulin gamma-1 chain OS=Mus musculus OX=10090 GN=Tubg1 PE=1 SV=1, Tubulin gamma-2 chain OS=Mus musculus OX=10090 GN=Tubg2 PE=1 SV=1	false	0
P97351	13.2932	0.162879	3	6	6	18579	40S ribosomal protein S3a OS=Mus musculus OX=10090 GN=Rps3a PE=1 SV=3	false	0
P97457	17.7074	0.295858	4	6	6	12796	Myosin regulatory light chain 2, skeletal muscle isoform OS=Mus musculus OX=10090 GN=Mylpf PE=1 SV=3	false	0
P97821	13.4383	0.0909091	3	6	6	17065	Dipeptidyl peptidase 1 OS=Mus musculus OX=10090 GN=Ctsc PE=1 SV=1	false	0
P97823	22.1708	0.452174	5	6	6	17158	Acyl-protein thioesterase 1 OS=Mus musculus OX=10090 GN=Lypla1 PE=1 SV=1	false	0
P97873	22.0572	0.164745	5	6	6	2781	Lysyl oxidase homolog 1 OS=Mus musculus OX=10090 GN=Loxl1 PE=2 SV=3	false	0
P99028	13.2757	0.573034	3	6	6	18697	Cytochrome b-c1 complex subunit 6, mitochondrial OS=Mus musculus OX=10090 GN=Uqcrh PE=1 SV=2	false	0
Q01405	26.5597	0.124183	6	6	6	2915	Protein transport protein Sec23A OS=Mus musculus OX=10090 GN=Sec23a PE=1 SV=2	false	0
Q01730	8.88859	0.126354	2	6	6	2887	Ras suppressor protein 1 OS=Mus musculus OX=10090 GN=Rsu1 PE=1 SV=3	false	0
Q07235	8.70883	0.178841	2	6	6	13029	Glia-derived nexin OS=Mus musculus OX=10090 GN=Serpine2 PE=1 SV=2	false	0
Q32MG2	26.5224	0.217489	6	6	6	12960	Protein chibby homolog 2 OS=Mus musculus OX=10090 GN=Cby2 PE=1 SV=2	false	0
Q3TEA8	26.5829	0.176895	6	6	6	14123	Heterochromatin protein 1-binding protein 3 OS=Mus musculus OX=10090 GN=Hp1bp3 PE=1 SV=1	false	0
Q3TL44	13.2538	0.0882051	3	6	6	10968	NLR family member X1 OS=Mus musculus OX=10090 GN=Nlrx1 PE=1 SV=1	false	0
Q3UMR5	26.4552	0.208571	6	6	6	7673	Calcium uniporter protein, mitochondrial OS=Mus musculus OX=10090 GN=Mcu PE=1 SV=2	false	0
Q3UNX5	22.1057	0.137931	5	6	6	8977	Acyl-coenzyme A synthetase ACSM3, mitochondrial OS=Mus musculus OX=10090 GN=Acsm3 PE=1 SV=2	false	0
Q3UV17	29.5279	0.0808081	7	7	6	72	Keratin, type II cytoskeletal 2 oral OS=Mus musculus OX=10090 GN=Krt76 PE=1 SV=1	false	0
Q5SYD0	13.4491	0.0258449	3	6	6	19852	Unconventional myosin-Id OS=Mus musculus OX=10090 GN=Myo1d PE=1 SV=1	false	0
Q60625	13.1942	0.089422	3	6	6	7886	Intercellular adhesion molecule 5 OS=Mus musculus OX=10090 GN=Icam5 PE=1 SV=2	false	0
Q60662	26.2747	0.121319	6	6	6	7254	A-kinase anchor protein 4 OS=Mus musculus OX=10090 GN=Akap4 PE=1 SV=1	false	0
Q60710	17.5673	0.12614	4	6	6	6420	Deoxynucleoside triphosphate triphosphohydrolase SAMHD1 OS=Mus musculus OX=10090 GN=Samhd1 PE=1 SV=3	false	0
Q60716	17.5747	0.115456	4	6	6	17060	Prolyl 4-hydroxylase subunit alpha-2 OS=Mus musculus OX=10090 GN=P4ha2 PE=1 SV=1	false	0
Q60759	26.4598	0.257991	6	6	6	838	Glutaryl-CoA dehydrogenase, mitochondrial OS=Mus musculus OX=10090 GN=Gcdh PE=1 SV=2	false	0
Q60973	17.9144	0.157647	4	6	6	2775	Histone-binding protein RBBP7 OS=Mus musculus OX=10090 GN=Rbbp7 PE=1 SV=1	false	0
Q61233	22.0751	0.145136	5	6	6	8134	Plastin-2 OS=Mus musculus OX=10090 GN=Lcp1 PE=1 SV=4	false	0
Q61398	13.2107	0.100427	3	6	6	820	Procollagen C-endopeptidase enhancer 1 OS=Mus musculus OX=10090 GN=Pcolce PE=1 SV=2	false	0
Q61548	26.8333	0.0987791	6	6	6	4504	Clathrin coat assembly protein AP180 OS=Mus musculus OX=10090 GN=Snap91 PE=1 SV=1	false	0
Q61699	26.2944	0.134033	6	6	6	14145	Heat shock protein 105 kDa OS=Mus musculus OX=10090 GN=Hsph1 PE=1 SV=2	false	0
Q64511	22.0936	0.0521092	5	6	6	15788	DNA topoisomerase 2-beta OS=Mus musculus OX=10090 GN=Top2b PE=1 SV=2	false	0
Q64520	8.84579	0.191919	2	6	6	789	Guanylate kinase OS=Mus musculus OX=10090 GN=Guk1 PE=1 SV=2	false	0
Q68FL6	13.4426	0.0399113	3	6	6	7466	Methionine--tRNA ligase, cytoplasmic OS=Mus musculus OX=10090 GN=Mars1 PE=1 SV=1	false	0
Q6IFZ6	15.9279	0.0506993	4	6	6	72	Keratin, type II cytoskeletal 1b OS=Mus musculus OX=10090 GN=Krt77 PE=1 SV=1	false	0
Q6NS46	13.2556	0.0182599	3	6	6	20182	Protein RRP5 homolog OS=Mus musculus OX=10090 GN=Pdcd11 PE=1 SV=2	false	0
Q6P542	26.5026	0.112306	6	6	6	12982	ATP-binding cassette sub-family F member 1 OS=Mus musculus OX=10090 GN=Abcf1 PE=1 SV=1	false	0
Q6P5E4	21.9787	0.0612508	5	6	6	1466	UDP-glucose:glycoprotein glucosyltransferase 1 OS=Mus musculus OX=10090 GN=Uggt1 PE=1 SV=4	false	0
Q6P5F9	22.0438	0.0625584	5	6	6	709	Exportin-1 OS=Mus musculus OX=10090 GN=Xpo1 PE=1 SV=1	false	0
Q6XVG2	17.8188	0.12449	4	6	6	12966	Cytochrome P450 2C54 OS=Mus musculus OX=10090 GN=Cyp2c54 PE=1 SV=1	false	0
Q6ZQ38	21.9788	0.0780488	5	6	6	2660	Cullin-associated NEDD8-dissociated protein 1 OS=Mus musculus OX=10090 GN=Cand1 PE=1 SV=2	false	0
Q6ZWV3	26.5883	0.303738	6	6	6	13707	60S ribosomal protein L10 OS=Mus musculus OX=10090 GN=Rpl10 PE=1 SV=3	false	0
Q71LX4	26.4998	0.0530526	6	6	6	1486	Talin-2 OS=Mus musculus OX=10090 GN=Tln2 PE=1 SV=3	false	0
Q7M6Y3	17.4915	0.172727	4	6	6	2589	Phosphatidylinositol-binding clathrin assembly protein OS=Mus musculus OX=10090 GN=Picalm PE=1 SV=1	false	0
Q7TNG8	22.0703	0.200413	5	6	6	17026	Probable D-lactate dehydrogenase, mitochondrial OS=Mus musculus OX=10090 GN=Ldhd PE=1 SV=1	false	0
Q7TPR4	26.5253	0.125561	6	6	6	19527	Alpha-actinin-1 OS=Mus musculus OX=10090 GN=Actn1 PE=1 SV=1	false	0
Q7TPV4	26.5008	0.0751488	6	6	6	18054	Myb-binding protein 1A OS=Mus musculus OX=10090 GN=Mybbp1a PE=1 SV=2	false	0
Q7TQ48	17.6136	0.137712	4	6	6	11714	Sarcalumenin OS=Mus musculus OX=10090 GN=Srl PE=1 SV=2	false	0
Q7TT50	17.7082	0.0402802	4	6	6	5373	Serine/threonine-protein kinase MRCK beta OS=Mus musculus OX=10090 GN=Cdc42bpb PE=1 SV=2	false	0
Q80TV8	8.89703	0.0201954	2	6	6	1475	CLIP-associating protein 1 OS=Mus musculus OX=10090 GN=Clasp1 PE=1 SV=2	false	0
Q80X76	13.7461	0.103371	3	6	6	20346	Serine protease inhibitor A3F OS=Mus musculus OX=10090 GN=Serpina3f PE=1 SV=3	false	0
Q80XL6	26.7751	0.125802	6	6	6	10821	Acyl-CoA dehydrogenase family member 11 OS=Mus musculus OX=10090 GN=Acad11 PE=1 SV=2	false	0
Q80Z19	22.2456	0.0212687	5	6	6	13715	Mucin-2 (Fragments) OS=Mus musculus OX=10090 GN=Muc2 PE=1 SV=2	false	0
Q811D0	26.5009	0.100552	6	6	6	16298	Disks large homolog 1 OS=Mus musculus OX=10090 GN=Dlg1 PE=1 SV=1	false	0
Q8BG51	22.2678	0.0808241	5	6	6	19658	Mitochondrial Rho GTPase 1 OS=Mus musculus OX=10090 GN=Rhot1 PE=1 SV=1	false	0
Q8BGH2	17.8088	0.098081	4	6	6	19624	Sorting and assembly machinery component 50 homolog OS=Mus musculus OX=10090 GN=Samm50 PE=1 SV=1	false	0
Q8BH86	17.5975	0.15235	4	6	6	2367	D-glutamate cyclase, mitochondrial OS=Mus musculus OX=10090 GN=Dglucy PE=1 SV=1	false	0
Q8BKX1	17.6743	0.102804	4	6	6	18682	Brain-specific angiogenesis inhibitor 1-associated protein 2 OS=Mus musculus OX=10090 GN=Baiap2 PE=1 SV=2	false	0
Q8BMD8	26.2867	0.269474	6	6	6	17095	Calcium-binding mitochondrial carrier protein SCaMC-1 OS=Mus musculus OX=10090 GN=Slc25a24 PE=1 SV=1	false	0
Q8BMJ2	17.883	0.0543294	4	6	6	2810	Leucine--tRNA ligase, cytoplasmic OS=Mus musculus OX=10090 GN=Lars1 PE=1 SV=2	false	0
Q8BVU5	9.19075	0.0514286	2	6	6	17110	ADP-ribose pyrophosphatase, mitochondrial OS=Mus musculus OX=10090 GN=Nudt9 PE=1 SV=1	false	0
Q8BWQ1	13.5182	0.0898876	3	6	6	14713	UDP-glucuronosyltransferase 2A3 OS=Mus musculus OX=10090 GN=Ugt2a3 PE=1 SV=1	false	0
Q8BZ98	22.1647	0.0857474	5	6	6	12606	Dynamin-3 OS=Mus musculus OX=10090 GN=Dnm3 PE=1 SV=1	false	0
Q8C0C7	17.6076	0.137795	4	6	6	792	Phenylalanine--tRNA ligase alpha subunit OS=Mus musculus OX=10090 GN=Farsa PE=1 SV=1	false	0
Q8C166	13.3355	0.104478	3	6	6	14379	Copine-1 OS=Mus musculus OX=10090 GN=Cpne1 PE=1 SV=1	false	0
Q8CGC4	17.6653	0.223377	4	6	6	1641	Protein LSM14 homolog B OS=Mus musculus OX=10090 GN=Lsm14b PE=1 SV=3	false	0
Q8JZU2	13.1687	0.279743	3	6	6	17246	Tricarboxylate transport protein, mitochondrial OS=Mus musculus OX=10090 GN=Slc25a1 PE=1 SV=1	false	0
Q8JZZ0	17.764	0.14914	4	6	6	16994	UDP-glucuronosyltransferase 3A2 OS=Mus musculus OX=10090 GN=Ugt3a2 PE=1 SV=2	false	0
Q8K441	17.8902	0.0474138	4	6	6	2161	ATP-binding cassette sub-family A member 6 OS=Mus musculus OX=10090 GN=Abca6 PE=1 SV=2	false	0
Q8K596	17.8799	0.0694897	4	6	6	2816	Sodium/calcium exchanger 2 OS=Mus musculus OX=10090 GN=Slc8a2 PE=1 SV=1	false	0
Q8QZR3	17.7123	0.150538	4	6	6	9423	Pyrethroid hydrolase Ces2a OS=Mus musculus OX=10090 GN=Ces2a PE=1 SV=1	false	0
Q8R1G2	17.7067	0.208163	4	6	6	12981	Carboxymethylenebutenolidase homolog OS=Mus musculus OX=10090 GN=Cmbl PE=1 SV=1	false	0
Q8R317	21.9727	0.147766	5	6	6	10573	Ubiquilin-1 OS=Mus musculus OX=10090 GN=Ubqln1 PE=1 SV=1	false	0
Q8VCW8	26.4559	0.172358	6	6	6	686	Medium-chain acyl-CoA ligase ACSF2, mitochondrial OS=Mus musculus OX=10090 GN=Acsf2 PE=1 SV=1	false	0
Q8VDM4	22.1224	0.0837004	5	6	6	17128	26S proteasome non-ATPase regulatory subunit 2 OS=Mus musculus OX=10090 GN=Psmd2 PE=1 SV=1	false	0
Q8VDQ8	13.2443	0.125964	3	6	6	6235	NAD-dependent protein deacetylase sirtuin-2 OS=Mus musculus OX=10090 GN=Sirt2 PE=1 SV=2	false	0
Q8VED5	23.022	0.0546139	5	7	6	72	Keratin, type II cytoskeletal 79 OS=Mus musculus OX=10090 GN=Krt79 PE=1 SV=2	false	0
Q91WG0	19.751	0.185383	5	6	6	9423	Acylcarnitine hydrolase OS=Mus musculus OX=10090 GN=Ces2c PE=1 SV=1	false	0
Q91XD4	22.1997	0.197782	5	6	6	14981	Formimidoyltransferase-cyclodeaminase OS=Mus musculus OX=10090 GN=Ftcd PE=1 SV=1	false	0
Q920B9	17.8292	0.0601719	4	6	6	3684	FACT complex subunit SPT16 OS=Mus musculus OX=10090 GN=Supt16h PE=1 SV=2	false	0
Q920I9	22.2427	0.0631296	5	6	6	12177	WD repeat-containing protein 7 OS=Mus musculus OX=10090 GN=Wdr7 PE=1 SV=3	false	0
Q921T2	13.1385	0.114286	3	6	6	2540	Torsin-1A-interacting protein 1 OS=Mus musculus OX=10090 GN=Tor1aip1 PE=1 SV=3	false	0
Q922B1	13.3561	0.179567	3	6	6	2912	ADP-ribose glycohydrolase MACROD1 OS=Mus musculus OX=10090 GN=Macrod1 PE=1 SV=2	false	0
Q922H2	17.6485	0.125301	4	6	6	13008	Pyruvate dehydrogenase (acetyl-transferring) kinase isozyme 3, mitochondrial OS=Mus musculus OX=10090 GN=Pdk3 PE=1 SV=1	false	0
Q922J3	13.4879	0.0237239	3	6	6	16203	CAP-Gly domain-containing linker protein 1 OS=Mus musculus OX=10090 GN=Clip1 PE=1 SV=1	false	0
Q922V4	8.91435	0.079922	2	6	6	911	Pleiotropic regulator 1 OS=Mus musculus OX=10090 GN=Plrg1 PE=1 SV=1	false	0
Q924S2	22.1555	0.162983	5	6	6	19347	Inactive 2'-5' oligoadenylate synthetase 1C OS=Mus musculus OX=10090 GN=Oas1c PE=2 SV=1	false	0
Q99KF1	22.0485	0.285106	5	6	6	16728	Transmembrane emp24 domain-containing protein 9 OS=Mus musculus OX=10090 GN=Tmed9 PE=1 SV=2	false	0
Q99KV1	9.015	0.142458	2	6	6	20680	DnaJ homolog subfamily B member 11 OS=Mus musculus OX=10090 GN=Dnajb11 PE=1 SV=1	false	0
Q99M87	17.604	0.158333	4	6	6	9659	DnaJ homolog subfamily A member 3, mitochondrial OS=Mus musculus OX=10090 GN=Dnaja3 PE=1 SV=1	false	0
Q99MZ7	17.81	0.240924	4	6	6	20735	Peroxisomal trans-2-enoyl-CoA reductase OS=Mus musculus OX=10090 GN=Pecr PE=1 SV=1	false	0
Q9CPQ1	22.2578	0.592105	5	6	6	18633	Cytochrome c oxidase subunit 6C OS=Mus musculus OX=10090 GN=Cox6c PE=1 SV=3	false	0
Q9CPQ8	17.6582	0.825243	4	6	6	12986	ATP synthase subunit g, mitochondrial OS=Mus musculus OX=10090 GN=Atp5mg PE=1 SV=1	false	0
Q9CQR2	8.94405	0.13253	2	6	6	6230	40S ribosomal protein S21 OS=Mus musculus OX=10090 GN=Rps21 PE=1 SV=1	false	0
Q9CQR4	21.9253	0.414286	5	6	6	13040	Acyl-coenzyme A thioesterase 13 OS=Mus musculus OX=10090 GN=Acot13 PE=1 SV=1	false	0
Q9CQZ5	17.8302	0.335878	4	6	6	742	NADH dehydrogenase ubiquinone 1 alpha subcomplex subunit 6 OS=Mus musculus OX=10090 GN=Ndufa6 PE=1 SV=1	false	0
Q9CWZ7	13.3157	0.099359	3	6	6	796	Gamma-soluble NSF attachment protein OS=Mus musculus OX=10090 GN=Napg PE=1 SV=1	false	0
Q9CXT8	13.2857	0.100204	3	6	6	17037	Mitochondrial-processing peptidase subunit beta OS=Mus musculus OX=10090 GN=Pmpcb PE=1 SV=1	false	0
Q9CXZ1	17.6736	0.354286	4	6	6	20692	NADH dehydrogenase ubiquinone iron-sulfur protein 4, mitochondrial OS=Mus musculus OX=10090 GN=Ndufs4 PE=1 SV=3	false	0
Q9D0J8	13.2064	0.574257	3	6	6	18598	Parathymosin OS=Mus musculus OX=10090 GN=Ptms PE=1 SV=3	false	0
Q9D0R2	22.3536	0.109418	5	6	6	19384	Threonine--tRNA ligase 1, cytoplasmic OS=Mus musculus OX=10090 GN=Tars1 PE=1 SV=2	false	0
Q9D7Z6	13.3895	0.0821468	3	6	6	4505	Calcium-activated chloride channel regulator 1 OS=Mus musculus OX=10090 GN=Clca1 PE=1 SV=2	false	0
Q9DB15	26.2605	0.437811	6	6	6	6376	39S ribosomal protein L12, mitochondrial OS=Mus musculus OX=10090 GN=Mrpl12 PE=1 SV=2	false	0
Q9DC70	17.7718	0.3125	4	6	6	12697	NADH dehydrogenase ubiquinone iron-sulfur protein 7, mitochondrial OS=Mus musculus OX=10090 GN=Ndufs7 PE=1 SV=1	false	0
Q9DCJ5	13.2903	0.290698	3	6	6	17033	NADH dehydrogenase ubiquinone 1 alpha subcomplex subunit 8 OS=Mus musculus OX=10090 GN=Ndufa8 PE=1 SV=3	false	0
Q9EQH3	26.5148	0.145729	6	6	6	20444	Vacuolar protein sorting-associated protein 35 OS=Mus musculus OX=10090 GN=Vps35 PE=1 SV=1	false	0
Q9ESG2	22.1025	0.429245	5	6	6	2605	Ropporin-1 OS=Mus musculus OX=10090 GN=Ropn1 PE=1 SV=1	false	0
Q9JLN9	22.194	0.0306002	5	6	6	9660	Serine/threonine-protein kinase mTOR OS=Mus musculus OX=10090 GN=Mtor PE=1 SV=2	false	0
Q9JMH9	22.324	0.0536585	5	6	6	15726	Unconventional myosin-XVIIIa OS=Mus musculus OX=10090 GN=Myo18a PE=1 SV=2	false	0
Q9QUP5	17.5113	0.255618	4	6	6	9977	Hyaluronan and proteoglycan link protein 1 OS=Mus musculus OX=10090 GN=Hapln1 PE=1 SV=1	false	0
Q9QXF8	13.2459	0.1843	3	6	6	20151	Glycine N-methyltransferase OS=Mus musculus OX=10090 GN=Gnmt PE=1 SV=3	false	0
Q9R1P4	13.3628	0.125475	3	6	6	20626	Proteasome subunit alpha type-1 OS=Mus musculus OX=10090 GN=Psma1 PE=1 SV=1	false	0
Q9R1V6	13.2448	0.0619469	3	6	6	9681	Disintegrin and metalloproteinase domain-containing protein 22 OS=Mus musculus OX=10090 GN=Adam22 PE=1 SV=2	false	0
Q9WUB3	26.5774	0.127078	6	6	6	17933	Glycogen phosphorylase, muscle form OS=Mus musculus OX=10090 GN=Pygm PE=1 SV=3	false	0
Q9WVM8	13.3607	0.117647	3	6	6	11117	Kynurenine/alpha-aminoadipate aminotransferase, mitochondrial OS=Mus musculus OX=10090 GN=Aadat PE=1 SV=1	false	0
Q9Z1G4	26.4979	0.0953516	6	6	6	5073	V-type proton ATPase 116 kDa subunit a1 OS=Mus musculus OX=10090 GN=Atp6v0a1 PE=1 SV=3	false	0
Q9Z1S0	17.6026	0.0703422	4	6	6	748	Mitotic checkpoint serine/threonine-protein kinase BUB1 beta OS=Mus musculus OX=10090 GN=Bub1b PE=1 SV=2	false	0
Q9Z1W8	17.8384	0.0289855	4	6	6	14227	Potassium-transporting ATPase alpha chain 2 OS=Mus musculus OX=10090 GN=Atp12a PE=1 SV=3	false	0
Q9Z1Z2	17.6285	0.171429	4	6	6	13016	Serine-threonine kinase receptor-associated protein OS=Mus musculus OX=10090 GN=Strap PE=1 SV=2	false	0
Q9Z2D8	8.84254	0.2	2	6	6	6382	Methyl-CpG-binding domain protein 3 OS=Mus musculus OX=10090 GN=Mbd3 PE=1 SV=1	false	0
A2AGT5	17.6718	0.0349409	4	5	5	9160	Cytoskeleton-associated protein 5 OS=Mus musculus OX=10090 GN=Ckap5 PE=1 SV=1	false	0
B1AR13	13.3189	0.211679	3	5	5	6316	CDGSH iron-sulfur domain-containing protein 3, mitochondrial OS=Mus musculus OX=10090 GN=Cisd3 PE=1 SV=1	false	0
B2RPV6	8.95753	0.0289256	2	5	5	16830	Multimerin-1 OS=Mus musculus OX=10090 GN=Mmrn1 PE=1 SV=2	false	0
B2RQC6	21.9087	0.0422472	5	5	5	3547	CAD protein OS=Mus musculus OX=10090 GN=Cad PE=1 SV=1	false	0
D3Z7P3	17.6093	0.127596	4	5	5	12273	Glutaminase kidney isoform, mitochondrial OS=Mus musculus OX=10090 GN=Gls PE=1 SV=1	false	0
E9Q5G3	17.9341	0.0503673	4	5	5	14618	Kinesin-like protein KIF23 OS=Mus musculus OX=10090 GN=Kif23 PE=1 SV=1	false	0
E9Q912	17.8112	0.133443	4	5	5	12964	Rap1 GTPase-GDP dissociation stimulator 1 OS=Mus musculus OX=10090 GN=Rap1gds1 PE=2 SV=1	false	0
O09111	17.7764	0.337748	4	5	5	15979	NADH dehydrogenase ubiquinone 1 beta subcomplex subunit 11, mitochondrial OS=Mus musculus OX=10090 GN=Ndufb11 PE=1 SV=2	false	0
O35286	17.7155	0.0716981	4	5	5	14931	Pre-mRNA-splicing factor ATP-dependent RNA helicase DHX15 OS=Mus musculus OX=10090 GN=Dhx15 PE=1 SV=2	false	0
O35855	17.8208	0.145038	4	5	5	6310	Branched-chain-amino-acid aminotransferase, mitochondrial OS=Mus musculus OX=10090 GN=Bcat2 PE=1 SV=2	false	0
O54749	13.4759	0.0798403	3	5	5	5822	Cytochrome P450 2J5 OS=Mus musculus OX=10090 GN=Cyp2j5 PE=1 SV=1	false	0
O54962	17.6859	0.426966	4	5	5	17216	Barrier-to-autointegration factor OS=Mus musculus OX=10090 GN=Banf1 PE=1 SV=1	false	0
O55103	8.84451	0.0352265	2	5	5	11104	Periaxin OS=Mus musculus OX=10090 GN=Prx PE=1 SV=1	false	0
O55111	17.7716	0.0454545	4	5	5	821	Desmoglein-2 OS=Mus musculus OX=10090 GN=Dsg2 PE=1 SV=3	false	0
O70423	21.9612	0.112418	5	5	5	2917	Membrane primary amine oxidase OS=Mus musculus OX=10090 GN=Aoc3 PE=1 SV=3	false	0
O88451	22.2487	0.262658	5	5	5	2803	Retinol dehydrogenase 7 OS=Mus musculus OX=10090 GN=Rdh7 PE=1 SV=1	false	0
O88543	8.91718	0.0685579	2	5	5	2657	COP9 signalosome complex subunit 3 OS=Mus musculus OX=10090 GN=Cops3 PE=1 SV=3	false	0
O88544	17.5969	0.118227	4	5	5	12739	COP9 signalosome complex subunit 4 OS=Mus musculus OX=10090 GN=Cops4 PE=1 SV=1	false	0
O88696	17.7904	0.205882	4	5	5	14428	ATP-dependent Clp protease proteolytic subunit, mitochondrial OS=Mus musculus OX=10090 GN=Clpp PE=1 SV=1	false	0
O88986	22.0627	0.144231	5	5	5	20216	2-amino-3-ketobutyrate coenzyme A ligase, mitochondrial OS=Mus musculus OX=10090 GN=Gcat PE=1 SV=2	false	0
O88998	17.8911	0.0927835	4	5	5	18679	Noelin OS=Mus musculus OX=10090 GN=Olfm1 PE=1 SV=1	false	0
O89029	13.2304	0.0753205	3	5	5	734	Matrilin-4 OS=Mus musculus OX=10090 GN=Matn4 PE=1 SV=1	false	0
P01592	15.2963	0.389937	3	5	5	1960	Immunoglobulin J chain OS=Mus musculus OX=10090 GN=Jchain PE=1 SV=4	false	0
P01665, P01666	30.7431	0.5315315315315315, 0.5315315315315315	4	6	5	18304	Ig kappa chain V-III region PC 7043 OS=Mus musculus OX=10090 PE=1 SV=1, Ig kappa chain V-III region PC 7183 OS=Mus musculus OX=10090 PE=1 SV=1	false	0
P01896	13.3359	0.372973	3	5	5	1488	H-2 class I histocompatibility antigen, alpha chain (Fragment) OS=Mus musculus OX=10090 PE=2 SV=1	false	0
P01901	13.5686	0.0704607	3	5	5	1488	H-2 class I histocompatibility antigen, K-B alpha chain OS=Mus musculus OX=10090 GN=H2-K1 PE=1 SV=1	false	0
P02463	17.5969	0.0401438	4	5	5	5925	Collagen alpha-1(IV) chain OS=Mus musculus OX=10090 GN=Col4a1 PE=1 SV=4	false	0
P02468	22.1165	0.056005	5	5	5	3682	Laminin subunit gamma-1 OS=Mus musculus OX=10090 GN=Lamc1 PE=1 SV=2	false	0
P02772	22.103	0.104132	5	5	5	18551	Alpha-fetoprotein OS=Mus musculus OX=10090 GN=Afp PE=2 SV=1	false	0
P05366	17.806	0.442623	4	5	5	12480	Serum amyloid A-1 protein OS=Mus musculus OX=10090 GN=Saa1 PE=1 SV=2	false	0
P05367	17.7449	0.401639	4	5	5	12480	Serum amyloid A-2 protein OS=Mus musculus OX=10090 GN=Saa2 PE=1 SV=1	false	0
P06330	25.6566	0.40678	4	6	5	12422	Ig heavy chain V region AC38 205.12 OS=Mus musculus OX=10090 PE=1 SV=1	false	0
P06795, P21447	9.00298	0.030564263322884012, 0.030564263322884012	2	5	5	14279	ATP-dependent translocase ABCB1 OS=Mus musculus OX=10090 GN=Abcb1b PE=1 SV=1, ATP-dependent translocase ABCB1 OS=Mus musculus OX=10090 GN=Abcb1a PE=1 SV=3	false	0
P07361	19.9716	0.289855	5	5	5	5428	Alpha-1-acid glycoprotein 2 OS=Mus musculus OX=10090 GN=Orm2 PE=1 SV=1	false	0
P08074	17.8511	0.282787	4	5	5	7847	Carbonyl reductase NADPH 2 OS=Mus musculus OX=10090 GN=Cbr2 PE=1 SV=1	false	0
P08752	8.75628	0.121127	2	5	5	18763	Guanine nucleotide-binding protein G(i) subunit alpha-2 OS=Mus musculus OX=10090 GN=Gnai2 PE=1 SV=5	false	0
P08905	13.3482	0.331081	3	5	5	722	Lysozyme C-2 OS=Mus musculus OX=10090 GN=Lyz2 PE=1 SV=2	false	0
P09671	13.4399	0.256757	3	5	5	18573	Superoxide dismutase Mn, mitochondrial OS=Mus musculus OX=10090 GN=Sod2 PE=1 SV=3	false	0
P10605	13.7011	0.0914454	3	5	5	2767	Cathepsin B OS=Mus musculus OX=10090 GN=Ctsb PE=1 SV=2	false	0
P11103	13.373	0.0394867	3	5	5	2825	Poly ADP-ribose polymerase 1 OS=Mus musculus OX=10090 GN=Parp1 PE=1 SV=3	false	0
P12265	17.8933	0.0817901	4	5	5	12753	Beta-glucuronidase OS=Mus musculus OX=10090 GN=Gusb PE=1 SV=2	false	0
P12658	17.7431	0.233716	4	5	5	18120	Calbindin OS=Mus musculus OX=10090 GN=Calb1 PE=1 SV=2	false	0
P15532	17.9969	0.473684	4	5	5	4062	Nucleoside diphosphate kinase A OS=Mus musculus OX=10090 GN=Nme1 PE=1 SV=1	false	0
P16331	17.6357	0.145695	4	5	5	6340	Phenylalanine-4-hydroxylase OS=Mus musculus OX=10090 GN=Pah PE=1 SV=4	false	0
P16627	13.4099	0.0733229	3	5	5	7824	Heat shock 70 kDa protein 1-like OS=Mus musculus OX=10090 GN=Hspa1l PE=1 SV=4	false	0
P17918	13.2234	0.199234	3	5	5	19891	Proliferating cell nuclear antigen OS=Mus musculus OX=10090 GN=Pcna PE=1 SV=2	false	0
P21300	22.0393	0.275316	5	5	5	12943	Aldo-keto reductase family 1 member B7 OS=Mus musculus OX=10090 GN=Akr1b7 PE=1 SV=4	false	0
P23492	8.91248	0.0380623	2	5	5	2875	Purine nucleoside phosphorylase OS=Mus musculus OX=10090 GN=Pnp PE=1 SV=2	false	0
P24456	22.1556	0.152778	5	5	5	5822	Cytochrome P450 2D10 OS=Mus musculus OX=10090 GN=Cyp2d10 PE=1 SV=2	false	0
P26043	21.9787	0.0857633	5	5	5	3496	Radixin OS=Mus musculus OX=10090 GN=Rdx PE=1 SV=3	false	0
P27048, P63163	18.0209	0.12121212121212122, 0.11666666666666667	4	5	5	2708	Small nuclear ribonucleoprotein-associated protein B OS=Mus musculus OX=10090 GN=Snrpb PE=1 SV=1, Small nuclear ribonucleoprotein-associated protein N OS=Mus musculus OX=10090 GN=Snrpn PE=1 SV=1	false	0
P27601	17.7108	0.148541	4	5	5	15756	Guanine nucleotide-binding protein subunit alpha-13 OS=Mus musculus OX=10090 GN=Gna13 PE=1 SV=1	false	0
P28656	13.2889	0.102302	3	5	5	4120	Nucleosome assembly protein 1-like 1 OS=Mus musculus OX=10090 GN=Nap1l1 PE=1 SV=2	false	0
P28658	22.1491	0.132632	5	5	5	9968	Ataxin-10 OS=Mus musculus OX=10090 GN=Atxn10 PE=1 SV=2	false	0
P29391	13.2981	0.360656	3	5	5	11725	Ferritin light chain 1 OS=Mus musculus OX=10090 GN=Ftl1 PE=1 SV=2	false	0
P32848	17.7213	0.445455	4	5	5	6215	Parvalbumin alpha OS=Mus musculus OX=10090 GN=Pvalb PE=1 SV=3	false	0
P33434	17.7477	0.101208	4	5	5	780	72 kDa type IV collagenase OS=Mus musculus OX=10090 GN=Mmp2 PE=1 SV=1	false	0
P33587	24.9588	0.11087	6	6	5	1405	Vitamin K-dependent protein C OS=Mus musculus OX=10090 GN=Proc PE=1 SV=2	false	0
P35487	22.0549	0.242967	5	5	5	16997	Pyruvate dehydrogenase E1 component subunit alpha, testis-specific form, mitochondrial OS=Mus musculus OX=10090 GN=Pdha2 PE=1 SV=1	false	0
P38060	17.695	0.138462	4	5	5	794	Hydroxymethylglutaryl-CoA lyase, mitochondrial OS=Mus musculus OX=10090 GN=Hmgcl PE=1 SV=2	false	0
P42225	13.2835	0.0507343	3	5	5	9774	Signal transducer and activator of transcription 1 OS=Mus musculus OX=10090 GN=Stat1 PE=1 SV=1	false	0
P42859	18.2069	0.0182751	4	5	5	16597	Huntingtin OS=Mus musculus OX=10090 GN=Htt PE=1 SV=2	false	0
P42932	13.4153	0.080292	3	5	5	9613	T-complex protein 1 subunit theta OS=Mus musculus OX=10090 GN=Cct8 PE=1 SV=3	false	0
P45376	13.2543	0.120253	3	5	5	9972	Aldo-keto reductase family 1 member B1 OS=Mus musculus OX=10090 GN=Akr1b1 PE=1 SV=3	false	0
P46935	13.3143	0.0586246	3	5	5	17977	E3 ubiquitin-protein ligase NEDD4 OS=Mus musculus OX=10090 GN=Nedd4 PE=1 SV=3	false	0
P49290	17.7577	0.047486	4	5	5	19780	Eosinophil peroxidase OS=Mus musculus OX=10090 GN=Epx PE=1 SV=2	false	0
P50247	22.1446	0.152778	5	5	5	7099	Adenosylhomocysteinase OS=Mus musculus OX=10090 GN=Ahcy PE=1 SV=3	false	0
P51150	13.3056	0.183575	3	5	5	2793	Ras-related protein Rab-7a OS=Mus musculus OX=10090 GN=Rab7a PE=1 SV=2	false	0
P51658	22.0485	0.154856	5	5	5	6285	Estradiol 17-beta-dehydrogenase 2 OS=Mus musculus OX=10090 GN=Hsd17b2 PE=1 SV=2	false	0
P52479	13.1161	0.0568182	3	5	5	7249	Ubiquitin carboxyl-terminal hydrolase 10 OS=Mus musculus OX=10090 GN=Usp10 PE=1 SV=3	false	0
P52503	17.7729	0.508621	4	5	5	12934	NADH dehydrogenase ubiquinone iron-sulfur protein 6, mitochondrial OS=Mus musculus OX=10090 GN=Ndufs6 PE=1 SV=2	false	0
P54116	22.0996	0.214789	5	5	5	18618	Stomatin OS=Mus musculus OX=10090 GN=Stom PE=1 SV=3	false	0
P55264	13.1647	0.199446	3	5	5	9726	Adenosine kinase OS=Mus musculus OX=10090 GN=Adk PE=1 SV=2	false	0
P61202	13.2175	0.115124	3	5	5	18630	COP9 signalosome complex subunit 2 OS=Mus musculus OX=10090 GN=Cops2 PE=1 SV=1	false	0
P61620	17.5932	0.180672	4	5	5	2890	Protein transport protein Sec61 subunit alpha isoform 1 OS=Mus musculus OX=10090 GN=Sec61a1 PE=1 SV=2	false	0
P62830	17.7014	0.278571	4	5	5	18616	60S ribosomal protein L23 OS=Mus musculus OX=10090 GN=Rpl23 PE=1 SV=1	false	0
P62874	22.1025	0.317647	5	5	5	6250	Guanine nucleotide-binding protein G(I)/G(S)/G(T) subunit beta-1 OS=Mus musculus OX=10090 GN=Gnb1 PE=1 SV=3	false	0
P63325	22.1111	0.345455	5	5	5	11534	40S ribosomal protein S10 OS=Mus musculus OX=10090 GN=Rps10 PE=1 SV=1	false	0
P70699	17.7728	0.0828961	4	5	5	11260	Lysosomal alpha-glucosidase OS=Mus musculus OX=10090 GN=Gaa PE=1 SV=2	false	0
P97315	13.3611	0.295337	3	5	5	6297	Cysteine and glycine-rich protein 1 OS=Mus musculus OX=10090 GN=Csrp1 PE=1 SV=3	false	0
P97478	13.5343	0.253456	3	5	5	17939	5-demethoxyubiquinone hydroxylase, mitochondrial OS=Mus musculus OX=10090 GN=Coq7 PE=1 SV=3	false	0
P97855	17.7137	0.144086	4	5	5	2801	Ras GTPase-activating protein-binding protein 1 OS=Mus musculus OX=10090 GN=G3bp1 PE=1 SV=1	false	0
P98086	13.3781	0.15102	3	5	5	17010	Complement C1q subcomponent subunit A OS=Mus musculus OX=10090 GN=C1qa PE=1 SV=2	false	0
P99029	17.6989	0.22381	4	5	5	17111	Peroxiredoxin-5, mitochondrial OS=Mus musculus OX=10090 GN=Prdx5 PE=1 SV=2	false	0
Q01149	17.8925	0.0327988	4	5	5	9095	Collagen alpha-2(I) chain OS=Mus musculus OX=10090 GN=Col1a2 PE=1 SV=2	false	0
Q04750	17.7436	0.0599739	4	5	5	17132	DNA topoisomerase 1 OS=Mus musculus OX=10090 GN=Top1 PE=1 SV=2	false	0
Q08857	8.88142	0.122881	2	5	5	18774	Platelet glycoprotein 4 OS=Mus musculus OX=10090 GN=Cd36 PE=1 SV=2	false	0
Q148V7	13.4311	0.0370066	3	5	5	17011	RAB11-binding protein RELCH OS=Mus musculus OX=10090 GN=Relch PE=1 SV=1	false	0
Q1XH17	21.9308	0.234801	5	5	5	712	Tripartite motif-containing protein 72 OS=Mus musculus OX=10090 GN=Trim72 PE=1 SV=1	false	0
Q3TBW2	17.718	0.263359	4	5	5	20682	39S ribosomal protein L10, mitochondrial OS=Mus musculus OX=10090 GN=Mrpl10 PE=1 SV=2	false	0
Q3TPX4	8.87352	0.0522599	2	5	5	20755	Exocyst complex component 5 OS=Mus musculus OX=10090 GN=Exoc5 PE=1 SV=2	false	0
Q3TUH1	8.84219	0.109792	2	5	5	6280	Phosphatidate cytidylyltransferase, mitochondrial OS=Mus musculus OX=10090 GN=Tamm41 PE=1 SV=2	false	0
Q3TVA9	13.3005	0.0484155	3	5	5	10771	Coiled-coil domain-containing protein 136 OS=Mus musculus OX=10090 GN=Ccdc136 PE=1 SV=2	false	0
Q3TWW8	8.95657	0.0530973	2	5	5	2773	Serine/arginine-rich splicing factor 6 OS=Mus musculus OX=10090 GN=Srsf6 PE=1 SV=1	false	0
Q3UHJ0	8.90586	0.0458811	2	5	5	6342	AP2-associated protein kinase 1 OS=Mus musculus OX=10090 GN=Aak1 PE=1 SV=2	false	0
Q3UM45	8.9918	0.0526316	2	5	5	3963	Protein phosphatase 1 regulatory subunit 7 OS=Mus musculus OX=10090 GN=Ppp1r7 PE=1 SV=2	false	0
Q4KMM3	13.2992	0.0808314	3	5	5	20668	Oxidation resistance protein 1 OS=Mus musculus OX=10090 GN=Oxr1 PE=1 SV=3	false	0
Q4VAE3	13.3446	0.141026	3	5	5	2743	Transmembrane protein 65 OS=Mus musculus OX=10090 GN=Tmem65 PE=1 SV=1	false	0
Q5FW60	19.709	0.325967	4	5	5	685	Major urinary protein 20 OS=Mus musculus OX=10090 GN=Mup20 PE=1 SV=1	false	0
Q5XJY4	17.805	0.137931	4	5	5	14423	Presenilins-associated rhomboid-like protein, mitochondrial OS=Mus musculus OX=10090 GN=Parl PE=1 SV=1	false	0
Q60604	13.1126	0.0993007	3	5	5	13737	Adseverin OS=Mus musculus OX=10090 GN=Scin PE=1 SV=3	false	0
Q60936	22.2155	0.116279	5	5	5	1901	Atypical kinase COQ8A, mitochondrial OS=Mus musculus OX=10090 GN=Coq8a PE=1 SV=2	false	0
Q61137	13.2841	0.0445469	3	5	5	12583	Astrotactin-1 OS=Mus musculus OX=10090 GN=Astn1 PE=1 SV=4	false	0
Q61268	13.9227	0.346774	3	5	5	18648	Apolipoprotein C-IV OS=Mus musculus OX=10090 GN=Apoc4 PE=1 SV=1	false	0
Q61655	17.7946	0.146444	4	5	5	17109	ATP-dependent RNA helicase DDX19A OS=Mus musculus OX=10090 GN=Ddx19a PE=1 SV=2	false	0
Q61694	13.4363	0.155496	3	5	5	13023	NADPH-dependent 3-keto-steroid reductase Hsd3b5 OS=Mus musculus OX=10090 GN=Hsd3b5 PE=1 SV=4	false	0
Q61767	13.3875	0.16622	3	5	5	13023	NADPH-dependent 3-keto-steroid reductase Hsd3b4 OS=Mus musculus OX=10090 GN=Hsd3b4 PE=1 SV=3	false	0
Q62167	17.8558	0.0981873	4	5	5	7201	ATP-dependent RNA helicase DDX3X OS=Mus musculus OX=10090 GN=Ddx3x PE=1 SV=3	false	0
Q62417	17.6311	0.0449612	4	5	5	13851	Sorbin and SH3 domain-containing protein 1 OS=Mus musculus OX=10090 GN=Sorbs1 PE=1 SV=2	false	0
Q62420	13.2668	0.0653409	3	5	5	8380	Endophilin-A1 OS=Mus musculus OX=10090 GN=Sh3gl2 PE=1 SV=2	false	0
Q64176	11.6622	0.0925267	3	5	5	9609	Carboxylesterase 1E OS=Mus musculus OX=10090 GN=Ces1e PE=1 SV=1	false	0
Q64467	13.3522	0.136364	3	5	5	6188	Glyceraldehyde-3-phosphate dehydrogenase, testis-specific OS=Mus musculus OX=10090 GN=Gapdhs PE=1 SV=1	false	0
Q64481	8.95316	0.0714286	2	5	5	2413	Cytochrome P450 3A16 OS=Mus musculus OX=10090 GN=Cyp3a16 PE=2 SV=2	false	0
Q66X22	17.6863	0.0588235	4	5	5	17053	NACHT, LRR and PYD domains-containing protein 9B OS=Mus musculus OX=10090 GN=Nlrp9b PE=1 SV=1	false	0
Q6P2B1	17.7611	0.0747562	4	5	5	478	Transportin-3 OS=Mus musculus OX=10090 GN=Tnpo3 PE=1 SV=1	false	0
Q6PDG5	13.2036	0.0370981	3	5	5	2730	SWI/SNF complex subunit SMARCC2 OS=Mus musculus OX=10090 GN=Smarcc2 PE=1 SV=2	false	0
Q6PDL0	17.9272	0.123984	4	5	5	20091	Cytoplasmic dynein 1 light intermediate chain 2 OS=Mus musculus OX=10090 GN=Dync1li2 PE=1 SV=2	false	0
Q6PFD9	17.6686	0.0363436	4	5	5	10663	Nuclear pore complex protein Nup98-Nup96 OS=Mus musculus OX=10090 GN=Nup98 PE=1 SV=2	false	0
Q6PGH2	17.7302	0.352632	4	5	5	15041	Jupiter microtubule associated homolog 2 OS=Mus musculus OX=10090 GN=Jpt2 PE=1 SV=1	false	0
Q6ZPJ3	22.013	0.0768634	5	5	5	9070	(E3-independent) E2 ubiquitin-conjugating enzyme UBE2O OS=Mus musculus OX=10090 GN=Ube2o PE=1 SV=3	false	0
Q6ZQM8	13.3283	0.079096	3	5	5	11502	UDP-glucuronosyltransferase 1A7 OS=Mus musculus OX=10090 GN=Ugt1a7 PE=1 SV=1	false	0
Q791T5	17.7868	0.161954	4	5	5	3869	Mitochondrial carrier homolog 1 OS=Mus musculus OX=10090 GN=Mtch1 PE=1 SV=1	false	0
Q791V5	13.2922	0.188119	3	5	5	2786	Mitochondrial carrier homolog 2 OS=Mus musculus OX=10090 GN=Mtch2 PE=1 SV=1	false	0
Q7TMB8	17.6735	0.0462889	4	5	5	17946	Cytoplasmic FMR1-interacting protein 1 OS=Mus musculus OX=10090 GN=Cyfip1 PE=1 SV=1	false	0
Q7TMK9	17.8044	0.0642055	4	5	5	4006	Heterogeneous nuclear ribonucleoprotein Q OS=Mus musculus OX=10090 GN=Syncrip PE=1 SV=2	false	0
Q7TNG5	22.0456	0.123267	5	5	5	4403	Echinoderm microtubule-associated protein-like 2 OS=Mus musculus OX=10090 GN=Eml2 PE=1 SV=1	false	0
Q7TPZ8	8.7644	0.114558	2	5	5	666	Carboxypeptidase A1 OS=Mus musculus OX=10090 GN=Cpa1 PE=1 SV=1	false	0
Q7TQF7	22.2098	0.0830904	5	5	5	2720	Amphiphysin OS=Mus musculus OX=10090 GN=Amph PE=1 SV=1	false	0
Q80TJ1	17.7107	0.0568266	4	5	5	10875	Calcium-dependent secretion activator 1 OS=Mus musculus OX=10090 GN=Cadps PE=1 SV=3	false	0
Q80UJ7	17.5999	0.0866463	4	5	5	20519	Rab3 GTPase-activating protein catalytic subunit OS=Mus musculus OX=10090 GN=Rab3gap1 PE=1 SV=4	false	0
Q80W21	13.3029	0.183486	3	5	5	9230	Glutathione S-transferase Mu 7 OS=Mus musculus OX=10090 GN=Gstm7 PE=1 SV=1	false	0
Q80XD8	13.4372	0.161074	3	5	5	18604	Proline-rich acidic protein 1 OS=Mus musculus OX=10090 GN=Prap1 PE=1 SV=1	false	0
Q8BFR4	13.3576	0.119485	3	5	5	846	N-acetylglucosamine-6-sulfatase OS=Mus musculus OX=10090 GN=Gns PE=1 SV=1	false	0
Q8BGD9	17.66	0.11784	4	5	5	1677	Eukaryotic translation initiation factor 4B OS=Mus musculus OX=10090 GN=Eif4b PE=1 SV=1	false	0
Q8BGY2	17.6389	0.124183	4	5	5	5354	Eukaryotic translation initiation factor 5A-2 OS=Mus musculus OX=10090 GN=Eif5a2 PE=1 SV=3	false	0
Q8BL66	13.3756	0.0318923	3	5	5	772	Early endosome antigen 1 OS=Mus musculus OX=10090 GN=Eea1 PE=1 SV=2	false	0
Q8BLK3	13.3762	0.14956	3	5	5	17197	Limbic system-associated membrane protein OS=Mus musculus OX=10090 GN=Lsamp PE=1 SV=1	false	0
Q8BMF4	21.8829	0.20405	5	5	5	2897	Dihydrolipoyllysine-residue acetyltransferase component of pyruvate dehydrogenase complex, mitochondrial OS=Mus musculus OX=10090 GN=Dlat PE=1 SV=2	false	0
Q8BMP6	22.1152	0.167619	5	5	5	8072	Golgi resident protein GCP60 OS=Mus musculus OX=10090 GN=Acbd3 PE=1 SV=3	false	0
Q8BU30	22.168	0.0602219	5	5	5	6318	Isoleucine--tRNA ligase, cytoplasmic OS=Mus musculus OX=10090 GN=Iars1 PE=1 SV=2	false	0
Q8BU40	13.4084	0.0468432	3	5	5	20647	NACHT, LRR and PYD domains-containing protein 4A OS=Mus musculus OX=10090 GN=Nlrp4a PE=2 SV=1	false	0
Q8BUK6	17.6541	0.101671	4	5	5	10644	Protein Hook homolog 3 OS=Mus musculus OX=10090 GN=Hook3 PE=1 SV=2	false	0
Q8C7X2	17.7499	0.0561685	4	5	5	6288	ER membrane protein complex subunit 1 OS=Mus musculus OX=10090 GN=Emc1 PE=1 SV=1	false	0
Q8C854	17.5031	0.1489	4	5	5	11703	Myelin expression factor 2 OS=Mus musculus OX=10090 GN=Myef2 PE=1 SV=1	false	0
Q8CAQ8	17.8526	0.0581242	4	5	5	6205	MICOS complex subunit Mic60 OS=Mus musculus OX=10090 GN=Immt PE=1 SV=1	false	0
Q8CC35	17.755	0.0624327	4	5	5	20152	Synaptopodin OS=Mus musculus OX=10090 GN=Synpo PE=1 SV=2	false	0
Q8CFE4	13.4117	0.0516129	3	5	5	2892	SCY1-like protein 2 OS=Mus musculus OX=10090 GN=Scyl2 PE=1 SV=1	false	0
Q8CFJ7	8.97347	0.163194	2	5	5	6276	Solute carrier family 25 member 45 OS=Mus musculus OX=10090 GN=Slc25a45 PE=1 SV=1	false	0
Q8CFX1	13.2421	0.0798479	3	5	5	6427	GDH/6PGL endoplasmic bifunctional protein OS=Mus musculus OX=10090 GN=H6pd PE=1 SV=2	false	0
Q8CHP8	9.04843	0.0841121	2	5	5	18643	Glycerol-3-phosphate phosphatase OS=Mus musculus OX=10090 GN=Pgp PE=1 SV=1	false	0
Q8JZR0	13.3326	0.0248902	3	5	5	14581	Long-chain-fatty-acid--CoA ligase 5 OS=Mus musculus OX=10090 GN=Acsl5 PE=1 SV=1	false	0
Q8K019	17.5617	0.054407	4	5	5	2131	Bcl-2-associated transcription factor 1 OS=Mus musculus OX=10090 GN=Bclaf1 PE=1 SV=2	false	0
Q8K0P3	13.2314	0.0857143	3	5	5	6363	MTOR-associated protein MEAK7 OS=Mus musculus OX=10090 GN=Meak7 PE=2 SV=1	false	0
Q8K0T0	21.8436	0.188462	5	5	5	7497	Reticulon-1 OS=Mus musculus OX=10090 GN=Rtn1 PE=1 SV=1	false	0
Q8K0U4	13.371	0.0740741	3	5	5	9555	Heat shock 70 kDa protein 12A OS=Mus musculus OX=10090 GN=Hspa12a PE=1 SV=1	false	0
Q8K1Z0	17.7054	0.204473	4	5	5	8400	Ubiquinone biosynthesis protein COQ9, mitochondrial OS=Mus musculus OX=10090 GN=Coq9 PE=1 SV=1	false	0
Q8K215	13.2932	0.450549	3	5	5	6274	LYR motif-containing protein 4 OS=Mus musculus OX=10090 GN=Lyrm4 PE=1 SV=1	false	0
Q8K2I3	17.7112	0.145794	4	5	5	18755	Dimethylaniline monooxygenase N-oxide-forming 2 OS=Mus musculus OX=10090 GN=Fmo2 PE=1 SV=3	false	0
Q8R0W0	13.2082	0.0277947	3	5	5	12197	Epiplakin OS=Mus musculus OX=10090 GN=Eppk1 PE=1 SV=2	false	0
Q8R164	8.96165	0.140893	2	5	5	11374	Valacyclovir hydrolase OS=Mus musculus OX=10090 GN=Bphl PE=1 SV=1	false	0
Q8R1F1	17.5792	0.113485	4	5	5	19701	Protein Niban 2 OS=Mus musculus OX=10090 GN=Niban2 PE=1 SV=2	false	0
Q8R1Q8	17.6886	0.131931	4	5	5	20091	Cytoplasmic dynein 1 light intermediate chain 1 OS=Mus musculus OX=10090 GN=Dync1li1 PE=1 SV=1	false	0
Q8R2G6	22.193	0.0769231	5	5	5	2764	Coiled-coil domain-containing protein 80 OS=Mus musculus OX=10090 GN=Ccdc80 PE=1 SV=2	false	0
Q8R4R6	13.1424	0.218462	3	5	5	5189	Nucleoporin NUP35 OS=Mus musculus OX=10090 GN=Nup35 PE=1 SV=2	false	0
Q8R4W6	17.8132	0.147343	4	5	5	2722	Procollagen C-endopeptidase enhancer 2 OS=Mus musculus OX=10090 GN=Pcolce2 PE=2 SV=2	false	0
Q8VC12	17.9755	0.0784024	4	5	5	19634	Urocanate hydratase OS=Mus musculus OX=10090 GN=Uroc1 PE=1 SV=2	false	0
Q8VC52	8.91002	0.165049	2	5	5	12392	RNA-binding protein with multiple splicing 2 OS=Mus musculus OX=10090 GN=Rbpms2 PE=1 SV=1	false	0
Q8VCB3	13.3203	0.0482955	3	5	5	795	Glycogen starch synthase, liver OS=Mus musculus OX=10090 GN=Gys2 PE=1 SV=2	false	0
Q8VCH0	22.0884	0.252358	5	5	5	16342	3-ketoacyl-CoA thiolase B, peroxisomal OS=Mus musculus OX=10090 GN=Acaa1b PE=1 SV=1	false	0
Q8VCH6	8.92498	0.0988372	2	5	5	907	Delta(24)-sterol reductase OS=Mus musculus OX=10090 GN=Dhcr24 PE=1 SV=1	false	0
Q8VDQ1	17.7725	0.2849	4	5	5	12441	Prostaglandin reductase 2 OS=Mus musculus OX=10090 GN=Ptgr2 PE=1 SV=2	false	0
Q8VI95	17.8659	0.124654	4	5	5	19347	Inactive 2'-5'-oligoadenylate synthase 1D OS=Mus musculus OX=10090 GN=Oas1d PE=1 SV=1	false	0
Q8VIJ6	22.1812	0.108727	5	5	5	19614	Splicing factor, proline- and glutamine-rich OS=Mus musculus OX=10090 GN=Sfpq PE=1 SV=1	false	0
Q91W64	13.1893	0.0388548	3	5	5	13028	Cytochrome P450 2C70 OS=Mus musculus OX=10090 GN=Cyp2c70 PE=1 SV=2	false	0
Q91W97	13.5077	0.031694	3	5	5	10790	Hexokinase HKDC1 OS=Mus musculus OX=10090 GN=Hkdc1 PE=2 SV=1	false	0
Q91WK2	22.2061	0.173295	5	5	5	5818	Eukaryotic translation initiation factor 3 subunit H OS=Mus musculus OX=10090 GN=Eif3h PE=1 SV=1	false	0
Q91X83	8.87886	0.0656566	2	5	5	729	S-adenosylmethionine synthase isoform type-1 OS=Mus musculus OX=10090 GN=Mat1a PE=1 SV=1	false	0
Q91XF0	8.85636	0.172414	2	5	5	11760	Pyridoxine-5'-phosphate oxidase OS=Mus musculus OX=10090 GN=Pnpo PE=1 SV=1	false	0
Q91YH6	8.87598	0.116959	2	5	5	17961	V-type proton ATPase subunit B, kidney isoform OS=Mus musculus OX=10090 GN=Atp6v1b1 PE=1 SV=1	false	0
Q91YW3	17.7063	0.162698	4	5	5	18760	DnaJ homolog subfamily C member 3 OS=Mus musculus OX=10090 GN=Dnajc3 PE=1 SV=1	false	0
Q91ZS8	13.2127	0.0576653	3	5	5	7407	Double-stranded RNA-specific editase 1 OS=Mus musculus OX=10090 GN=Adarb1 PE=1 SV=1	false	0
Q921S7	8.97572	0.0472813	2	5	5	733	39S ribosomal protein L37, mitochondrial OS=Mus musculus OX=10090 GN=Mrpl37 PE=1 SV=1	false	0
Q922B2	22.0717	0.151697	5	5	5	11401	Aspartate--tRNA ligase, cytoplasmic OS=Mus musculus OX=10090 GN=Dars1 PE=1 SV=2	false	0
Q922F4	17.8539	0.145414	4	5	5	9821	Tubulin beta-6 chain OS=Mus musculus OX=10090 GN=Tubb6 PE=1 SV=1	false	0
Q922Q8	17.6288	0.205212	4	5	5	13027	Leucine-rich repeat-containing protein 59 OS=Mus musculus OX=10090 GN=Lrrc59 PE=1 SV=1	false	0
Q924X2	22.1018	0.11399	5	5	5	9510	Carnitine O-palmitoyltransferase 1, muscle isoform OS=Mus musculus OX=10090 GN=Cpt1b PE=1 SV=1	false	0
Q99JR1	22.1134	0.251553	5	5	5	20654	Sideroflexin-1 OS=Mus musculus OX=10090 GN=Sfxn1 PE=1 SV=3	false	0
Q99K51	22.1687	0.104762	5	5	5	8134	Plastin-3 OS=Mus musculus OX=10090 GN=Pls3 PE=1 SV=3	false	0
Q99KP3	8.76352	0.134796	2	5	5	17175	Lambda-crystallin homolog OS=Mus musculus OX=10090 GN=Cryl1 PE=1 SV=3	false	0
Q99L13	22.235	0.223881	5	5	5	2733	3-hydroxyisobutyrate dehydrogenase, mitochondrial OS=Mus musculus OX=10090 GN=Hibadh PE=1 SV=1	false	0
Q99LB2	13.3695	0.240143	3	5	5	12998	Dehydrogenase/reductase SDR family member 4 OS=Mus musculus OX=10090 GN=Dhrs4 PE=1 SV=3	false	0
Q99LP6	13.3118	0.211982	3	5	5	18077	GrpE protein homolog 1, mitochondrial OS=Mus musculus OX=10090 GN=Grpel1 PE=1 SV=1	false	0
Q9CPN8	17.7958	0.0639033	4	5	5	14144	Insulin-like growth factor 2 mRNA-binding protein 3 OS=Mus musculus OX=10090 GN=Igf2bp3 PE=1 SV=1	false	0
Q9CPR4	13.3431	0.233696	3	5	5	17059	60S ribosomal protein L17 OS=Mus musculus OX=10090 GN=Rpl17 PE=1 SV=3	false	0
Q9CPW3	8.91533	0.422222	2	5	5	2245	39S ribosomal protein L54, mitochondrial OS=Mus musculus OX=10090 GN=Mrpl54 PE=1 SV=1	false	0
Q9CQ52	13.2532	0.230483	3	5	5	6242	Chymotrypsin-like elastase family member 3B OS=Mus musculus OX=10090 GN=Cela3b PE=1 SV=1	false	0
Q9CQA3	22.1381	0.148936	5	5	5	14322	Succinate dehydrogenase ubiquinone iron-sulfur subunit, mitochondrial OS=Mus musculus OX=10090 GN=Sdhb PE=1 SV=1	false	0
Q9CQF9	17.5772	0.146535	4	5	5	15904	Prenylcysteine oxidase OS=Mus musculus OX=10090 GN=Pcyox1 PE=1 SV=1	false	0
Q9CRA5	13.4116	0.251678	3	5	5	6392	Golgi phosphoprotein 3 OS=Mus musculus OX=10090 GN=Golph3 PE=1 SV=1	false	0
Q9CW42	22.109	0.208824	5	5	5	4507	Mitochondrial amidoxime-reducing component 1 OS=Mus musculus OX=10090 GN=Mtarc1 PE=1 SV=2	false	0
Q9CZW5	22.0493	0.152209	5	5	5	8331	Mitochondrial import receptor subunit TOM70 OS=Mus musculus OX=10090 GN=Tomm70 PE=1 SV=2	false	0
Q9CZX8	13.3725	0.172414	3	5	5	2761	40S ribosomal protein S19 OS=Mus musculus OX=10090 GN=Rps19 PE=1 SV=3	false	0
Q9D0E1	22.2323	0.1262	5	5	5	17029	Heterogeneous nuclear ribonucleoprotein M OS=Mus musculus OX=10090 GN=Hnrnpm PE=1 SV=3	false	0
Q9D6Y7	8.88076	0.141631	2	5	5	2752	Mitochondrial peptide methionine sulfoxide reductase OS=Mus musculus OX=10090 GN=Msra PE=1 SV=1	false	0
Q9D7J9	13.2763	0.236667	3	5	5	2901	Enoyl-CoA hydratase domain-containing protein 3, mitochondrial OS=Mus musculus OX=10090 GN=Echdc3 PE=1 SV=1	false	0
Q9DBF1	13.4346	0.113173	3	5	5	16617	Alpha-aminoadipic semialdehyde dehydrogenase OS=Mus musculus OX=10090 GN=Aldh7a1 PE=1 SV=4	false	0
Q9DBK0	13.3493	0.0809353	3	5	5	2697	Acetyl-coenzyme A thioesterase OS=Mus musculus OX=10090 GN=Acot12 PE=1 SV=1	false	0
Q9DD20	9.03923	0.110656	2	5	5	15823	Thiol S-methyltransferase METTL7B OS=Mus musculus OX=10090 GN=Mettl7b PE=1 SV=2	false	0
Q9ER88	13.1692	0.138107	3	5	5	14089	28S ribosomal protein S29, mitochondrial OS=Mus musculus OX=10090 GN=Dap3 PE=1 SV=1	false	0
Q9ERD7	22.1639	0.168889	5	5	5	9821	Tubulin beta-3 chain OS=Mus musculus OX=10090 GN=Tubb3 PE=1 SV=1	false	0
Q9ERK4	13.2822	0.0504634	3	5	5	10837	Exportin-2 OS=Mus musculus OX=10090 GN=Cse1l PE=1 SV=1	false	0
Q9ERU9	17.8599	0.0189977	4	5	5	19775	E3 SUMO-protein ligase RanBP2 OS=Mus musculus OX=10090 GN=Ranbp2 PE=1 SV=2	false	0
Q9ET22	17.5936	0.1917	4	5	5	11765	Dipeptidyl peptidase 2 OS=Mus musculus OX=10090 GN=Dpp7 PE=1 SV=2	false	0
Q9ET66	13.3268	0.156627	3	5	5	14877	Peptidase inhibitor 16 OS=Mus musculus OX=10090 GN=Pi16 PE=1 SV=2	false	0
Q9JIK9	13.5845	0.151376	3	5	5	743	28S ribosomal protein S34, mitochondrial OS=Mus musculus OX=10090 GN=Mrps34 PE=1 SV=1	false	0
Q9JLV5	9.06564	0.0390625	2	5	5	11231	Cullin-3 OS=Mus musculus OX=10090 GN=Cul3 PE=1 SV=1	false	0
Q9QWR8	17.5604	0.173494	4	5	5	802	Alpha-N-acetylgalactosaminidase OS=Mus musculus OX=10090 GN=Naga PE=1 SV=2	false	0
Q9QXY6	13.1406	0.0747664	3	5	5	15962	EH domain-containing protein 3 OS=Mus musculus OX=10090 GN=Ehd3 PE=1 SV=2	false	0
Q9QYA2	17.6073	0.132964	4	5	5	18606	Mitochondrial import receptor subunit TOM40 homolog OS=Mus musculus OX=10090 GN=Tomm40 PE=1 SV=3	false	0
Q9QYB1	13.1829	0.197628	3	5	5	18762	Chloride intracellular channel protein 4 OS=Mus musculus OX=10090 GN=Clic4 PE=1 SV=3	false	0
Q9QYF9	13.3169	0.128	3	5	5	17159	Protein NDRG3 OS=Mus musculus OX=10090 GN=Ndrg3 PE=1 SV=1	false	0
Q9R0N0	13.4002	0.132653	3	5	5	18613	Galactokinase OS=Mus musculus OX=10090 GN=Galk1 PE=1 SV=2	false	0
Q9R0Y5	13.3667	0.139175	3	5	5	2783	Adenylate kinase isoenzyme 1 OS=Mus musculus OX=10090 GN=Ak1 PE=1 SV=1	false	0
Q9R1J0	22.1562	0.265193	5	5	5	18681	Sterol-4-alpha-carboxylate 3-dehydrogenase, decarboxylating OS=Mus musculus OX=10090 GN=Nsdhl PE=1 SV=1	false	0
Q9WTI7	17.8303	0.0498589	4	5	5	20646	Unconventional myosin-Ic OS=Mus musculus OX=10090 GN=Myo1c PE=1 SV=2	false	0
Q9WV92	13.282	0.0624327	3	5	5	19893	Band 4.1-like protein 3 OS=Mus musculus OX=10090 GN=Epb41l3 PE=1 SV=1	false	0
Q9WVA4	21.9692	0.286432	5	5	5	16889	Transgelin-2 OS=Mus musculus OX=10090 GN=Tagln2 PE=1 SV=4	false	0
Q9Z0V7	13.2944	0.424419	3	5	5	2976	Mitochondrial import inner membrane translocase subunit Tim17-B OS=Mus musculus OX=10090 GN=Timm17b PE=1 SV=1	false	0
Q9Z0W3	8.85495	0.0263909	2	5	5	3605	Nuclear pore complex protein Nup160 OS=Mus musculus OX=10090 GN=Nup160 PE=1 SV=2	false	0
Q9Z1Q2	8.9466	0.0430108	2	5	5	16406	Phosphatidylserine lipase ABHD16A OS=Mus musculus OX=10090 GN=Abhd16a PE=1 SV=3	false	0
Q9Z1Q9	21.9057	0.0791766	5	5	5	7685	Valine--tRNA ligase OS=Mus musculus OX=10090 GN=Vars1 PE=1 SV=1	false	0
Q9Z1R3	24.8646	0.289474	6	6	5	647	Apolipoprotein M OS=Mus musculus OX=10090 GN=Apom PE=1 SV=1	false	0
Q9Z218	13.3075	0.0497512	3	5	5	580	Dipeptidyl aminopeptidase-like protein 6 OS=Mus musculus OX=10090 GN=Dpp6 PE=1 SV=1	false	0
Q9Z2D6	13.1862	0.0743802	3	5	5	13694	Methyl-CpG-binding protein 2 OS=Mus musculus OX=10090 GN=Mecp2 PE=1 SV=1	false	0
Q9Z2Y3	13.4093	0.112022	3	5	5	18625	Homer protein homolog 1 OS=Mus musculus OX=10090 GN=Homer1 PE=1 SV=2	false	0
A2A9C3	9.17657	0.00874381	2	4	4	4173	KICSTOR complex protein SZT2 OS=Mus musculus OX=10090 GN=Szt2 PE=1 SV=1	false	0
A2AKK5	13.2217	0.117788	3	4	4	20691	Acyl-coenzyme A amino acid N-acyltransferase 1 OS=Mus musculus OX=10090 GN=Acnat1 PE=1 SV=1	false	0
B2RXS4	17.6607	0.0369164	4	4	4	6032	Plexin-B2 OS=Mus musculus OX=10090 GN=Plxnb2 PE=1 SV=1	false	0
D3Z7Q2	8.84823	0.507246	2	4	4	2789	Small integral membrane protein 20 OS=Mus musculus OX=10090 GN=Smim20 PE=1 SV=1	false	0
E9Q5K4	17.6121	0.111336	4	4	4	17157	Cytochrome P450 2C44 OS=Mus musculus OX=10090 GN=Cyp2c23 PE=1 SV=1	false	0
G3X982	13.3273	0.0426966	3	4	4	16083	Aldehyde oxidase 3 OS=Mus musculus OX=10090 GN=Aox3 PE=1 SV=1	false	0
G5E8Q8	13.2555	0.0504451	3	4	4	14908	Adhesion G protein-coupled receptor F5 OS=Mus musculus OX=10090 GN=Adgrf5 PE=1 SV=1	false	0
O08529	17.6682	0.1	4	4	4	2911	Calpain-2 catalytic subunit OS=Mus musculus OX=10090 GN=Capn2 PE=1 SV=4	false	0
O08788	17.7101	0.0483997	4	4	4	9408	Dynactin subunit 1 OS=Mus musculus OX=10090 GN=Dctn1 PE=1 SV=3	false	0
O08795	13.0973	0.174664	3	4	4	365	Glucosidase 2 subunit beta OS=Mus musculus OX=10090 GN=Prkcsh PE=1 SV=1	false	0
O09159	17.6284	0.0602172	4	4	4	12199	Lysosomal alpha-mannosidase OS=Mus musculus OX=10090 GN=Man2b1 PE=1 SV=4	false	0
O09164	13.2104	0.270916	3	4	4	4204	Extracellular superoxide dismutase Cu-Zn OS=Mus musculus OX=10090 GN=Sod3 PE=1 SV=1	false	0
O09173	17.6559	0.164045	4	4	4	5203	Homogentisate 1,2-dioxygenase OS=Mus musculus OX=10090 GN=Hgd PE=1 SV=2	false	0
O35226	8.76127	0.132979	2	4	4	20687	26S proteasome non-ATPase regulatory subunit 4 OS=Mus musculus OX=10090 GN=Psmd4 PE=1 SV=1	false	0
O54734	8.99923	0.0566893	2	4	4	169	Dolichyl-diphosphooligosaccharide--protein glycosyltransferase 48 kDa subunit OS=Mus musculus OX=10090 GN=Ddost PE=1 SV=2	false	0
O54754	8.99866	0.024006	2	4	4	5330	Aldehyde oxidase 1 OS=Mus musculus OX=10090 GN=Aox1 PE=1 SV=2	false	0
O55022	8.75378	0.276923	2	4	4	15069	Membrane-associated progesterone receptor component 1 OS=Mus musculus OX=10090 GN=Pgrmc1 PE=1 SV=4	false	0
O55060	17.6666	0.195833	4	4	4	6284	Thiopurine S-methyltransferase OS=Mus musculus OX=10090 GN=Tpmt PE=1 SV=1	false	0
O70209	8.86013	0.14557	2	4	4	16555	PDZ and LIM domain protein 3 OS=Mus musculus OX=10090 GN=Pdlim3 PE=1 SV=1	false	0
O70250	13.3625	0.118577	3	4	4	18101	Phosphoglycerate mutase 2 OS=Mus musculus OX=10090 GN=Pgam2 PE=1 SV=3	false	0
O70378	8.87899	0.149758	2	4	4	2428	ER membrane protein complex subunit 8 OS=Mus musculus OX=10090 GN=Emc8 PE=1 SV=1	false	0
O70439	13.3002	0.203065	3	4	4	8449	Syntaxin-7 OS=Mus musculus OX=10090 GN=Stx7 PE=1 SV=3	false	0
O88428	13.306	0.0837359	3	4	4	17083	Bifunctional 3'-phosphoadenosine 5'-phosphosulfate synthase 2 OS=Mus musculus OX=10090 GN=Papss2 PE=1 SV=2	false	0
O88456	8.85275	0.200743	2	4	4	7003	Calpain small subunit 1 OS=Mus musculus OX=10090 GN=Capns1 PE=1 SV=1	false	0
O88487	8.84898	0.0669935	2	4	4	17073	Cytoplasmic dynein 1 intermediate chain 2 OS=Mus musculus OX=10090 GN=Dync1i2 PE=1 SV=1	false	0
O88508	17.8116	0.0693833	4	4	4	10531	DNA (cytosine-5)-methyltransferase 3A OS=Mus musculus OX=10090 GN=Dnmt3a PE=1 SV=2	false	0
O88990	13.3243	0.0411111	3	4	4	477	Alpha-actinin-3 OS=Mus musculus OX=10090 GN=Actn3 PE=2 SV=1	false	0
O89023	8.79656	0.104982	2	4	4	2772	Tripeptidyl-peptidase 1 OS=Mus musculus OX=10090 GN=Tpp1 PE=1 SV=2	false	0
O89053	17.7247	0.151844	4	4	4	17021	Coronin-1A OS=Mus musculus OX=10090 GN=Coro1a PE=1 SV=5	false	0
P01664, P01668	26.36	0.3063063063063063, 0.3090909090909091	3	5	4	18304	Ig kappa chain V-III region CBPC 101 OS=Mus musculus OX=10090 PE=1 SV=1, Ig kappa chain V-III region PC 7210 OS=Mus musculus OX=10090 PE=1 SV=1	false	0
P01864	19.8887	0.146269	4	4	4	1675	Ig gamma-2A chain C region secreted form OS=Mus musculus OX=10090 PE=1 SV=1	false	0
P01900	13.3109	0.128767	3	4	4	1488	H-2 class I histocompatibility antigen, D-D alpha chain OS=Mus musculus OX=10090 GN=H2-D1 PE=1 SV=1	false	0
P03386	13.2348	0.0732436	3	4	4	13721	Envelope glycoprotein OS=AKV murine leukemia virus OX=11791 GN=env PE=1 SV=1	false	0
P03388, P10404	13.2459	0.0734375, 0.07332293291731669	3	4	4	13721	Envelope glycoprotein OS=Mink cell focus-forming murine leukemia virus (isolate CI-3) OX=11936 GN=env PE=3 SV=1, MLV-related proviral Env polyprotein OS=Mus musculus OX=10090 PE=1 SV=3	false	0
P04223	11.9355	0.176152	3	4	4	1488	H-2 class I histocompatibility antigen, K-K alpha chain OS=Mus musculus OX=10090 GN=H2-K1 PE=1 SV=1	false	0
P04444	13.3792	0.183673	3	4	4	17063	Hemoglobin subunit beta-H1 OS=Mus musculus OX=10090 GN=Hbb-bh1 PE=2 SV=3	false	0
P06467	13.181	0.169014	3	4	4	19745	Hemoglobin subunit zeta OS=Mus musculus OX=10090 GN=Hbz PE=2 SV=2	false	0
P07744	22.8801	0.0514286	5	5	4	72	Keratin, type II cytoskeletal 4 OS=Mus musculus OX=10090 GN=Krt4 PE=1 SV=2	false	0
P08122	17.9125	0.0509666	4	4	4	19728	Collagen alpha-2(IV) chain OS=Mus musculus OX=10090 GN=Col4a2 PE=1 SV=4	false	0
P08882	17.6267	0.165323	4	4	4	14299	Granzyme C OS=Mus musculus OX=10090 GN=Gzmc PE=1 SV=1	false	0
P09405	17.7951	0.0933522	4	4	4	17133	Nucleolin OS=Mus musculus OX=10090 GN=Ncl PE=1 SV=2	false	0
P09541	13.2604	0.300518	3	4	4	756	Myosin light chain 4 OS=Mus musculus OX=10090 GN=Myl4 PE=1 SV=3	false	0
P10518	13.2297	0.218182	3	4	4	798	Delta-aminolevulinic acid dehydratase OS=Mus musculus OX=10090 GN=Alad PE=1 SV=1	false	0
P11672	13.2633	0.25	3	4	4	6370	Neutrophil gelatinase-associated lipocalin OS=Mus musculus OX=10090 GN=Lcn2 PE=1 SV=1	false	0
P14148	17.6761	0.155556	4	4	4	2741	60S ribosomal protein L7 OS=Mus musculus OX=10090 GN=Rpl7 PE=1 SV=2	false	0
P14429, P14430	16.6684	0.18263473053892215, 0.18711656441717792	4	5	4	1488	H-2 class I histocompatibility antigen, Q7 alpha chain OS=Mus musculus OX=10090 GN=H2-Q7 PE=1 SV=1, H-2 class I histocompatibility antigen, Q8 alpha chain OS=Mus musculus OX=10090 GN=H2-Q8 PE=3 SV=1	false	0
P14602	17.7332	0.344498	4	4	4	9973	Heat shock protein beta-1 OS=Mus musculus OX=10090 GN=Hspb1 PE=1 SV=3	false	0
P14733	17.7287	0.0816327	4	4	4	831	Lamin-B1 OS=Mus musculus OX=10090 GN=Lmnb1 PE=1 SV=3	false	0
P16381	13.3632	0.0727273	3	4	4	7201	Putative ATP-dependent RNA helicase Pl10 OS=Mus musculus OX=10090 GN=D1Pas1 PE=1 SV=1	false	0
P17427	13.1846	0.0511727	3	4	4	4499	AP-2 complex subunit alpha-2 OS=Mus musculus OX=10090 GN=Ap2a2 PE=1 SV=2	false	0
P17439	8.76792	0.0990291	2	4	4	11734	Lysosomal acid glucosylceramidase OS=Mus musculus OX=10090 GN=Gba PE=1 SV=1	false	0
P17665	13.2394	0.650794	3	4	4	17160	Cytochrome c oxidase subunit 7C, mitochondrial OS=Mus musculus OX=10090 GN=Cox7c PE=1 SV=1	false	0
P17879, Q61696	13.3754	0.0778816199376947, 0.078003120124805	3	4	4	7824	Heat shock 70 kDa protein 1B OS=Mus musculus OX=10090 GN=Hspa1b PE=1 SV=3, Heat shock 70 kDa protein 1A OS=Mus musculus OX=10090 GN=Hspa1a PE=1 SV=2	false	0
P18760	8.74876	0.289157	2	4	4	17155	Cofilin-1 OS=Mus musculus OX=10090 GN=Cfl1 PE=1 SV=3	false	0
P19246	13.6194	0.0211009	3	4	4	72	Neurofilament heavy polypeptide OS=Mus musculus OX=10090 GN=Nefh PE=1 SV=3	false	0
P19639	17.6848	0.165138	4	4	4	9230	Glutathione S-transferase Mu 3 OS=Mus musculus OX=10090 GN=Gstm3 PE=1 SV=2	false	0
P20065	13.3776	0.4	3	4	4	12947	Thymosin beta-4 OS=Mus musculus OX=10090 GN=Tmsb4x PE=1 SV=1	false	0
P20917	8.95319	0.0590112	2	4	4	2882	Myelin-associated glycoprotein OS=Mus musculus OX=10090 GN=Mag PE=1 SV=3	false	0
P21460	17.5997	0.428571	4	4	4	2829	Cystatin-C OS=Mus musculus OX=10090 GN=Cst3 PE=1 SV=2	false	0
P21844	13.2345	0.230769	3	4	4	832	Chymase OS=Mus musculus OX=10090 GN=Cma1 PE=1 SV=2	false	0
P21956	13.38	0.112311	3	4	4	13012	Lactadherin OS=Mus musculus OX=10090 GN=Mfge8 PE=1 SV=3	false	0
P22892	13.3441	0.0693431	3	4	4	7228	AP-1 complex subunit gamma-1 OS=Mus musculus OX=10090 GN=Ap1g1 PE=1 SV=3	false	0
P25444	17.6837	0.21843	4	4	4	8237	40S ribosomal protein S2 OS=Mus musculus OX=10090 GN=Rps2 PE=1 SV=3	false	0
P25911	13.183	0.0839844	3	4	4	4046	Tyrosine-protein kinase Lyn OS=Mus musculus OX=10090 GN=Lyn PE=1 SV=4	false	0
P26231	17.4446	0.116998	4	4	4	9436	Catenin alpha-1 OS=Mus musculus OX=10090 GN=Ctnna1 PE=1 SV=1	false	0
P26638	13.18	0.0761719	3	4	4	12347	Serine--tRNA ligase, cytoplasmic OS=Mus musculus OX=10090 GN=Sars1 PE=1 SV=3	false	0
P27046	17.521	0.0634783	4	4	4	20020	Alpha-mannosidase 2 OS=Mus musculus OX=10090 GN=Man2a1 PE=1 SV=2	false	0
P27612	17.5989	0.0793451	4	4	4	737	Phospholipase A-2-activating protein OS=Mus musculus OX=10090 GN=Plaa PE=1 SV=4	false	0
P28653	8.79267	0.113821	2	4	4	20697	Biglycan OS=Mus musculus OX=10090 GN=Bgn PE=1 SV=1	false	0
P28740	13.2118	0.0907801	3	4	4	536	Kinesin-like protein KIF2A OS=Mus musculus OX=10090 GN=Kif2a PE=1 SV=2	false	0
P28825	8.93022	0.0374833	2	4	4	753	Meprin A subunit alpha OS=Mus musculus OX=10090 GN=Mep1a PE=1 SV=4	false	0
P34884	9.05858	0.13913	2	4	4	5872	Macrophage migration inhibitory factor OS=Mus musculus OX=10090 GN=Mif PE=1 SV=2	false	0
P35285	13.2981	0.247423	3	4	4	9446	Ras-related protein Rab-22A OS=Mus musculus OX=10090 GN=Rab22a PE=1 SV=2	false	0
P35492	13.4058	0.0684932	3	4	4	18629	Histidine ammonia-lyase OS=Mus musculus OX=10090 GN=Hal PE=1 SV=1	false	0
P35917	17.7068	0.0645635	4	4	4	10927	Vascular endothelial growth factor receptor 3 OS=Mus musculus OX=10090 GN=Flt4 PE=1 SV=1	false	0
P36552	17.8371	0.119639	4	4	4	704	Oxygen-dependent coproporphyrinogen-III oxidase, mitochondrial OS=Mus musculus OX=10090 GN=Cpox PE=1 SV=2	false	0
P37804	13.4549	0.164179	3	4	4	19437	Transgelin OS=Mus musculus OX=10090 GN=Tagln PE=1 SV=3	false	0
P39447	17.7732	0.0452722	4	4	4	1562	Tight junction protein ZO-1 OS=Mus musculus OX=10090 GN=Tjp1 PE=1 SV=2	false	0
P41105	8.96179	0.145985	2	4	4	11219	60S ribosomal protein L28 OS=Mus musculus OX=10090 GN=Rpl28 PE=1 SV=2	false	0
P45700	13.2359	0.0931298	3	4	4	12923	Mannosyl-oligosaccharide 1,2-alpha-mannosidase IA OS=Mus musculus OX=10090 GN=Man1a1 PE=1 SV=1	false	0
P46471	13.2747	0.0692841	3	4	4	6261	26S proteasome regulatory subunit 7 OS=Mus musculus OX=10090 GN=Psmc2 PE=1 SV=5	false	0
P46978	17.6541	0.0907801	4	4	4	20678	Dolichyl-diphosphooligosaccharide--protein glycosyltransferase subunit STT3A OS=Mus musculus OX=10090 GN=Stt3a PE=1 SV=1	false	0
P47199	13.3363	0.138973	3	4	4	4475	Quinone oxidoreductase OS=Mus musculus OX=10090 GN=Cryz PE=1 SV=1	false	0
P47708	13.1906	0.0895742	3	4	4	5976	Rabphilin-3A OS=Mus musculus OX=10090 GN=Rph3a PE=1 SV=2	false	0
P47867	8.88621	0.089172	2	4	4	17256	Secretogranin-3 OS=Mus musculus OX=10090 GN=Scg3 PE=1 SV=1	false	0
P47880	8.90394	0.163866	2	4	4	585	Insulin-like growth factor-binding protein 6 OS=Mus musculus OX=10090 GN=Igfbp6 PE=2 SV=2	false	0
P51863	17.5877	0.22792	4	4	4	17206	V-type proton ATPase subunit d 1 OS=Mus musculus OX=10090 GN=Atp6v0d1 PE=1 SV=2	false	0
P51885	17.1165	0.177515	4	4	4	2845	Lumican OS=Mus musculus OX=10090 GN=Lum PE=1 SV=2	false	0
P52196	13.2236	0.208754	3	4	4	2918	Thiosulfate sulfurtransferase OS=Mus musculus OX=10090 GN=Tst PE=1 SV=3	false	0
P53657	16.0548	0.121951	4	4	4	236	Pyruvate kinase PKLR OS=Mus musculus OX=10090 GN=Pklr PE=1 SV=1	false	0
P55292	8.77311	0.0432373	2	4	4	11752	Desmocollin-2 OS=Mus musculus OX=10090 GN=Dsc2 PE=1 SV=1	false	0
P55302	9.0095	0.0666667	2	4	4	6357	Alpha-2-macroglobulin receptor-associated protein OS=Mus musculus OX=10090 GN=Lrpap1 PE=1 SV=1	false	0
P56654	13.2626	0.0979592	3	4	4	12966	Cytochrome P450 2C37 OS=Mus musculus OX=10090 GN=Cyp2c37 PE=1 SV=2	false	0
P58021	13.2274	0.0725076	3	4	4	809	Transmembrane 9 superfamily member 2 OS=Mus musculus OX=10090 GN=Tm9sf2 PE=1 SV=1	false	0
P60764	17.7271	0.244792	4	4	4	20255	Ras-related C3 botulinum toxin substrate 3 OS=Mus musculus OX=10090 GN=Rac3 PE=1 SV=1	false	0
P60766	13.212	0.272251	3	4	4	20255	Cell division control protein 42 homolog OS=Mus musculus OX=10090 GN=Cdc42 PE=1 SV=2	false	0
P61022	8.91974	0.128205	2	4	4	8409	Calcineurin B homologous protein 1 OS=Mus musculus OX=10090 GN=Chp1 PE=1 SV=2	false	0
P61205, P84078	13.4749	0.22099447513812154, 0.22099447513812154	3	4	4	18620	ADP-ribosylation factor 3 OS=Mus musculus OX=10090 GN=Arf3 PE=2 SV=2, ADP-ribosylation factor 1 OS=Mus musculus OX=10090 GN=Arf1 PE=1 SV=2	false	0
P61222	8.84447	0.0467446	2	4	4	11249	ATP-binding cassette sub-family E member 1 OS=Mus musculus OX=10090 GN=Abce1 PE=1 SV=1	false	0
P61264	13.2958	0.173611	3	4	4	484	Syntaxin-1B OS=Mus musculus OX=10090 GN=Stx1b PE=1 SV=1	false	0
P62082	17.8422	0.350515	4	4	4	6221	40S ribosomal protein S7 OS=Mus musculus OX=10090 GN=Rps7 PE=2 SV=1	false	0
P62245	17.8111	0.192308	4	4	4	12914	40S ribosomal protein S15a OS=Mus musculus OX=10090 GN=Rps15a PE=1 SV=2	false	0
P62270	13.3255	0.217105	3	4	4	7669	40S ribosomal protein S18 OS=Mus musculus OX=10090 GN=Rps18 PE=1 SV=3	false	0
P62334	13.2153	0.125964	3	4	4	18668	26S proteasome regulatory subunit 10B OS=Mus musculus OX=10090 GN=Psmc6 PE=1 SV=1	false	0
P63005	17.6766	0.121951	4	4	4	8439	Platelet-activating factor acetylhydrolase IB subunit beta OS=Mus musculus OX=10090 GN=Pafah1b1 PE=1 SV=2	false	0
P63037	13.3364	0.123426	3	4	4	10791	DnaJ homolog subfamily A member 1 OS=Mus musculus OX=10090 GN=Dnaja1 PE=1 SV=1	false	0
P63158	17.5743	0.209302	4	4	4	14858	High mobility group protein B1 OS=Mus musculus OX=10090 GN=Hmgb1 PE=1 SV=2	false	0
P70195	13.2722	0.238267	3	4	4	9610	Proteasome subunit beta type-7 OS=Mus musculus OX=10090 GN=Psmb7 PE=1 SV=1	false	0
P70349	17.742	0.571429	4	4	4	8426	Adenosine 5'-monophosphoramidase HINT1 OS=Mus musculus OX=10090 GN=Hint1 PE=1 SV=3	false	0
P70691	8.85006	0.0619137	2	4	4	11502	UDP-glucuronosyltransferase 1-2 OS=Mus musculus OX=10090 GN=Ugt1a2 PE=1 SV=1	false	0
P70704	13.2193	0.0558419	3	4	4	20686	Phospholipid-transporting ATPase IA OS=Mus musculus OX=10090 GN=Atp8a1 PE=1 SV=2	false	0
P80317	13.2774	0.0828625	3	4	4	11077	T-complex protein 1 subunit zeta OS=Mus musculus OX=10090 GN=Cct6a PE=1 SV=3	false	0
P81117	13.2264	0.1	3	4	4	2923	Nucleobindin-2 OS=Mus musculus OX=10090 GN=Nucb2 PE=1 SV=2	false	0
P84091	17.5625	0.151724	4	4	4	13042	AP-2 complex subunit mu OS=Mus musculus OX=10090 GN=Ap2m1 PE=1 SV=1	false	0
P86048	17.7016	0.238318	4	4	4	13707	60S ribosomal protein L10-like OS=Mus musculus OX=10090 GN=Rpl10l PE=2 SV=1	false	0
P97363	8.84843	0.0553571	2	4	4	6187	Serine palmitoyltransferase 2 OS=Mus musculus OX=10090 GN=Sptlc2 PE=1 SV=2	false	0
P97372	13.2039	0.1841	3	4	4	19609	Proteasome activator complex subunit 2 OS=Mus musculus OX=10090 GN=Psme2 PE=1 SV=4	false	0
P97379	17.7762	0.0954357	4	4	4	2801	Ras GTPase-activating protein-binding protein 2 OS=Mus musculus OX=10090 GN=G3bp2 PE=1 SV=2	false	0
P97449	17.7206	0.0662526	4	4	4	6351	Aminopeptidase N OS=Mus musculus OX=10090 GN=Anpep PE=1 SV=4	false	0
P97450	13.1542	0.509259	3	4	4	17225	ATP synthase-coupling factor 6, mitochondrial OS=Mus musculus OX=10090 GN=Atp5pf PE=1 SV=1	false	0
P97470	8.88818	0.114007	2	4	4	15977	Serine/threonine-protein phosphatase 4 catalytic subunit OS=Mus musculus OX=10090 GN=Ppp4c PE=1 SV=2	false	0
P97493	13.3435	0.289157	3	4	4	2757	Thioredoxin, mitochondrial OS=Mus musculus OX=10090 GN=Txn2 PE=1 SV=1	false	0
P97496	13.2713	0.0380435	3	4	4	2730	SWI/SNF complex subunit SMARCC1 OS=Mus musculus OX=10090 GN=Smarcc1 PE=1 SV=2	false	0
P97742	17.6158	0.0983182	4	4	4	17040	Carnitine O-palmitoyltransferase 1, liver isoform OS=Mus musculus OX=10090 GN=Cpt1a PE=1 SV=4	false	0
Q00PI9	17.537	0.100671	4	4	4	13600	Heterogeneous nuclear ribonucleoprotein U-like protein 2 OS=Mus musculus OX=10090 GN=Hnrnpul2 PE=1 SV=2	false	0
Q01768	17.8898	0.388158	4	4	4	4062	Nucleoside diphosphate kinase B OS=Mus musculus OX=10090 GN=Nme2 PE=1 SV=1	false	0
Q02596	8.86895	0.251656	2	4	4	2893	Glycosylation-dependent cell adhesion molecule 1 OS=Mus musculus OX=10090 GN=Glycam1 PE=1 SV=1	false	0
Q05909	17.5593	0.036061	4	4	4	863	Receptor-type tyrosine-protein phosphatase gamma OS=Mus musculus OX=10090 GN=Ptprg PE=1 SV=1	false	0
Q07079	13.3064	0.147601	3	4	4	701	Insulin-like growth factor-binding protein 5 OS=Mus musculus OX=10090 GN=Igfbp5 PE=1 SV=1	false	0
Q07133	8.9209	0.177885	2	4	4	6273	Histone H1t OS=Mus musculus OX=10090 GN=H1-6 PE=1 SV=4	false	0
Q11011	8.95547	0.048913	2	4	4	12296	Puromycin-sensitive aminopeptidase OS=Mus musculus OX=10090 GN=Npepps PE=1 SV=2	false	0
Q14C51	13.4073	0.0963504	3	4	4	16128	Pentatricopeptide repeat domain-containing protein 3, mitochondrial OS=Mus musculus OX=10090 GN=Ptcd3 PE=1 SV=2	false	0
Q32Q92, Q6Q2Z6, Q9QYR7	13.2353	0.12410501193317422, 0.12351543942992874, 0.12037037037037036	3	4	4	18201	Acyl-coenzyme A thioesterase 6 OS=Mus musculus OX=10090 GN=Acot6 PE=1 SV=1, Acyl-coenzyme A thioesterase 5 OS=Mus musculus OX=10090 GN=Acot5 PE=1 SV=2, Acyl-coenzyme A thioesterase 3 OS=Mus musculus OX=10090 GN=Acot3 PE=1 SV=1	false	0
Q3TC72	13.4163	0.182109	3	4	4	790	Fumarylacetoacetate hydrolase domain-containing protein 2A OS=Mus musculus OX=10090 GN=Fahd2 PE=1 SV=1	false	0
Q3TCN2	13.3837	0.0925926	3	4	4	18739	Putative phospholipase B-like 2 OS=Mus musculus OX=10090 GN=Plbd2 PE=1 SV=2	false	0
Q3THK7	8.90094	0.0519481	2	4	4	7618	GMP synthase glutamine-hydrolyzing OS=Mus musculus OX=10090 GN=Gmps PE=1 SV=2	false	0
Q3U0V1	17.5926	0.0935829	4	4	4	2929	Far upstream element-binding protein 2 OS=Mus musculus OX=10090 GN=Khsrp PE=1 SV=2	false	0
Q3UDE2	8.81417	0.057903	2	4	4	3555	Tubulin--tyrosine ligase-like protein 12 OS=Mus musculus OX=10090 GN=Ttll12 PE=1 SV=1	false	0
Q3UE37	8.8848	0.103933	2	4	4	3601	Ubiquitin-conjugating enzyme E2 Z OS=Mus musculus OX=10090 GN=Ube2z PE=1 SV=2	false	0
Q3UGS4	8.8323	0.298969	2	4	4	6234	Mapk-regulated corepressor-interacting protein 1 OS=Mus musculus OX=10090 GN=Mcrip1 PE=1 SV=1	false	0
Q3UJB9	17.5698	0.0455192	4	4	4	13720	Enhancer of mRNA-decapping protein 4 OS=Mus musculus OX=10090 GN=Edc4 PE=1 SV=2	false	0
Q3UKK2	13.2013	0.0897571	3	4	4	13958	Carcinoembryonic antigen-related cell adhesion molecule 5 OS=Mus musculus OX=10090 GN=Ceacam5 PE=2 SV=1	false	0
Q3ULJ0	8.87399	0.131054	2	4	4	6421	Glycerol-3-phosphate dehydrogenase 1-like protein OS=Mus musculus OX=10090 GN=Gpd1l PE=1 SV=2	false	0
Q3UMU9	17.7016	0.058296	4	4	4	9702	Hepatoma-derived growth factor-related protein 2 OS=Mus musculus OX=10090 GN=Hdgfl2 PE=1 SV=1	false	0
Q3UNZ8	17.6048	0.185714	4	4	4	8346	Quinone oxidoreductase-like protein 2 OS=Mus musculus OX=10090 GN=Cryzl2 PE=1 SV=1	false	0
Q3UQV5	13.2549	0.101836	3	4	4	2928	Kelch repeat and BTB domain-containing protein 8 OS=Mus musculus OX=10090 GN=Kbtbd8 PE=2 SV=1	false	0
Q3V0K9	17.6524	0.0920635	4	4	4	8134	Plastin-1 OS=Mus musculus OX=10090 GN=Pls1 PE=1 SV=1	false	0
Q4ACU6	17.6267	0.0358382	4	4	4	13007	SH3 and multiple ankyrin repeat domains protein 3 OS=Mus musculus OX=10090 GN=Shank3 PE=1 SV=3	false	0
Q505D7	13.187	0.22905	3	4	4	16130	Optic atrophy 3 protein homolog OS=Mus musculus OX=10090 GN=Opa3 PE=1 SV=1	false	0
Q505F5	17.7765	0.0877797	4	4	4	17154	Leucine-rich repeat-containing protein 47 OS=Mus musculus OX=10090 GN=Lrrc47 PE=1 SV=1	false	0
Q571F8	17.631	0.141196	4	4	4	17167	Glutaminase liver isoform, mitochondrial OS=Mus musculus OX=10090 GN=Gls2 PE=1 SV=2	false	0
Q5DU25	17.7018	0.0439783	4	4	4	15666	IQ motif and SEC7 domain-containing protein 2 OS=Mus musculus OX=10090 GN=Iqsec2 PE=1 SV=3	false	0
Q5HZI9	8.86367	0.100671	2	4	4	20642	Mitochondrial nicotinamide adenine dinucleotide transporter SLC25A51 OS=Mus musculus OX=10090 GN=Slc25a51 PE=1 SV=1	false	0
Q5M8N4	13.2052	0.136519	3	4	4	11120	Epimerase family protein SDR39U1 OS=Mus musculus OX=10090 GN=Sdr39u1 PE=1 SV=2	false	0
Q5U458	17.5729	0.09839	4	4	4	2745	DnaJ homolog subfamily C member 11 OS=Mus musculus OX=10090 GN=Dnajc11 PE=1 SV=2	false	0
Q5XG73	17.7071	0.0728346	4	4	4	20702	Acyl-CoA-binding domain-containing protein 5 OS=Mus musculus OX=10090 GN=Acbd5 PE=1 SV=1	false	0
Q60598	17.5695	0.0714286	4	4	4	20035	Src substrate cortactin OS=Mus musculus OX=10090 GN=Cttn PE=1 SV=2	false	0
Q60631	13.3605	0.142857	3	4	4	2941	Growth factor receptor-bound protein 2 OS=Mus musculus OX=10090 GN=Grb2 PE=1 SV=1	false	0
Q60675	17.6832	0.0243746	4	4	4	15986	Laminin subunit alpha-2 OS=Mus musculus OX=10090 GN=Lama2 PE=1 SV=2	false	0
Q60865	13.5358	0.101839	3	4	4	10812	Caprin-1 OS=Mus musculus OX=10090 GN=Caprin1 PE=1 SV=2	false	0
Q61029	13.3478	0.119469	3	4	4	5072	Lamina-associated polypeptide 2, isoforms beta/delta/epsilon/gamma OS=Mus musculus OX=10090 GN=Tmpo PE=1 SV=4	false	0
Q61205	8.94262	0.107759	2	4	4	12952	Platelet-activating factor acetylhydrolase IB subunit alpha1 OS=Mus musculus OX=10090 GN=Pafah1b3 PE=1 SV=1	false	0
Q61245	17.746	0.0476718	4	4	4	7500	Collagen alpha-1(XI) chain OS=Mus musculus OX=10090 GN=Col11a1 PE=1 SV=2	false	0
Q61414	16.1599	0.0752212	4	5	4	3755	Keratin, type I cytoskeletal 15 OS=Mus musculus OX=10090 GN=Krt15 PE=1 SV=2	false	0
Q61510	8.88845	0.0536278	2	4	4	9980	E3 ubiquitin/ISG15 ligase TRIM25 OS=Mus musculus OX=10090 GN=Trim25 PE=1 SV=2	false	0
Q61581	17.643	0.245552	4	4	4	20422	Insulin-like growth factor-binding protein 7 OS=Mus musculus OX=10090 GN=Igfbp7 PE=1 SV=3	false	0
Q61586	13.2678	0.0640871	3	4	4	12991	Glycerol-3-phosphate acyltransferase 1, mitochondrial OS=Mus musculus OX=10090 GN=Gpam PE=1 SV=2	false	0
Q61768	17.7288	0.0654206	4	4	4	2149	Kinesin-1 heavy chain OS=Mus musculus OX=10090 GN=Kif5b PE=1 SV=3	false	0
Q61792	13.319	0.18251	3	4	4	2770	LIM and SH3 domain protein 1 OS=Mus musculus OX=10090 GN=Lasp1 PE=1 SV=1	false	0
Q61830	13.3906	0.029533	3	4	4	13807	Macrophage mannose receptor 1 OS=Mus musculus OX=10090 GN=Mrc1 PE=1 SV=2	false	0
Q61990	8.97184	0.0856354	2	4	4	2368	Poly(rC)-binding protein 2 OS=Mus musculus OX=10090 GN=Pcbp2 PE=1 SV=1	false	0
Q62005	8.82541	0.046549	2	4	4	17224	Zona pellucida sperm-binding protein 1 OS=Mus musculus OX=10090 GN=Zp1 PE=1 SV=1	false	0
Q62186	8.89257	0.168605	2	4	4	18572	Translocon-associated protein subunit delta OS=Mus musculus OX=10090 GN=Ssr4 PE=1 SV=1	false	0
Q62318	8.762	0.0683453	2	4	4	9991	Transcription intermediary factor 1-beta OS=Mus musculus OX=10090 GN=Trim28 PE=1 SV=3	false	0
Q62465	8.84248	0.0788177	2	4	4	769	Synaptic vesicle membrane protein VAT-1 homolog OS=Mus musculus OX=10090 GN=Vat1 PE=1 SV=3	false	0
Q63880	13.2463	0.150613	3	4	4	17005	Carboxylesterase 3A OS=Mus musculus OX=10090 GN=Ces3a PE=1 SV=2	false	0
Q64012	13.1861	0.108974	3	4	4	17131	RNA-binding protein Raly OS=Mus musculus OX=10090 GN=Raly PE=1 SV=3	false	0
Q641P0	8.83906	0.0813397	2	4	4	20567	Actin-related protein 3B OS=Mus musculus OX=10090 GN=Actr3b PE=1 SV=1	false	0
Q64374	17.8222	0.157191	4	4	4	17177	Regucalcin OS=Mus musculus OX=10090 GN=Rgn PE=1 SV=1	false	0
Q69ZR2	8.8382	0.0160428	2	4	4	10769	E3 ubiquitin-protein ligase HECTD1 OS=Mus musculus OX=10090 GN=Hectd1 PE=1 SV=2	false	0
Q6DFW4	13.3304	0.0746269	3	4	4	20663	Nucleolar protein 58 OS=Mus musculus OX=10090 GN=Nop58 PE=1 SV=1	false	0
Q6IFX2	23.7044	0.0995575	5	5	4	3755	Keratin, type I cytoskeletal 42 OS=Mus musculus OX=10090 GN=Krt42 PE=1 SV=1	false	0
Q6NXI6	8.85845	0.0394826	2	4	4	7887	Regulation of nuclear pre-mRNA domain-containing protein 2 OS=Mus musculus OX=10090 GN=Rprd2 PE=1 SV=1	false	0
Q6P5F7	8.89624	0.0591603	2	4	4	20732	Protein tweety homolog 3 OS=Mus musculus OX=10090 GN=Ttyh3 PE=1 SV=1	false	0
Q6PDM2	17.7443	0.225806	4	4	4	18111	Serine/arginine-rich splicing factor 1 OS=Mus musculus OX=10090 GN=Srsf1 PE=1 SV=3	false	0
Q6R891	8.8585	0.0514076	2	4	4	9216	Neurabin-2 OS=Mus musculus OX=10090 GN=Ppp1r9b PE=1 SV=1	false	0
Q6ZQ73	17.7402	0.0558704	4	4	4	18051	Cullin-associated NEDD8-dissociated protein 2 OS=Mus musculus OX=10090 GN=Cand2 PE=1 SV=2	false	0
Q6ZWX6	18.0159	0.165079	4	4	4	717	Eukaryotic translation initiation factor 2 subunit 1 OS=Mus musculus OX=10090 GN=Eif2s1 PE=1 SV=3	false	0
Q6ZWY3	8.86849	0.22619	2	4	4	6238	40S ribosomal protein S27-like OS=Mus musculus OX=10090 GN=Rps27l PE=1 SV=3	false	0
Q7TMF3	17.6958	0.475862	4	4	4	20695	NADH dehydrogenase ubiquinone 1 alpha subcomplex subunit 12 OS=Mus musculus OX=10090 GN=Ndufa12 PE=1 SV=2	false	0
Q7TMY7	13.3041	0.0475248	3	4	4	3699	Importin-8 OS=Mus musculus OX=10090 GN=Ipo8 PE=1 SV=3	false	0
Q7TQD2	17.6625	0.307339	4	4	4	726	Tubulin polymerization-promoting protein OS=Mus musculus OX=10090 GN=Tppp PE=1 SV=1	false	0
Q7TQH0	17.717	0.0657769	4	4	4	6212	Ataxin-2-like protein OS=Mus musculus OX=10090 GN=Atxn2l PE=1 SV=1	false	0
Q80X85	13.4456	0.123967	3	4	4	18729	28S ribosomal protein S7, mitochondrial OS=Mus musculus OX=10090 GN=Mrps7 PE=1 SV=1	false	0
Q810Q5	13.2228	0.39759	3	4	4	903	Normal mucosa of esophagus-specific gene 1 protein OS=Mus musculus OX=10090 GN=Nmes1 PE=1 SV=1	false	0
Q8BGQ7	17.7841	0.0485537	4	4	4	11233	Alanine--tRNA ligase, cytoplasmic OS=Mus musculus OX=10090 GN=Aars1 PE=1 SV=1	false	0
Q8BIQ5	8.86593	0.062069	2	4	4	18243	Cleavage stimulation factor subunit 2 OS=Mus musculus OX=10090 GN=Cstf2 PE=1 SV=2	false	0
Q8BLE7	13.4171	0.0876289	3	4	4	10621	Vesicular glutamate transporter 2 OS=Mus musculus OX=10090 GN=Slc17a6 PE=1 SV=1	false	0
Q8BMA6	13.2416	0.0864	3	4	4	2220	Signal recognition particle subunit SRP68 OS=Mus musculus OX=10090 GN=Srp68 PE=1 SV=2	false	0
Q8BMS4	8.84939	0.0810811	2	4	4	6269	Ubiquinone biosynthesis O-methyltransferase, mitochondrial OS=Mus musculus OX=10090 GN=Coq3 PE=1 SV=1	false	0
Q8BP47	13.244	0.0733453	3	4	4	10819	Asparagine--tRNA ligase, cytoplasmic OS=Mus musculus OX=10090 GN=NARS1 PE=1 SV=2	false	0
Q8BP92	17.5677	0.234375	4	4	4	4024	Reticulocalbin-2 OS=Mus musculus OX=10090 GN=Rcn2 PE=1 SV=1	false	0
Q8BU88	13.4149	0.135922	3	4	4	17001	39S ribosomal protein L22, mitochondrial OS=Mus musculus OX=10090 GN=Mrpl22 PE=1 SV=1	false	0
Q8BX02	9.02563	0.0308422	2	4	4	12645	KN motif and ankyrin repeat domain-containing protein 2 OS=Mus musculus OX=10090 GN=Kank2 PE=1 SV=1	false	0
Q8BYU6	8.80579	0.0717131	2	4	4	18757	Torsin-1A-interacting protein 2 OS=Mus musculus OX=10090 GN=Tor1aip2 PE=1 SV=1	false	0
Q8C129	13.2369	0.0263415	3	4	4	8442	Leucyl-cystinyl aminopeptidase OS=Mus musculus OX=10090 GN=Lnpep PE=1 SV=1	false	0
Q8C6J9	13.3958	0.0475087	3	4	4	353	NACHT, LRR and PYD domains-containing protein 4B OS=Mus musculus OX=10090 GN=Nlrp4b PE=2 SV=1	false	0
Q8C7E9	8.85378	0.0806962	2	4	4	18243	Cleavage stimulation factor subunit 2 tau variant OS=Mus musculus OX=10090 GN=Cstf2t PE=1 SV=2	false	0
Q8CAY6	9.05781	0.0856423	2	4	4	2916	Acetyl-CoA acetyltransferase, cytosolic OS=Mus musculus OX=10090 GN=Acat2 PE=1 SV=2	false	0
Q8CGA0	13.5029	0.139381	3	4	4	17228	Protein phosphatase 1F OS=Mus musculus OX=10090 GN=Ppm1f PE=1 SV=1	false	0
Q8CGB3	8.84433	0.022679	2	4	4	11138	Uveal autoantigen with coiled-coil domains and ankyrin repeats OS=Mus musculus OX=10090 GN=Uaca PE=1 SV=2	false	0
Q8CHG3	8.88592	0.0226325	2	4	4	5036	GRIP and coiled-coil domain-containing protein 2 OS=Mus musculus OX=10090 GN=Gcc2 PE=1 SV=2	false	0
Q8CIF4	13.3051	0.0826923	3	4	4	2748	Biotinidase OS=Mus musculus OX=10090 GN=Btd PE=1 SV=2	false	0
Q8K009	8.95327	0.0260022	2	4	4	8211	Mitochondrial 10-formyltetrahydrofolate dehydrogenase OS=Mus musculus OX=10090 GN=Aldh1l2 PE=1 SV=2	false	0
Q8K0C9	8.99667	0.0913978	2	4	4	13019	GDP-mannose 4,6 dehydratase OS=Mus musculus OX=10090 GN=Gmds PE=1 SV=1	false	0
Q8K1I3	15.4226	0.108374	3	5	4	7020	Secreted phosphoprotein 24 OS=Mus musculus OX=10090 GN=Spp2 PE=1 SV=2	false	0
Q8K363	8.76906	0.0681818	2	4	4	847	ATP-dependent RNA helicase DDX18 OS=Mus musculus OX=10090 GN=Ddx18 PE=1 SV=1	false	0
Q8K4G5	8.82754	0.0301974	2	4	4	19357	Actin-binding LIM protein 1 OS=Mus musculus OX=10090 GN=Ablim1 PE=1 SV=1	false	0
Q8K4Z3	8.74598	0.258865	2	4	4	8318	NAD(P)H-hydrate epimerase OS=Mus musculus OX=10090 GN=Naxe PE=1 SV=1	false	0
Q8K4Z5	17.5664	0.0758534	4	4	4	19359	Splicing factor 3A subunit 1 OS=Mus musculus OX=10090 GN=Sf3a1 PE=1 SV=1	false	0
Q8R071	8.89422	0.0827887	2	4	4	18732	Inositol-trisphosphate 3-kinase A OS=Mus musculus OX=10090 GN=Itpka PE=1 SV=1	false	0
Q8R1B4	17.4866	0.0493963	4	4	4	2382	Eukaryotic translation initiation factor 3 subunit C OS=Mus musculus OX=10090 GN=Eif3c PE=1 SV=1	false	0
Q8R2Q4	13.2691	0.0744544	3	4	4	1640	Ribosome-releasing factor 2, mitochondrial OS=Mus musculus OX=10090 GN=Gfm2 PE=1 SV=2	false	0
Q8R4N0	13.3046	0.147929	3	4	4	20459	Citramalyl-CoA lyase, mitochondrial OS=Mus musculus OX=10090 GN=Clybl PE=1 SV=2	false	0
Q8R5M8	13.1934	0.10307	3	4	4	9164	Cell adhesion molecule 1 OS=Mus musculus OX=10090 GN=Cadm1 PE=1 SV=2	false	0
Q8VCU1	13.3187	0.131349	3	4	4	17005	Carboxylesterase 3B OS=Mus musculus OX=10090 GN=Ces3b PE=1 SV=2	false	0
Q8VD65	17.5612	0.0419735	4	4	4	18631	Phosphoinositide 3-kinase regulatory subunit 4 OS=Mus musculus OX=10090 GN=Pik3r4 PE=1 SV=3	false	0
Q8VDP4	13.2047	0.0878525	3	4	4	16438	Cell cycle and apoptosis regulator protein 2 OS=Mus musculus OX=10090 GN=Ccar2 PE=1 SV=2	false	0
Q8VHG2	8.84183	0.0195382	2	4	4	12733	Angiomotin OS=Mus musculus OX=10090 GN=Amot PE=1 SV=3	false	0
Q8VHY0	17.5454	0.0412548	4	4	4	7647	Chondroitin sulfate proteoglycan 4 OS=Mus musculus OX=10090 GN=Cspg4 PE=1 SV=3	false	0
Q91V41	13.4666	0.283721	3	4	4	9874	Ras-related protein Rab-14 OS=Mus musculus OX=10090 GN=Rab14 PE=1 SV=3	false	0
Q91V76	8.94254	0.104762	2	4	4	9886	Ester hydrolase C11orf54 homolog OS=Mus musculus OX=10090 PE=1 SV=1	false	0
Q91VC3	13.315	0.0851582	3	4	4	11512	Eukaryotic initiation factor 4A-III OS=Mus musculus OX=10090 GN=Eif4a3 PE=1 SV=3	false	0
Q91VC9	17.655	0.15896	4	4	4	2852	Growth hormone-inducible transmembrane protein OS=Mus musculus OX=10090 GN=Ghitm PE=1 SV=1	false	0
Q91WN4	8.84018	0.0605428	2	4	4	6081	Kynurenine 3-monooxygenase OS=Mus musculus OX=10090 GN=Kmo PE=1 SV=1	false	0
Q91WT8	17.7478	0.1	4	4	4	19865	RNA-binding protein 47 OS=Mus musculus OX=10090 GN=Rbm47 PE=1 SV=1	false	0
Q91XE4	13.3707	0.119497	3	4	4	16719	N-acyl-aromatic-L-amino acid amidohydrolase (carboxylate-forming) OS=Mus musculus OX=10090 GN=Acy3 PE=1 SV=1	false	0
Q91YM4	17.6694	0.0984127	4	4	4	692	FAST kinase domain-containing protein 4 OS=Mus musculus OX=10090 GN=Tbrg4 PE=1 SV=1	false	0
Q91YQ5	17.618	0.0953947	4	4	4	14250	Dolichyl-diphosphooligosaccharide--protein glycosyltransferase subunit 1 OS=Mus musculus OX=10090 GN=Rpn1 PE=1 SV=1	false	0
Q922Q4	13.2692	0.14375	3	4	4	17166	Pyrroline-5-carboxylate reductase 2 OS=Mus musculus OX=10090 GN=Pycr2 PE=1 SV=1	false	0
Q923D4	8.85048	0.27907	2	4	4	17190	Splicing factor 3B subunit 5 OS=Mus musculus OX=10090 GN=Sf3b5 PE=1 SV=1	false	0
Q923D5	13.1536	0.107644	3	4	4	811	WW domain-binding protein 11 OS=Mus musculus OX=10090 GN=Wbp11 PE=1 SV=2	false	0
Q925N2	13.372	0.127329	3	4	4	18612	Sideroflexin-2 OS=Mus musculus OX=10090 GN=Sfxn2 PE=1 SV=1	false	0
Q99JI4	17.7809	0.123393	4	4	4	13629	26S proteasome non-ATPase regulatory subunit 6 OS=Mus musculus OX=10090 GN=Psmd6 PE=1 SV=1	false	0
Q99JX3	13.3207	0.101996	3	4	4	20667	Golgi reassembly-stacking protein 2 OS=Mus musculus OX=10090 GN=Gorasp2 PE=1 SV=3	false	0
Q99K01	8.81859	0.0546379	2	4	4	6183	Pyridoxal-dependent decarboxylase domain-containing protein 1 OS=Mus musculus OX=10090 GN=Pdxdc1 PE=1 SV=2	false	0
Q99L04	17.814	0.226837	4	4	4	13030	Dehydrogenase/reductase SDR family member 1 OS=Mus musculus OX=10090 GN=Dhrs1 PE=1 SV=1	false	0
Q99LC5	17.5823	0.174174	4	4	4	5397	Electron transfer flavoprotein subunit alpha, mitochondrial OS=Mus musculus OX=10090 GN=Etfa PE=1 SV=2	false	0
Q99LD4	13.2764	0.0934183	3	4	4	7592	COP9 signalosome complex subunit 1 OS=Mus musculus OX=10090 GN=Gps1 PE=1 SV=1	false	0
Q99LD8	13.2064	0.154386	3	4	4	20751	N(G),N(G)-dimethylarginine dimethylaminohydrolase 2 OS=Mus musculus OX=10090 GN=Ddah2 PE=1 SV=1	false	0
Q99P91	13.3096	0.0627178	3	4	4	2934	Transmembrane glycoprotein NMB OS=Mus musculus OX=10090 GN=Gpnmb PE=1 SV=2	false	0
Q99PJ0	8.84141	0.107558	2	4	4	895	Neurotrimin OS=Mus musculus OX=10090 GN=Ntm PE=1 SV=2	false	0
Q9CPV4	13.2754	0.154362	3	4	4	6313	Glyoxalase domain-containing protein 4 OS=Mus musculus OX=10090 GN=Glod4 PE=1 SV=1	false	0
Q9CPW4	13.2609	0.284768	3	4	4	2737	Actin-related protein 2/3 complex subunit 5 OS=Mus musculus OX=10090 GN=Arpc5 PE=1 SV=3	false	0
Q9CQD1	13.3119	0.190698	3	4	4	12785	Ras-related protein Rab-5A OS=Mus musculus OX=10090 GN=Rab5a PE=1 SV=1	false	0
Q9CQW1	8.9005	0.0656566	2	4	4	800	Synaptobrevin homolog YKT6 OS=Mus musculus OX=10090 GN=Ykt6 PE=1 SV=1	false	0
Q9CQX2	8.81973	0.321918	2	4	4	12980	Cytochrome b5 type B OS=Mus musculus OX=10090 GN=Cyb5b PE=1 SV=1	false	0
Q9CR35	13.276	0.288973	3	4	4	933	Chymotrypsinogen B OS=Mus musculus OX=10090 GN=Ctrb1 PE=1 SV=1	false	0
Q9CRD0	17.9842	0.368421	4	4	4	6325	OCIA domain-containing protein 1 OS=Mus musculus OX=10090 GN=Ociad1 PE=1 SV=1	false	0
Q9CVB6	17.681	0.293333	4	4	4	16324	Actin-related protein 2/3 complex subunit 2 OS=Mus musculus OX=10090 GN=Arpc2 PE=1 SV=3	false	0
Q9CXW2	13.3792	0.0724234	3	4	4	2744	28S ribosomal protein S22, mitochondrial OS=Mus musculus OX=10090 GN=Mrps22 PE=1 SV=1	false	0
Q9CYN2	13.2545	0.172566	3	4	4	4344	Signal peptidase complex subunit 2 OS=Mus musculus OX=10090 GN=Spcs2 PE=1 SV=1	false	0
Q9CZL5	17.89	0.308824	4	4	4	11240	Pterin-4-alpha-carbinolamine dehydratase 2 OS=Mus musculus OX=10090 GN=Pcbd2 PE=1 SV=2	false	0
Q9CZW4	8.94572	0.0402778	2	4	4	286	Fatty acid CoA ligase Acsl3 OS=Mus musculus OX=10090 GN=Acsl3 PE=1 SV=2	false	0
Q9CZY3	8.86482	0.170068	2	4	4	2431	Ubiquitin-conjugating enzyme E2 variant 1 OS=Mus musculus OX=10090 GN=Ube2v1 PE=1 SV=1	false	0
Q9D009	8.99143	0.112554	2	4	4	12929	Putative lipoyltransferase 2, mitochondrial OS=Mus musculus OX=10090 GN=Lipt2 PE=1 SV=2	false	0
Q9D023	17.8655	0.228346	4	4	4	7533	Mitochondrial pyruvate carrier 2 OS=Mus musculus OX=10090 GN=Mpc2 PE=1 SV=1	false	0
Q9D0J4	9.01629	0.119565	2	4	4	2843	ADP-ribosylation factor-like protein 2 OS=Mus musculus OX=10090 GN=Arl2 PE=1 SV=1	false	0
Q9D0T1	8.82787	0.34375	2	4	4	845	NHP2-like protein 1 OS=Mus musculus OX=10090 GN=Snu13 PE=1 SV=4	false	0
Q9D1P0	8.88672	0.224719	2	4	4	2906	39S ribosomal protein L13, mitochondrial OS=Mus musculus OX=10090 GN=Mrpl13 PE=1 SV=1	false	0
Q9D2G2	17.6917	0.0903084	4	4	4	16991	Dihydrolipoyllysine-residue succinyltransferase component of 2-oxoglutarate dehydrogenase complex, mitochondrial OS=Mus musculus OX=10090 GN=Dlst PE=1 SV=1	false	0
Q9D2N9	8.92088	0.0852843	2	4	4	13106	Vacuolar protein sorting-associated protein 33A OS=Mus musculus OX=10090 GN=Vps33a PE=1 SV=2	false	0
Q9D2V7	13.1756	0.0943601	3	4	4	13095	Coronin-7 OS=Mus musculus OX=10090 GN=Coro7 PE=1 SV=2	false	0
Q9D394	17.6711	0.0959488	4	4	4	20188	Protein RUFY3 OS=Mus musculus OX=10090 GN=Rufy3 PE=1 SV=1	false	0
Q9D554	13.211	0.0998004	3	4	4	7719	Splicing factor 3A subunit 3 OS=Mus musculus OX=10090 GN=Sf3a3 PE=1 SV=2	false	0
Q9D6K5	13.3347	0.393103	3	4	4	8417	Synaptojanin-2-binding protein OS=Mus musculus OX=10090 GN=Synj2bp PE=1 SV=1	false	0
Q9D6M3	17.7201	0.303406	4	4	4	3846	Mitochondrial glutamate carrier 1 OS=Mus musculus OX=10090 GN=Slc25a22 PE=1 SV=1	false	0
Q9D6Z1	13.4101	0.0724138	3	4	4	6245	Nucleolar protein 56 OS=Mus musculus OX=10090 GN=Nop56 PE=1 SV=2	false	0
Q9D7N9	13.1096	0.185542	3	4	4	932	Adipocyte plasma membrane-associated protein OS=Mus musculus OX=10090 GN=Apmap PE=1 SV=1	false	0
Q9D8T7	17.7987	0.669643	4	4	4	7493	SRA stem-loop-interacting RNA-binding protein, mitochondrial OS=Mus musculus OX=10090 GN=Slirp PE=1 SV=2	false	0
Q9D8W5	8.92181	0.0657895	2	4	4	6329	26S proteasome non-ATPase regulatory subunit 12 OS=Mus musculus OX=10090 GN=Psmd12 PE=1 SV=4	false	0
Q9D8W7	8.92256	0.227273	2	4	4	2873	OCIA domain-containing protein 2 OS=Mus musculus OX=10090 GN=Ociad2 PE=1 SV=1	false	0
Q9D8Y1	17.6393	0.367347	4	4	4	11723	Transmembrane protein 126A OS=Mus musculus OX=10090 GN=Tmem126a PE=1 SV=1	false	0
Q9D964	13.341	0.113475	3	4	4	18621	Glycine amidinotransferase, mitochondrial OS=Mus musculus OX=10090 GN=Gatm PE=1 SV=1	false	0
Q9D967	8.88896	0.207317	2	4	4	6365	Magnesium-dependent phosphatase 1 OS=Mus musculus OX=10090 GN=Mdp1 PE=1 SV=1	false	0
Q9D9V3	13.3216	0.164596	3	4	4	6324	Ethylmalonyl-CoA decarboxylase OS=Mus musculus OX=10090 GN=Echdc1 PE=1 SV=2	false	0
Q9DB20	13.3726	0.187793	3	4	4	17068	ATP synthase subunit O, mitochondrial OS=Mus musculus OX=10090 GN=Atp5po PE=1 SV=1	false	0
Q9DBG1	13.1997	0.157598	3	4	4	20712	Sterol 26-hydroxylase, mitochondrial OS=Mus musculus OX=10090 GN=Cyp27a1 PE=1 SV=1	false	0
Q9DBH5	13.3152	0.198324	3	4	4	12925	Vesicular integral-membrane protein VIP36 OS=Mus musculus OX=10090 GN=Lman2 PE=1 SV=2	false	0
Q9DBL7	13.3114	0.0888099	3	4	4	2837	Bifunctional coenzyme A synthase OS=Mus musculus OX=10090 GN=Coasy PE=1 SV=2	false	0
Q9DBW0	13.4346	0.104762	3	4	4	12958	Cytochrome P450 4V2 OS=Mus musculus OX=10090 GN=Cyp4v2 PE=1 SV=1	false	0
Q9DC29	8.95868	0.0427553	2	4	4	2921	ATP-binding cassette sub-family B member 6 OS=Mus musculus OX=10090 GN=Abcb6 PE=1 SV=1	false	0
Q9DCC7	13.329	0.238095	3	4	4	909	Isochorismatase domain-containing protein 2B OS=Mus musculus OX=10090 GN=Isoc2b PE=1 SV=1	false	0
Q9DCL9	17.6591	0.143529	4	4	4	848	Multifunctional protein ADE2 OS=Mus musculus OX=10090 GN=Paics PE=1 SV=4	false	0
Q9DCZ4	8.79848	0.252525	2	4	4	894	MICOS complex subunit Mic26 OS=Mus musculus OX=10090 GN=Apoo PE=1 SV=2	false	0
Q9EPX2	17.6559	0.0617188	4	4	4	17199	Papilin OS=Mus musculus OX=10090 GN=Papln PE=2 SV=2	false	0
Q9EQ06	13.3614	0.11745	3	4	4	18589	Estradiol 17-beta-dehydrogenase 11 OS=Mus musculus OX=10090 GN=Hsd17b11 PE=1 SV=1	false	0
Q9EQC1	8.86543	0.121951	2	4	4	20717	3 beta-hydroxysteroid dehydrogenase type 7 OS=Mus musculus OX=10090 GN=Hsd3b7 PE=1 SV=1	false	0
Q9EST3	13.3125	0.0610376	3	4	4	17070	Eukaryotic translation initiation factor 4E transporter OS=Mus musculus OX=10090 GN=Eif4enif1 PE=1 SV=2	false	0
Q9JI91	17.6502	0.0480984	4	4	4	8414	Alpha-actinin-2 OS=Mus musculus OX=10090 GN=Actn2 PE=1 SV=2	false	0
Q9JIF0	8.91119	0.083558	2	4	4	819	Protein arginine N-methyltransferase 1 OS=Mus musculus OX=10090 GN=Prmt1 PE=1 SV=1	false	0
Q9JIL4	17.6753	0.129094	4	4	4	12666	Na(+)/H(+) exchange regulatory cofactor NHE-RF3 OS=Mus musculus OX=10090 GN=Pdzk1 PE=1 SV=1	false	0
Q9JIM1	13.4042	0.0869565	3	4	4	17085	Equilibrative nucleoside transporter 1 OS=Mus musculus OX=10090 GN=Slc29a1 PE=1 SV=3	false	0
Q9JIS5	13.2899	0.0795148	3	4	4	4222	Synaptic vesicle glycoprotein 2A OS=Mus musculus OX=10090 GN=Sv2a PE=1 SV=1	false	0
Q9JJ59	11.1535	0.0406824	3	4	4	3535	ABC-type oligopeptide transporter ABCB9 OS=Mus musculus OX=10090 GN=Abcb9 PE=2 SV=1	false	0
Q9JJA2	8.81162	0.071875	2	4	4	11746	Conserved oligomeric Golgi complex subunit 8 OS=Mus musculus OX=10090 GN=Cog8 PE=1 SV=3	false	0
Q9JJL8	17.6332	0.135135	4	4	4	17061	Serine--tRNA ligase, mitochondrial OS=Mus musculus OX=10090 GN=Sars2 PE=1 SV=2	false	0
Q9JMA1	17.6547	0.129817	4	4	4	3688	Ubiquitin carboxyl-terminal hydrolase 14 OS=Mus musculus OX=10090 GN=Usp14 PE=1 SV=3	false	0
Q9QWL7	20.6437	0.103926	5	5	4	3755	Keratin, type I cytoskeletal 17 OS=Mus musculus OX=10090 GN=Krt17 PE=1 SV=3	false	0
Q9QZ88	13.3088	0.225275	3	4	4	805	Vacuolar protein sorting-associated protein 29 OS=Mus musculus OX=10090 GN=Vps29 PE=1 SV=1	false	0
Q9R0G6	17.5216	0.129801	4	4	4	2924	Cartilage oligomeric matrix protein OS=Mus musculus OX=10090 GN=Comp PE=1 SV=2	false	0
Q9R0P3	13.2288	0.159574	3	4	4	15077	S-formylglutathione hydrolase OS=Mus musculus OX=10090 GN=Esd PE=1 SV=1	false	0
Q9R0Q3	13.5814	0.228856	3	4	4	4029	Transmembrane emp24 domain-containing protein 2 OS=Mus musculus OX=10090 GN=Tmed2 PE=1 SV=1	false	0
Q9R0Q6	17.6602	0.143243	4	4	4	16634	Actin-related protein 2/3 complex subunit 1A OS=Mus musculus OX=10090 GN=Arpc1a PE=1 SV=1	false	0
Q9WTT4	8.80255	0.169492	2	4	4	17227	V-type proton ATPase subunit G 2 OS=Mus musculus OX=10090 GN=Atp6v1g2 PE=1 SV=1	false	0
Q9Z0H8	9.04329	0.0191022	2	4	4	16203	CAP-Gly domain-containing linker protein 2 OS=Mus musculus OX=10090 GN=Clip2 PE=1 SV=2	false	0
Q9Z1F9	13.2771	0.0862069	3	4	4	8456	SUMO-activating enzyme subunit 2 OS=Mus musculus OX=10090 GN=Uba2 PE=1 SV=1	false	0
Q9Z1N5	13.2814	0.0700935	3	4	4	18043	Spliceosome RNA helicase Ddx39b OS=Mus musculus OX=10090 GN=Ddx39b PE=1 SV=1	false	0
Q9Z1R2	13.3493	0.0398614	3	4	4	20670	Large proline-rich protein BAG6 OS=Mus musculus OX=10090 GN=Bag6 PE=1 SV=1	false	0
Q9Z1X4	17.6565	0.0790646	4	4	4	18650	Interleukin enhancer-binding factor 3 OS=Mus musculus OX=10090 GN=Ilf3 PE=1 SV=2	false	0
Q9Z1Z0	17.7039	0.0583942	4	4	4	3929	General vesicular transport factor p115 OS=Mus musculus OX=10090 GN=Uso1 PE=1 SV=2	false	0
Q9Z204	17.6423	0.169329	4	4	4	12950	Heterogeneous nuclear ribonucleoproteins C1/C2 OS=Mus musculus OX=10090 GN=Hnrnpc PE=1 SV=1	false	0
Q9Z2G6	8.85776	0.0481013	2	4	4	11246	Protein sel-1 homolog 1 OS=Mus musculus OX=10090 GN=Sel1l PE=1 SV=2	false	0
Q9Z2T6	17.3585	0.0374753	4	5	4	72	Keratin, type II cuticular Hb5 OS=Mus musculus OX=10090 GN=Krt85 PE=1 SV=2	false	0
Q9Z2U0	13.4334	0.169355	3	4	4	11345	Proteasome subunit alpha type-7 OS=Mus musculus OX=10090 GN=Psma7 PE=1 SV=1	false	0
Q9Z2Y8	13.339	0.167883	3	4	4	18699	Pyridoxal phosphate homeostasis protein OS=Mus musculus OX=10090 GN=Plpbp PE=1 SV=1	false	0
A2AWA9	8.91321	0.0328947	2	3	3	7606	Rab GTPase-activating protein 1 OS=Mus musculus OX=10090 GN=Rabgap1 PE=1 SV=1	false	0
A2BE28	13.3386	0.0579897	3	3	3	10889	Ribosomal biogenesis protein LAS1L OS=Mus musculus OX=10090 GN=Las1l PE=1 SV=1	false	0
A6H611	8.93233	0.04782	2	3	3	20500	Mitochondrial intermediate peptidase OS=Mus musculus OX=10090 GN=Mipep PE=1 SV=1	false	0
E9Q137	8.90454	0.113269	2	3	3	2729	Testis-expressed protein 264 homolog OS=Mus musculus OX=10090 GN=Tex264 PE=2 SV=1	false	0
E9Q3C1	8.78752	0.0517241	2	3	3	8438	C2 domain-containing protein 2 OS=Mus musculus OX=10090 GN=C2cd2 PE=1 SV=1	false	0
E9Q3L2	8.87355	0.0114014	2	3	3	7452	Phosphatidylinositol 4-kinase alpha OS=Mus musculus OX=10090 GN=Pi4ka PE=1 SV=2	false	0
E9QA62	8.93143	0.0385289	2	3	3	12951	Leiomodin-3 OS=Mus musculus OX=10090 GN=Lmod3 PE=1 SV=1	false	0
E9QAT4	8.86167	0.0148494	2	3	3	18131	Protein transport protein Sec16A OS=Mus musculus OX=10090 GN=Sec16a PE=1 SV=1	false	0
O08539	13.3222	0.0918367	3	3	3	6290	Myc box-dependent-interacting protein 1 OS=Mus musculus OX=10090 GN=Bin1 PE=1 SV=1	false	0
O08692	13.1415	0.293413	3	3	3	12621	Neutrophilic granule protein OS=Mus musculus OX=10090 GN=Ngp PE=1 SV=1	false	0
O08808	8.81712	0.0310757	2	3	3	9763	Protein diaphanous homolog 1 OS=Mus musculus OX=10090 GN=Diaph1 PE=1 SV=1	false	0
O09131	13.4068	0.1625	3	3	3	14165	Glutathione S-transferase omega-1 OS=Mus musculus OX=10090 GN=Gsto1 PE=1 SV=2	false	0
O09174	13.3501	0.102362	3	3	3	7185	Alpha-methylacyl-CoA racemase OS=Mus musculus OX=10090 GN=Amacr PE=1 SV=4	false	0
O35074	13.3701	0.0838323	3	3	3	8274	Prostacyclin synthase OS=Mus musculus OX=10090 GN=Ptgis PE=1 SV=1	false	0
O35143	13.2964	0.283019	3	3	3	12938	ATPase inhibitor, mitochondrial OS=Mus musculus OX=10090 GN=Atp5if1 PE=1 SV=2	false	0
O35345	13.2114	0.100746	3	3	3	11712	Importin subunit alpha-7 OS=Mus musculus OX=10090 GN=Kpna6 PE=1 SV=2	false	0
O35435	8.86526	0.116456	2	3	3	9270	Dihydroorotate dehydrogenase (quinone), mitochondrial OS=Mus musculus OX=10090 GN=Dhodh PE=1 SV=2	false	0
O35469	8.84441	0.0723861	2	3	3	13023	3 beta-hydroxysteroid dehydrogenase/Delta 5-->4-isomerase type 6 OS=Mus musculus OX=10090 GN=Hsd3b6 PE=1 SV=4	false	0
O35474	13.2918	0.0854167	3	3	3	13717	EGF-like repeat and discoidin I-like domain-containing protein 3 OS=Mus musculus OX=10090 GN=Edil3 PE=1 SV=2	false	0
O35526	8.85463	0.0833333	2	3	3	18678	Syntaxin-1A OS=Mus musculus OX=10090 GN=Stx1a PE=1 SV=3	false	0
O35857	13.2014	0.0929204	3	3	3	9635	Mitochondrial import inner membrane translocase subunit TIM44 OS=Mus musculus OX=10090 GN=Timm44 PE=1 SV=2	false	0
O35930	8.78673	0.0435967	2	3	3	16967	Platelet glycoprotein Ib alpha chain OS=Mus musculus OX=10090 GN=Gp1ba PE=1 SV=2	false	0
O54724	8.86721	0.112245	2	3	3	20706	Caveolae-associated protein 1 OS=Mus musculus OX=10090 GN=Cavin1 PE=1 SV=1	false	0
O54782	8.8689	0.0481336	2	3	3	15100	Epididymis-specific alpha-mannosidase OS=Mus musculus OX=10090 GN=Man2b2 PE=1 SV=2	false	0
O54946	13.3129	0.150685	3	3	3	15042	DnaJ homolog subfamily B member 6 OS=Mus musculus OX=10090 GN=Dnajb6 PE=1 SV=4	false	0
O54983	13.3275	0.121406	3	3	3	18597	Ketimine reductase mu-crystallin OS=Mus musculus OX=10090 GN=Crym PE=1 SV=1	false	0
O54984	13.2029	0.152299	3	3	3	2651	ATPase GET3 OS=Mus musculus OX=10090 GN=Get3 PE=1 SV=2	false	0
O55135	8.89296	0.155102	2	3	3	20727	Eukaryotic translation initiation factor 6 OS=Mus musculus OX=10090 GN=Eif6 PE=1 SV=2	false	0
O70165	13.1739	0.113772	3	3	3	5670	Ficolin-1 OS=Mus musculus OX=10090 GN=Fcn1 PE=1 SV=1	false	0
O70305	8.77901	0.0272374	2	3	3	18312	Ataxin-2 OS=Mus musculus OX=10090 GN=Atxn2 PE=1 SV=1	false	0
O70503	13.3306	0.144231	3	3	3	17143	Very-long-chain 3-oxoacyl-CoA reductase OS=Mus musculus OX=10090 GN=Hsd17b12 PE=1 SV=1	false	0
O88310	8.81311	0.086262	2	3	3	14778	Intelectin-1a OS=Mus musculus OX=10090 GN=Itln1 PE=1 SV=1	false	0
O88531	8.81569	0.0980392	2	3	3	803	Palmitoyl-protein thioesterase 1 OS=Mus musculus OX=10090 GN=Ppt1 PE=1 SV=2	false	0
O88738	13.1949	0.0104465	3	3	3	6978	Baculoviral IAP repeat-containing protein 6 OS=Mus musculus OX=10090 GN=Birc6 PE=1 SV=2	false	0
O88848	8.82743	0.16129	2	3	3	11314	ADP-ribosylation factor-like protein 6 OS=Mus musculus OX=10090 GN=Arl6 PE=1 SV=1	false	0
O89051	8.7163	0.0714286	2	3	3	13061	Integral membrane protein 2B OS=Mus musculus OX=10090 GN=Itm2b PE=1 SV=1	false	0
P01844, P01845	9.21809	0.3557692307692308, 0.3557692307692308	2	3	3	2937	Ig lambda-2 chain C region OS=Mus musculus OX=10090 GN=Iglc2 PE=1 SV=1, Ig lambda-3 chain C region OS=Mus musculus OX=10090 GN=Iglc3 PE=1 SV=1	false	0
P01887	24.9404	0.268908	3	4	3	6447	Beta-2-microglobulin OS=Mus musculus OX=10090 GN=B2m PE=1 SV=2	false	0
P03389, P15073	8.81188	0.08333333333333333, 0.05345911949685535	2	3	3	13721	Glycoprotein 55 OS=Rauscher spleen focus-forming virus OX=11821 GN=env PE=3 SV=1, Envelope glycoprotein OS=Mink cell focus-forming murine leukemia virus OX=11935 GN=env PE=3 SV=1	false	0
P03921	13.2167	0.102142	3	3	3	2799	NADH-ubiquinone oxidoreductase chain 5 OS=Mus musculus OX=10090 GN=Mtnd5 PE=1 SV=3	false	0
P03958	13.0946	0.210227	3	3	3	14254	Adenosine deaminase OS=Mus musculus OX=10090 GN=Ada PE=1 SV=3	false	0
P04939	13.1986	0.255435	3	3	3	685	Major urinary protein 3 OS=Mus musculus OX=10090 GN=Mup3 PE=1 SV=1	false	0
P09055	8.86322	0.0275689	2	3	3	1597	Integrin beta-1 OS=Mus musculus OX=10090 GN=Itgb1 PE=1 SV=1	false	0
P0C0S6, Q3THW5	13.4396	0.3515625, 0.3515625	3	3	3	3876	Histone H2A.Z OS=Mus musculus OX=10090 GN=H2az1 PE=1 SV=2, Histone H2A.V OS=Mus musculus OX=10090 GN=H2az2 PE=1 SV=3	false	0
P10852	8.83111	0.0646388	2	3	3	12411	4F2 cell-surface antigen heavy chain OS=Mus musculus OX=10090 GN=Slc3a2 PE=1 SV=1	false	0
P10922	13.2124	0.180412	3	3	3	18698	Histone H1.0 OS=Mus musculus OX=10090 GN=H1-0 PE=2 SV=4	false	0
P11152	8.81157	0.056962	2	3	3	2823	Lipoprotein lipase OS=Mus musculus OX=10090 GN=Lpl PE=1 SV=3	false	0
P12399	13.3451	0.262774	3	3	3	18590	Protein CTLA-2-alpha OS=Mus musculus OX=10090 GN=Ctla2a PE=2 SV=2	false	0
P12961	8.72578	0.320755	2	3	3	20484	Neuroendocrine protein 7B2 OS=Mus musculus OX=10090 GN=Scg5 PE=1 SV=1	false	0
P13366	13.2889	0.108871	3	3	3	14299	Granzyme G OS=Mus musculus OX=10090 GN=Gzmg PE=1 SV=1	false	0
P13597	8.84685	0.0540037	2	3	3	755	Intercellular adhesion molecule 1 OS=Mus musculus OX=10090 GN=Icam1 PE=1 SV=1	false	0
P14106	22.5531	0.185771	4	4	3	11007	Complement C1q subcomponent subunit B OS=Mus musculus OX=10090 GN=C1qb PE=1 SV=2	false	0
P14426	8.93257	0.140884	2	3	3	1488	H-2 class I histocompatibility antigen, D-K alpha chain OS=Mus musculus OX=10090 GN=H2-D1 PE=1 SV=1	false	0
P14685	8.9881	0.0698113	2	3	3	6367	26S proteasome non-ATPase regulatory subunit 3 OS=Mus musculus OX=10090 GN=Psmd3 PE=1 SV=3	false	0
P15331	8.98146	0.0421053	2	3	3	72	Peripherin OS=Mus musculus OX=10090 GN=Prph PE=1 SV=2	false	0
P15535	8.92783	0.0551378	2	3	3	17120	Beta-1,4-galactosyltransferase 1 OS=Mus musculus OX=10090 GN=B4galt1 PE=1 SV=1	false	0
P16045	13.2747	0.274074	3	3	3	17025	Galectin-1 OS=Mus musculus OX=10090 GN=Lgals1 PE=1 SV=3	false	0
P16675	13.2881	0.092827	3	3	3	20651	Lysosomal protective protein OS=Mus musculus OX=10090 GN=Ctsa PE=1 SV=1	false	0
P17225	8.8405	0.0948767	2	3	3	18032	Polypyrimidine tract-binding protein 1 OS=Mus musculus OX=10090 GN=Ptbp1 PE=1 SV=2	false	0
P17897	8.82916	0.162162	2	3	3	722	Lysozyme C-1 OS=Mus musculus OX=10090 GN=Lyz1 PE=1 SV=1	false	0
P18419	13.3012	0.504425	3	3	3	6330	Seminal vesicle secretory protein 4 OS=Mus musculus OX=10090 GN=Svs4 PE=1 SV=2	false	0
P18528	20.6978	0.193878	3	3	3	18773	Ig heavy chain V region 6.96 OS=Mus musculus OX=10090 PE=4 SV=1	false	0
P18653	13.4295	0.0428177	3	3	3	2288	Ribosomal protein S6 kinase alpha-1 OS=Mus musculus OX=10090 GN=Rps6ka1 PE=1 SV=1	false	0
P20108	13.157	0.272374	3	3	3	15062	Thioredoxin-dependent peroxide reductase, mitochondrial OS=Mus musculus OX=10090 GN=Prdx3 PE=1 SV=1	false	0
P21278	13.1984	0.128134	3	3	3	6356	Guanine nucleotide-binding protein subunit alpha-11 OS=Mus musculus OX=10090 GN=Gna11 PE=1 SV=1	false	0
P21619	8.8892	0.0469799	2	3	3	14391	Lamin-B2 OS=Mus musculus OX=10090 GN=Lmnb2 PE=1 SV=2	false	0
P21981	13.1229	0.0641399	3	3	3	3932	Protein-glutamine gamma-glutamyltransferase 2 OS=Mus musculus OX=10090 GN=Tgm2 PE=1 SV=4	false	0
P22907	8.8255	0.108033	2	3	3	18742	Porphobilinogen deaminase OS=Mus musculus OX=10090 GN=Hmbs PE=1 SV=2	false	0
P23198	13.2559	0.196721	3	3	3	3554	Chromobox protein homolog 3 OS=Mus musculus OX=10090 GN=Cbx3 PE=1 SV=2	false	0
P23242	13.2465	0.0942408	3	3	3	15887	Gap junction alpha-1 protein OS=Mus musculus OX=10090 GN=Gja1 PE=1 SV=2	false	0
P25206	8.88641	0.0320197	2	3	3	414	DNA replication licensing factor MCM3 OS=Mus musculus OX=10090 GN=Mcm3 PE=1 SV=2	false	0
P27786	8.75965	0.0788955	2	3	3	9026	Steroid 17-alpha-hydroxylase/17,20 lyase OS=Mus musculus OX=10090 GN=Cyp17a1 PE=1 SV=1	false	0
P28481	13.3656	0.0376597	3	3	3	13857	Collagen alpha-1(II) chain OS=Mus musculus OX=10090 GN=Col2a1 PE=1 SV=2	false	0
P28798	8.91788	0.0797963	2	3	3	754	Progranulin OS=Mus musculus OX=10090 GN=Grn PE=1 SV=2	false	0
P29416	13.1529	0.106061	3	3	3	4511	Beta-hexosaminidase subunit alpha OS=Mus musculus OX=10090 GN=Hexa PE=1 SV=2	false	0
P29533	13.2035	0.0893099	3	3	3	7952	Vascular cell adhesion protein 1 OS=Mus musculus OX=10090 GN=Vcam1 PE=1 SV=1	false	0
P30115	13.18	0.221719	3	3	3	15049	Glutathione S-transferase A3 OS=Mus musculus OX=10090 GN=Gsta3 PE=1 SV=2	false	0
P31809	13.2715	0.049904	3	3	3	6311	Carcinoembryonic antigen-related cell adhesion molecule 1 OS=Mus musculus OX=10090 GN=Ceacam1 PE=1 SV=1	false	0
P32921	8.85858	0.0561331	2	3	3	9742	Tryptophan--tRNA ligase, cytoplasmic OS=Mus musculus OX=10090 GN=Wars1 PE=1 SV=2	false	0
P34928	6.76133	0.204545	2	3	3	1527	Apolipoprotein C-I OS=Mus musculus OX=10090 GN=Apoc1 PE=1 SV=1	false	0
P35123	13.3172	0.037422	3	3	3	16148	Ubiquitin carboxyl-terminal hydrolase 4 OS=Mus musculus OX=10090 GN=Usp4 PE=1 SV=3	false	0
P35278	9.00438	0.111111	2	3	3	12785	Ras-related protein Rab-5C OS=Mus musculus OX=10090 GN=Rab5c PE=1 SV=2	false	0
P35951	8.8195	0.0290023	2	3	3	840	Low-density lipoprotein receptor OS=Mus musculus OX=10090 GN=Ldlr PE=1 SV=2	false	0
P36536	13.3765	0.328283	3	3	3	12941	GTP-binding protein SAR1a OS=Mus musculus OX=10090 GN=Sar1a PE=1 SV=1	false	0
P39061	8.92056	0.018602	2	3	3	15668	Collagen alpha-1(XVIII) chain OS=Mus musculus OX=10090 GN=Col18a1 PE=1 SV=4	false	0
P45952	13.262	0.11639	3	3	3	19868	Medium-chain specific acyl-CoA dehydrogenase, mitochondrial OS=Mus musculus OX=10090 GN=Acadm PE=1 SV=1	false	0
P46062	8.21973	0.0395371	2	3	3	11763	Signal-induced proliferation-associated protein 1 OS=Mus musculus OX=10090 GN=Sipa1 PE=1 SV=2	false	0
P46097	13.2159	0.109005	3	3	3	8244	Synaptotagmin-2 OS=Mus musculus OX=10090 GN=Syt2 PE=1 SV=1	false	0
P46425	13.2142	0.171429	3	3	3	19735	Glutathione S-transferase P 2 OS=Mus musculus OX=10090 GN=Gstp2 PE=1 SV=2	false	0
P46638	13.3767	0.142202	3	3	3	2776	Ras-related protein Rab-11B OS=Mus musculus OX=10090 GN=Rab11b PE=1 SV=3	false	0
P46664	8.86277	0.0657895	2	3	3	2896	Adenylosuccinate synthetase isozyme 2 OS=Mus musculus OX=10090 GN=Adss2 PE=1 SV=2	false	0
P47802	13.232	0.148265	3	3	3	13011	Metaxin-1 OS=Mus musculus OX=10090 GN=Mtx1 PE=1 SV=1	false	0
P47877	13.2416	0.160656	3	3	3	6320	Insulin-like growth factor-binding protein 2 OS=Mus musculus OX=10090 GN=Igfbp2 PE=2 SV=2	false	0
P47963	13.3234	0.208531	3	3	3	879	60S ribosomal protein L13 OS=Mus musculus OX=10090 GN=Rpl13 PE=1 SV=3	false	0
P49025	8.9295	0.0175182	2	3	3	18177	Citron Rho-interacting kinase OS=Mus musculus OX=10090 GN=Cit PE=1 SV=3	false	0
P49222	8.90297	0.0231548	2	3	3	4198	Protein 4.2 OS=Mus musculus OX=10090 GN=Epb42 PE=1 SV=3	false	0
P49817	8.89869	0.224719	2	3	3	906	Caveolin-1 OS=Mus musculus OX=10090 GN=Cav1 PE=1 SV=1	false	0
P50431	8.86488	0.0899582	2	3	3	17146	Serine hydroxymethyltransferase, cytosolic OS=Mus musculus OX=10090 GN=Shmt1 PE=1 SV=3	false	0
P50518, Q9D593	9.04364	0.08849557522123894, 0.08849557522123894	2	3	3	2813	V-type proton ATPase subunit E 1 OS=Mus musculus OX=10090 GN=Atp6v1e1 PE=1 SV=2, V-type proton ATPase subunit E 2 OS=Mus musculus OX=10090 GN=Atp6v1e2 PE=1 SV=1	false	0
P50608	13.1569	0.18617	3	3	3	20734	Fibromodulin OS=Mus musculus OX=10090 GN=Fmod PE=2 SV=1	false	0
P50752	8.96141	0.0963455	2	3	3	12969	Troponin T, cardiac muscle OS=Mus musculus OX=10090 GN=Tnnt2 PE=1 SV=2	false	0
P51859	8.7818	0.181435	2	3	3	9702	Hepatoma-derived growth factor OS=Mus musculus OX=10090 GN=Hdgf PE=1 SV=2	false	0
P53395	13.174	0.16805	3	3	3	15708	Lipoamide acyltransferase component of branched-chain alpha-keto acid dehydrogenase complex, mitochondrial OS=Mus musculus OX=10090 GN=Dbt PE=1 SV=2	false	0
P53702	13.2911	0.154412	3	3	3	10673	Holocytochrome c-type synthase OS=Mus musculus OX=10090 GN=Hccs PE=1 SV=2	false	0
P54320	8.7529	0.0581395	2	3	3	921	Elastin OS=Mus musculus OX=10090 GN=Eln PE=1 SV=2	false	0
P55284	8.94094	0.0382653	2	3	3	2903	Cadherin-5 OS=Mus musculus OX=10090 GN=Cdh5 PE=1 SV=2	false	0
P56212	8.81826	0.232143	2	3	3	18775	cAMP-regulated phosphoprotein 19 OS=Mus musculus OX=10090 GN=Arpp19 PE=1 SV=2	false	0
P57746	8.95508	0.149798	2	3	3	787	V-type proton ATPase subunit D OS=Mus musculus OX=10090 GN=Atp6v1d PE=1 SV=1	false	0
P57759	13.2243	0.171756	3	3	3	17207	Endoplasmic reticulum resident protein 29 OS=Mus musculus OX=10090 GN=Erp29 PE=1 SV=2	false	0
P59242	8.88832	0.0193115	2	3	3	3479	Cingulin OS=Mus musculus OX=10090 GN=Cgn PE=1 SV=1	false	0
P60670	9.0504	0.0394737	2	3	3	2850	Nuclear protein localization protein 4 homolog OS=Mus musculus OX=10090 GN=Nploc4 PE=1 SV=3	false	0
P60867	13.2672	0.235294	3	3	3	4395	40S ribosomal protein S20 OS=Mus musculus OX=10090 GN=Rps20 PE=1 SV=1	false	0
P61087	13.1153	0.275	3	3	3	11722	Ubiquitin-conjugating enzyme E2 K OS=Mus musculus OX=10090 GN=Ube2k PE=1 SV=3	false	0
P61327, Q9CQL1	13.1844	0.363013698630137, 0.363013698630137	3	3	3	16368	Protein mago nashi homolog OS=Mus musculus OX=10090 GN=Magoh PE=2 SV=1, Protein mago nashi homolog 2 OS=Mus musculus OX=10090 GN=Magohb PE=2 SV=1	false	0
P62257	13.4494	0.218579	3	3	3	11053	Ubiquitin-conjugating enzyme E2 H OS=Mus musculus OX=10090 GN=Ube2h PE=1 SV=1	false	0
P62301	8.87781	0.192053	2	3	3	12214	40S ribosomal protein S13 OS=Mus musculus OX=10090 GN=Rps13 PE=1 SV=2	false	0
P62320	13.2627	0.238095	3	3	3	2824	Small nuclear ribonucleoprotein Sm D3 OS=Mus musculus OX=10090 GN=Snrpd3 PE=1 SV=1	false	0
P62492	13.3835	0.217593	3	3	3	2776	Ras-related protein Rab-11A OS=Mus musculus OX=10090 GN=Rab11a PE=1 SV=3	false	0
P62715, P63330	8.9006	0.0744336569579288, 0.0744336569579288	2	3	3	2707	Serine/threonine-protein phosphatase 2A catalytic subunit beta isoform OS=Mus musculus OX=10090 GN=Ppp2cb PE=1 SV=1, Serine/threonine-protein phosphatase 2A catalytic subunit alpha isoform OS=Mus musculus OX=10090 GN=Ppp2ca PE=1 SV=1	false	0
P62827	13.3766	0.12963	3	3	3	17080	GTP-binding nuclear protein Ran OS=Mus musculus OX=10090 GN=Ran PE=1 SV=3	false	0
P62900	8.87326	0.272	2	3	3	13025	60S ribosomal protein L31 OS=Mus musculus OX=10090 GN=Rpl31 PE=1 SV=1	false	0
P63001	13.3134	0.171875	3	3	3	20255	Ras-related C3 botulinum toxin substrate 1 OS=Mus musculus OX=10090 GN=Rac1 PE=1 SV=1	false	0
P63044	13.3837	0.224138	3	3	3	810	Vesicle-associated membrane protein 2 OS=Mus musculus OX=10090 GN=Vamp2 PE=1 SV=2	false	0
P63276	13.1056	0.362963	3	3	3	13047	40S ribosomal protein S17 OS=Mus musculus OX=10090 GN=Rps17 PE=1 SV=2	false	0
P63280	13.1501	0.392405	3	3	3	17248	SUMO-conjugating enzyme UBC9 OS=Mus musculus OX=10090 GN=Ube2i PE=1 SV=1	false	0
P63328	8.7604	0.0806142	2	3	3	11648	Serine/threonine-protein phosphatase 2B catalytic subunit alpha isoform OS=Mus musculus OX=10090 GN=Ppp3ca PE=1 SV=1	false	0
P67871	13.1897	0.353488	3	3	3	20284	Casein kinase II subunit beta OS=Mus musculus OX=10090 GN=Csnk2b PE=1 SV=1	false	0
P68254	13.3491	0.106122	3	3	3	44	14-3-3 protein theta OS=Mus musculus OX=10090 GN=Ywhaq PE=1 SV=1	false	0
P70122	8.95803	0.068	2	3	3	2070	Ribosome maturation protein SBDS OS=Mus musculus OX=10090 GN=Sbds PE=1 SV=4	false	0
P70175	13.3172	0.0553592	3	3	3	16298	Disks large homolog 3 OS=Mus musculus OX=10090 GN=Dlg3 PE=1 SV=1	false	0
P70186	13.2854	0.220497	3	3	3	901	Epiphycan OS=Mus musculus OX=10090 GN=Epyc PE=2 SV=1	false	0
P70194	8.93639	0.0419708	2	3	3	12955	C-type lectin domain family 4 member F OS=Mus musculus OX=10090 GN=Clec4f PE=1 SV=1	false	0
P70372	13.2483	0.0858896	3	3	3	9310	ELAV-like protein 1 OS=Mus musculus OX=10090 GN=Elavl1 PE=1 SV=2	false	0
P70441	8.92779	0.0985915	2	3	3	17162	Na(+)/H(+) exchange regulatory cofactor NHE-RF1 OS=Mus musculus OX=10090 GN=Slc9a3r1 PE=1 SV=3	false	0
P80315	13.4087	0.0890538	3	3	3	17129	T-complex protein 1 subunit delta OS=Mus musculus OX=10090 GN=Cct4 PE=1 SV=3	false	0
P83882	9.0504	0.160377	2	3	3	8415	60S ribosomal protein L36a OS=Mus musculus OX=10090 GN=Rpl36a PE=3 SV=2	false	0
P84096	13.2763	0.267016	3	3	3	20255	Rho-related GTP-binding protein RhoG OS=Mus musculus OX=10090 GN=Rhog PE=1 SV=1	false	0
P97370	8.85556	0.111511	2	3	3	12482	Sodium/potassium-transporting ATPase subunit beta-3 OS=Mus musculus OX=10090 GN=Atp1b3 PE=1 SV=1	false	0
P97384	8.95479	0.0497018	2	3	3	6296	Annexin A11 OS=Mus musculus OX=10090 GN=Anxa11 PE=1 SV=2	false	0
P97390	8.91761	0.0421053	2	3	3	18722	Vacuolar protein sorting-associated protein 45 OS=Mus musculus OX=10090 GN=Vps45 PE=1 SV=1	false	0
P97399	8.90359	0.0321199	2	3	3	17234	Dentin sialophosphoprotein OS=Mus musculus OX=10090 GN=Dspp PE=1 SV=2	false	0
P97434	13.2416	0.0361328	3	3	3	5372	Myosin phosphatase Rho-interacting protein OS=Mus musculus OX=10090 GN=Mprip PE=1 SV=2	false	0
P97501	8.74865	0.106742	2	3	3	385	Dimethylaniline monooxygenase N-oxide-forming 3 OS=Mus musculus OX=10090 GN=Fmo3 PE=1 SV=1	false	0
P97798	8.82103	0.0261219	2	3	3	16475	Neogenin OS=Mus musculus OX=10090 GN=Neo1 PE=1 SV=1	false	0
P99026	8.88932	0.159091	2	3	3	13102	Proteasome subunit beta type-4 OS=Mus musculus OX=10090 GN=Psmb4 PE=1 SV=1	false	0
Q00493	13.286	0.0819328	3	3	3	6275	Carboxypeptidase E OS=Mus musculus OX=10090 GN=Cpe PE=1 SV=2	false	0
Q05117	13.1607	0.155963	3	3	3	2925	Tartrate-resistant acid phosphatase type 5 OS=Mus musculus OX=10090 GN=Acp5 PE=1 SV=2	false	0
Q05144	13.369	0.177083	3	3	3	20255	Ras-related C3 botulinum toxin substrate 2 OS=Mus musculus OX=10090 GN=Rac2 PE=1 SV=1	false	0
Q08642	8.94256	0.0460624	2	3	3	18660	Protein-arginine deiminase type-2 OS=Mus musculus OX=10090 GN=Padi2 PE=1 SV=2	false	0
Q14CH7	8.82916	0.0489796	2	3	3	1738	Alanine--tRNA ligase, mitochondrial OS=Mus musculus OX=10090 GN=Aars2 PE=1 SV=1	false	0
Q14DH7	13.2368	0.0527859	3	3	3	18169	Acyl-CoA synthetase short-chain family member 3, mitochondrial OS=Mus musculus OX=10090 GN=Acss3 PE=1 SV=2	false	0
Q3TKT4	8.98903	0.016119	2	3	3	13872	Transcription activator BRG1 OS=Mus musculus OX=10090 GN=Smarca4 PE=1 SV=1	false	0
Q3TXX4	8.90332	0.05	2	3	3	10621	Vesicular glutamate transporter 1 OS=Mus musculus OX=10090 GN=Slc17a7 PE=1 SV=2	false	0
Q3U0B3	13.3117	0.15	3	3	3	12560	Dehydrogenase/reductase SDR family member 11 OS=Mus musculus OX=10090 GN=Dhrs11 PE=1 SV=1	false	0
Q3UGR5	8.69637	0.216216	2	3	3	17243	Haloacid dehalogenase-like hydrolase domain-containing protein 2 OS=Mus musculus OX=10090 GN=Hdhd2 PE=1 SV=2	false	0
Q3UHB1	8.82969	0.0641026	2	3	3	2709	5'-nucleotidase domain-containing protein 3 OS=Mus musculus OX=10090 GN=Nt5dc3 PE=1 SV=1	false	0
Q3UHL1	13.2231	0.0878906	3	3	3	2881	CaM kinase-like vesicle-associated protein OS=Mus musculus OX=10090 GN=Camkv PE=1 SV=2	false	0
Q3ULF4	8.80157	0.0691421	2	3	3	17226	Paraplegin OS=Mus musculus OX=10090 GN=Spg7 PE=1 SV=1	false	0
Q3UPH1	13.3146	0.110609	3	3	3	20688	Protein PRRC1 OS=Mus musculus OX=10090 GN=Prrc1 PE=1 SV=1	false	0
Q3URU2	8.89572	0.0210057	2	3	3	5200	Paternally-expressed gene 3 protein OS=Mus musculus OX=10090 GN=Peg3 PE=1 SV=1	false	0
Q3UX10	8.87894	0.0336323	2	3	3	18273	Tubulin alpha chain-like 3 OS=Mus musculus OX=10090 GN=Tubal3 PE=2 SV=2	false	0
Q3UX61, Q9QY36	13.2366	0.14220183486238533, 0.13191489361702127	3	3	3	6061	N-alpha-acetyltransferase 11 OS=Mus musculus OX=10090 GN=Naa11 PE=1 SV=1, N-alpha-acetyltransferase 10 OS=Mus musculus OX=10090 GN=Naa10 PE=1 SV=1	false	0
Q3UZ09	8.97739	0.0435685	2	3	3	432	Complement C1r subcomponent-like protein OS=Mus musculus OX=10090 GN=C1rl PE=1 SV=1	false	0
Q3V3R4	8.87736	0.0245971	2	3	3	16900	Integrin alpha-1 OS=Mus musculus OX=10090 GN=Itga1 PE=1 SV=2	false	0
Q4KML4	8.85487	0.271605	2	3	3	17115	Costars family protein ABRACL OS=Mus musculus OX=10090 GN=Abracl PE=1 SV=1	false	0
Q4VAA2	8.90768	0.117438	2	3	3	17254	Protein CDV3 OS=Mus musculus OX=10090 GN=Cdv3 PE=1 SV=2	false	0
Q5BL07	13.2281	0.0288162	3	3	3	14824	Peroxisome biogenesis factor 1 OS=Mus musculus OX=10090 GN=Pex1 PE=1 SV=2	false	0
Q5DTL9	13.3591	0.0375671	3	3	3	16301	Sodium-driven chloride bicarbonate exchanger OS=Mus musculus OX=10090 GN=Slc4a10 PE=1 SV=2	false	0
Q5F285	8.87512	0.39823	2	3	3	6346	Transmembrane protein 256 OS=Mus musculus OX=10090 GN=Tmem256 PE=1 SV=1	false	0
Q5FWK3	8.75677	0.111617	2	3	3	2376	Rho GTPase-activating protein 1 OS=Mus musculus OX=10090 GN=Arhgap1 PE=1 SV=1	false	0
Q5SS80	8.82629	0.0824468	2	3	3	17038	Dehydrogenase/reductase SDR family member 13 OS=Mus musculus OX=10090 GN=Dhrs13 PE=1 SV=1	false	0
Q5XJY5	13.3821	0.0978474	3	3	3	12985	Coatomer subunit delta OS=Mus musculus OX=10090 GN=Arcn1 PE=1 SV=2	false	0
Q60795	13.2335	0.103853	3	3	3	12996	Nuclear factor erythroid 2-related factor 2 OS=Mus musculus OX=10090 GN=Nfe2l2 PE=1 SV=2	false	0
Q60829	13.2386	0.309278	3	3	3	20656	Protein phosphatase 1 regulatory subunit 1B OS=Mus musculus OX=10090 GN=Ppp1r1b PE=1 SV=2	false	0
Q60864	8.91275	0.0497238	2	3	3	10765	Stress-induced-phosphoprotein 1 OS=Mus musculus OX=10090 GN=Stip1 PE=1 SV=1	false	0
Q60967	8.72431	0.0753205	2	3	3	2967	Bifunctional 3'-phosphoadenosine 5'-phosphosulfate synthase 1 OS=Mus musculus OX=10090 GN=Papss1 PE=1 SV=1	false	0
Q61035	13.2283	0.0746562	3	3	3	6248	Histidine--tRNA ligase, cytoplasmic OS=Mus musculus OX=10090 GN=Hars1 PE=1 SV=2	false	0
Q61074	13.1195	0.114391	3	3	3	15044	Protein phosphatase 1G OS=Mus musculus OX=10090 GN=Ppm1g PE=1 SV=3	false	0
Q61133	13.2766	0.155738	3	3	3	20037	Glutathione S-transferase theta-2 OS=Mus musculus OX=10090 GN=Gstt2 PE=1 SV=4	false	0
Q61301	13.2192	0.0472193	3	3	3	9436	Catenin alpha-2 OS=Mus musculus OX=10090 GN=Ctnna2 PE=1 SV=3	false	0
Q61496	13.3756	0.0754986	3	3	3	7201	ATP-dependent RNA helicase DDX4 OS=Mus musculus OX=10090 GN=Ddx4 PE=1 SV=2	false	0
Q61553	13.2449	0.10142	3	3	3	5575	Fascin OS=Mus musculus OX=10090 GN=Fscn1 PE=1 SV=4	false	0
Q61739	13.3001	0.04033	3	3	3	10758	Integrin alpha-6 OS=Mus musculus OX=10090 GN=Itga6 PE=1 SV=3	false	0
Q61781	16.1799	0.0681818	4	4	3	3755	Keratin, type I cytoskeletal 14 OS=Mus musculus OX=10090 GN=Krt14 PE=1 SV=2	false	0
Q62093	13.2856	0.153846	3	3	3	718	Serine/arginine-rich splicing factor 2 OS=Mus musculus OX=10090 GN=Srsf2 PE=1 SV=4	false	0
Q62095	9.00549	0.0471125	2	3	3	7201	ATP-dependent RNA helicase DDX3Y OS=Mus musculus OX=10090 GN=Ddx3y PE=1 SV=2	false	0
Q62159	13.0624	0.279793	3	3	3	18749	Rho-related GTP-binding protein RhoC OS=Mus musculus OX=10090 GN=Rhoc PE=1 SV=2	false	0
Q62193	13.2693	0.148148	3	3	3	2853	Replication protein A 32 kDa subunit OS=Mus musculus OX=10090 GN=Rpa2 PE=1 SV=1	false	0
Q62348	13.1774	0.210526	3	3	3	18661	Translin OS=Mus musculus OX=10090 GN=Tsn PE=1 SV=1	false	0
Q62376	8.843	0.136161	2	3	3	9565	U1 small nuclear ribonucleoprotein 70 kDa OS=Mus musculus OX=10090 GN=Snrnp70 PE=1 SV=2	false	0
Q62425	13.2849	0.426829	3	3	3	877	Cytochrome c oxidase subunit NDUFA4 OS=Mus musculus OX=10090 GN=Ndufa4 PE=1 SV=2	false	0
Q62433	8.86385	0.0989848	2	3	3	12997	Protein NDRG1 OS=Mus musculus OX=10090 GN=Ndrg1 PE=1 SV=1	false	0
Q62523	13.2449	0.125887	3	3	3	13868	Zyxin OS=Mus musculus OX=10090 GN=Zyx PE=1 SV=2	false	0
Q63918	8.87618	0.0645933	2	3	3	5504	Caveolae-associated protein 2 OS=Mus musculus OX=10090 GN=Cavin2 PE=1 SV=3	false	0
Q64010	8.85057	0.108553	2	3	3	17189	Adapter molecule crk OS=Mus musculus OX=10090 GN=Crk PE=1 SV=1	false	0
Q64152	13.1945	0.343137	3	3	3	18736	Transcription factor BTF3 OS=Mus musculus OX=10090 GN=Btf3 PE=1 SV=3	false	0
Q64213	8.82261	0.0781011	2	3	3	15056	Splicing factor 1 OS=Mus musculus OX=10090 GN=Sf1 PE=1 SV=6	false	0
Q66X03	13.2777	0.0432034	3	3	3	17053	NACHT, LRR and PYD domains-containing protein 9A OS=Mus musculus OX=10090 GN=Nlrp9a PE=1 SV=1	false	0
Q6A0A9	13.207	0.0404676	3	3	3	16450	Constitutive coactivator of PPAR-gamma-like protein 1 OS=Mus musculus OX=10090 GN=FAM120A PE=1 SV=2	false	0
Q6P8U6	8.90568	0.0924731	2	3	3	18366	Pancreatic triacylglycerol lipase OS=Mus musculus OX=10090 GN=Pnlip PE=1 SV=1	false	0
Q6P9K8	13.0817	0.0489168	3	3	3	16471	Caskin-1 OS=Mus musculus OX=10090 GN=Caskin1 PE=1 SV=2	false	0
Q6ZQ08	8.779	0.0181053	2	3	3	14024	CCR4-NOT transcription complex subunit 1 OS=Mus musculus OX=10090 GN=Cnot1 PE=1 SV=2	false	0
Q6ZWU9	8.86277	0.238095	2	3	3	6238	40S ribosomal protein S27 OS=Mus musculus OX=10090 GN=Rps27 PE=1 SV=3	false	0
Q78ZA7	8.84783	0.0773333	2	3	3	4120	Nucleosome assembly protein 1-like 4 OS=Mus musculus OX=10090 GN=Nap1l4 PE=1 SV=1	false	0
Q7TMK6	6.59964	0.0656425	2	3	3	19927	Protein Hook homolog 2 OS=Mus musculus OX=10090 GN=Hook2 PE=1 SV=3	false	0
Q7TQ95	13.3624	0.171765	3	3	3	6371	Endoplasmic reticulum junction formation protein lunapark OS=Mus musculus OX=10090 GN=Lnpk PE=1 SV=1	false	0
Q7TSV4	8.78359	0.0709677	2	3	3	17161	Phosphoglucomutase-2 OS=Mus musculus OX=10090 GN=Pgm2 PE=1 SV=1	false	0
Q80TH2	8.82409	0.0313837	2	3	3	7285	Erbin OS=Mus musculus OX=10090 GN=Erbin PE=1 SV=3	false	0
Q80U93	13.1069	0.0450839	3	3	3	2437	Nuclear pore complex protein Nup214 OS=Mus musculus OX=10090 GN=Nup214 PE=1 SV=2	false	0
Q80W93	13.2358	0.00717889	3	3	3	17926	Hydrocephalus-inducing protein OS=Mus musculus OX=10090 GN=Hydin PE=1 SV=2	false	0
Q80X82	8.8575	0.0364907	2	3	3	893	Symplekin OS=Mus musculus OX=10090 GN=Sympk PE=1 SV=2	false	0
Q80X86	13.1516	0.202941	3	3	3	19311	Armadillo repeat-containing protein 12 OS=Mus musculus OX=10090 GN=Armc12 PE=2 SV=1	false	0
Q80XI3	13.2589	0.0240659	3	3	3	5134	Eukaryotic translation initiation factor 4 gamma 3 OS=Mus musculus OX=10090 GN=Eif4g3 PE=1 SV=2	false	0
Q80XR2	13.2266	0.0588235	3	3	3	872	Calcium-transporting ATPase type 2C member 1 OS=Mus musculus OX=10090 GN=Atp2c1 PE=1 SV=2	false	0
Q810B6	13.2051	0.0504705	3	3	3	13723	Rabankyrin-5 OS=Mus musculus OX=10090 GN=Ankfy1 PE=1 SV=2	false	0
Q8BGI5	8.90208	0.095082	2	3	3	6220	Peroxisome assembly protein 26 OS=Mus musculus OX=10090 GN=Pex26 PE=1 SV=2	false	0
Q8BHC4	13.2288	0.134199	3	3	3	9065	Dephospho-CoA kinase domain-containing protein OS=Mus musculus OX=10090 GN=Dcakd PE=1 SV=1	false	0
Q8BI84	13.2561	0.0253886	3	3	3	7614	Transport and Golgi organization protein 1 homolog OS=Mus musculus OX=10090 GN=Mia3 PE=1 SV=2	false	0
Q8BIJ7	13.2266	0.0575843	3	3	3	20188	RUN and FYVE domain-containing protein 1 OS=Mus musculus OX=10090 GN=Rufy1 PE=1 SV=1	false	0
Q8BJ71	13.3654	0.0549451	3	3	3	7682	Nuclear pore complex protein Nup93 OS=Mus musculus OX=10090 GN=Nup93 PE=1 SV=1	false	0
Q8BJU0	8.86191	0.0857143	2	3	3	2553	Small glutamine-rich tetratricopeptide repeat-containing protein alpha OS=Mus musculus OX=10090 GN=Sgta PE=1 SV=2	false	0
Q8BK72	8.92987	0.0361446	2	3	3	8401	28S ribosomal protein S27, mitochondrial OS=Mus musculus OX=10090 GN=Mrps27 PE=1 SV=2	false	0
Q8BSL7	9.11986	0.165746	2	3	3	18620	ADP-ribosylation factor 2 OS=Mus musculus OX=10090 GN=Arf2 PE=1 SV=2	false	0
Q8BWB1	13.2088	0.0594872	3	3	3	463	Synaptopodin 2-like protein OS=Mus musculus OX=10090 GN=Synpo2l PE=1 SV=1	false	0
Q8BWN8	8.85856	0.0570071	2	3	3	18201	Peroxisomal succinyl-coenzyme A thioesterase OS=Mus musculus OX=10090 GN=Acot4 PE=1 SV=1	false	0
Q8BYA0	13.2933	0.0392977	3	3	3	843	Tubulin-specific chaperone D OS=Mus musculus OX=10090 GN=Tbcd PE=1 SV=1	false	0
Q8BZF8	8.71147	0.107584	2	3	3	20696	Phosphoglucomutase-like protein 5 OS=Mus musculus OX=10090 GN=Pgm5 PE=1 SV=2	false	0
Q8C165	8.85248	0.0715706	2	3	3	15032	N-fatty-acyl-amino acid synthase/hydrolase PM20D1 OS=Mus musculus OX=10090 GN=Pm20d1 PE=1 SV=1	false	0
Q8C262	8.83663	0.0703883	2	3	3	4353	Interferon-inducible GTPase 5 OS=Mus musculus OX=10090 GN=Irgc PE=1 SV=1	false	0
Q8C522	8.93804	0.10978	2	3	3	950	Endonuclease domain-containing 1 protein OS=Mus musculus OX=10090 GN=Endod1 PE=1 SV=2	false	0
Q8C7H1	8.98055	0.060241	2	3	3	17104	Methylmalonic aciduria type A homolog, mitochondrial OS=Mus musculus OX=10090 GN=Mmaa PE=1 SV=1	false	0
Q8C8U0	13.231	0.0412797	3	3	3	18747	Liprin-beta-1 OS=Mus musculus OX=10090 GN=Ppfibp1 PE=1 SV=3	false	0
Q8CCK0	13.2017	0.142473	3	3	3	12989	Core histone macro-H2A.2 OS=Mus musculus OX=10090 GN=Macroh2a2 PE=1 SV=3	false	0
Q8CE50	8.72312	0.102975	2	3	3	18772	Sorting nexin-30 OS=Mus musculus OX=10090 GN=Snx30 PE=1 SV=1	false	0
Q8CGN5	13.1519	0.104449	3	3	3	17209	Perilipin-1 OS=Mus musculus OX=10090 GN=Plin1 PE=1 SV=2	false	0
Q8JZS9	8.89949	0.0947867	2	3	3	6227	39S ribosomal protein L48, mitochondrial OS=Mus musculus OX=10090 GN=Mrpl48 PE=1 SV=1	false	0
Q8K023	13.3078	0.0897833	3	3	3	15783	Aldo-keto reductase family 1 member C18 OS=Mus musculus OX=10090 GN=Akr1c18 PE=1 SV=2	false	0
Q8K0C4	8.81352	0.0775348	2	3	3	13041	Lanosterol 14-alpha demethylase OS=Mus musculus OX=10090 GN=Cyp51a1 PE=1 SV=1	false	0
Q8K0C5	8.80299	0.251497	2	3	3	11673	Zymogen granule membrane protein 16 OS=Mus musculus OX=10090 GN=Zg16 PE=1 SV=1	false	0
Q8K0D5	13.2741	0.0639148	3	3	3	12940	Elongation factor G, mitochondrial OS=Mus musculus OX=10090 GN=Gfm1 PE=1 SV=1	false	0
Q8K0Z7	8.84579	0.129252	2	3	3	6271	Translational activator of cytochrome c oxidase 1 OS=Mus musculus OX=10090 GN=Taco1 PE=1 SV=1	false	0
Q8K268	8.89375	0.0310296	2	3	3	6103	ATP-binding cassette sub-family F member 3 OS=Mus musculus OX=10090 GN=Abcf3 PE=1 SV=1	false	0
Q8K297	8.79307	0.0875203	2	3	3	9367	Procollagen galactosyltransferase 1 OS=Mus musculus OX=10090 GN=Colgalt1 PE=1 SV=2	false	0
Q8K2I4	8.85679	0.0204778	2	3	3	2762	Beta-mannosidase OS=Mus musculus OX=10090 GN=Manba PE=1 SV=1	false	0
Q8K419	8.94041	0.0674847	2	3	3	17009	Galectin-4 OS=Mus musculus OX=10090 GN=Lgals4 PE=1 SV=2	false	0
Q8QZR4	8.90777	0.0886525	2	3	3	12983	Out at first protein homolog OS=Mus musculus OX=10090 GN=Oaf PE=2 SV=1	false	0
Q8QZY2	8.91869	0.0382409	2	3	3	2763	Glycerate kinase OS=Mus musculus OX=10090 GN=Glyctk PE=1 SV=1	false	0
Q8R180	8.88784	0.0991379	2	3	3	17259	ERO1-like protein alpha OS=Mus musculus OX=10090 GN=Ero1a PE=1 SV=2	false	0
Q8R242	8.87215	0.0819672	2	3	3	6336	Di-N-acetylchitobiase OS=Mus musculus OX=10090 GN=Ctbs PE=1 SV=2	false	0
Q8R3B1	13.2652	0.0687831	3	3	3	451	1-phosphatidylinositol 4,5-bisphosphate phosphodiesterase delta-1 OS=Mus musculus OX=10090 GN=Plcd1 PE=1 SV=2	false	0
Q8R5J9	13.2523	0.154255	3	3	3	17105	PRA1 family protein 3 OS=Mus musculus OX=10090 GN=Arl6ip5 PE=1 SV=2	false	0
Q8VC30	13.3502	0.0882353	3	3	3	2768	Triokinase/FMN cyclase OS=Mus musculus OX=10090 GN=Tkfc PE=1 SV=1	false	0
Q8VCA8	8.96426	0.0847059	2	3	3	862	Secernin-2 OS=Mus musculus OX=10090 GN=Scrn2 PE=1 SV=1	false	0
Q8VCR2	8.87834	0.0855263	2	3	3	18589	17-beta-hydroxysteroid dehydrogenase 13 OS=Mus musculus OX=10090 GN=Hsd17b13 PE=1 SV=2	false	0
Q8VD26	8.98357	0.0611354	2	3	3	393	Transmembrane protein 143 OS=Mus musculus OX=10090 GN=Tmem143 PE=1 SV=1	false	0
Q8VE09	8.78172	0.103448	2	3	3	8028	Tetratricopeptide repeat protein 39C OS=Mus musculus OX=10090 GN=Ttc39c PE=1 SV=2	false	0
Q8VE33	8.88191	0.108108	2	3	3	13018	Ganglioside-induced differentiation-associated protein 1-like 1 OS=Mus musculus OX=10090 GN=Gdap1l1 PE=1 SV=1	false	0
Q8VH51	13.0639	0.115094	3	3	3	2983	RNA-binding protein 39 OS=Mus musculus OX=10090 GN=Rbm39 PE=1 SV=2	false	0
Q8VHI6	8.83629	0.0538922	2	3	3	12973	Wiskott-Aldrich syndrome protein family member 3 OS=Mus musculus OX=10090 GN=Wasf3 PE=1 SV=1	false	0
Q91V12	13.2912	0.104987	3	3	3	18607	Cytosolic acyl coenzyme A thioester hydrolase OS=Mus musculus OX=10090 GN=Acot7 PE=1 SV=2	false	0
Q91V14	13.4756	0.0369069	3	3	3	18441	Solute carrier family 12 member 5 OS=Mus musculus OX=10090 GN=Slc12a5 PE=1 SV=2	false	0
Q91VS8	6.53792	0.0460094	2	3	3	9845	FERM, ARHGEF and pleckstrin domain-containing protein 2 OS=Mus musculus OX=10090 GN=Farp2 PE=1 SV=2	false	0
Q91VT4	13.2338	0.182203	3	3	3	759	3-oxoacyl-acyl-carrier-protein reductase OS=Mus musculus OX=10090 GN=Cbr4 PE=1 SV=2	false	0
Q91WG8	13.4695	0.0706371	3	3	3	7046	Bifunctional UDP-N-acetylglucosamine 2-epimerase/N-acetylmannosamine kinase OS=Mus musculus OX=10090 GN=Gne PE=1 SV=1	false	0
Q91WM1	13.2972	0.0342262	3	3	3	18650	Spermatid perinuclear RNA-binding protein OS=Mus musculus OX=10090 GN=Strbp PE=1 SV=1	false	0
Q91WQ3	8.85549	0.0549242	2	3	3	12481	Tyrosine--tRNA ligase, cytoplasmic OS=Mus musculus OX=10090 GN=Yars1 PE=1 SV=3	false	0
Q91YE8	8.88798	0.0515179	2	3	3	16348	Synaptopodin-2 OS=Mus musculus OX=10090 GN=Synpo2 PE=1 SV=2	false	0
Q91Z31	13.3544	0.111111	3	3	3	4516	Polypyrimidine tract-binding protein 2 OS=Mus musculus OX=10090 GN=Ptbp2 PE=1 SV=2	false	0
Q91ZZ3	13.2883	0.353383	3	3	3	17108	Beta-synuclein OS=Mus musculus OX=10090 GN=Sncb PE=1 SV=1	false	0
Q920L1	13.3016	0.111857	3	3	3	5740	Acyl-CoA (8-3)-desaturase OS=Mus musculus OX=10090 GN=Fads1 PE=1 SV=1	false	0
Q922J9	8.8102	0.0271845	2	3	3	6400	Fatty acyl-CoA reductase 1 OS=Mus musculus OX=10090 GN=Far1 PE=1 SV=1	false	0
Q922Y1	8.73033	0.222222	2	3	3	957	UBX domain-containing protein 1 OS=Mus musculus OX=10090 GN=Ubxn1 PE=1 SV=1	false	0
Q923T9	13.3778	0.100189	3	3	3	11500	Calcium/calmodulin-dependent protein kinase type II subunit gamma OS=Mus musculus OX=10090 GN=Camk2g PE=1 SV=1	false	0
Q924D0	13.2047	0.126263	3	3	3	17240	Reticulon-4-interacting protein 1, mitochondrial OS=Mus musculus OX=10090 GN=Rtn4ip1 PE=1 SV=2	false	0
Q924L1	8.83469	0.0888889	2	3	3	4501	LETM1 domain-containing protein 1 OS=Mus musculus OX=10090 GN=Letmd1 PE=1 SV=1	false	0
Q99J36	8.84394	0.174286	2	3	3	17047	THUMP domain-containing protein 1 OS=Mus musculus OX=10090 GN=Thumpd1 PE=1 SV=1	false	0
Q99JI6	13.2796	0.271739	3	3	3	14782	Ras-related protein Rap-1b OS=Mus musculus OX=10090 GN=Rap1b PE=1 SV=2	false	0
Q99JW2	13.2354	0.129902	3	3	3	18753	Aminoacylase-1 OS=Mus musculus OX=10090 GN=Acy1 PE=1 SV=1	false	0
Q99K30	13.2832	0.085048	3	3	3	15080	Epidermal growth factor receptor kinase substrate 8-like protein 2 OS=Mus musculus OX=10090 GN=Eps8l2 PE=1 SV=1	false	0
Q99K48	13.3587	0.0782241	3	3	3	13003	Non-POU domain-containing octamer-binding protein OS=Mus musculus OX=10090 GN=Nono PE=1 SV=3	false	0
Q99KC8	13.3316	0.0680958	3	3	3	7161	von Willebrand factor A domain-containing protein 5A OS=Mus musculus OX=10090 GN=Vwa5a PE=1 SV=2	false	0
Q99KP6	8.73446	0.103175	2	3	3	2984	Pre-mRNA-processing factor 19 OS=Mus musculus OX=10090 GN=Prpf19 PE=1 SV=1	false	0
Q99LC2	13.2232	0.109049	3	3	3	17137	Cleavage stimulation factor subunit 1 OS=Mus musculus OX=10090 GN=Cstf1 PE=1 SV=1	false	0
Q99LC9	8.95641	0.0285423	2	3	3	6204	Peroxisome assembly factor 2 OS=Mus musculus OX=10090 GN=Pex6 PE=1 SV=1	false	0
Q99LF4	13.1749	0.10297	3	3	3	2894	RNA-splicing ligase RtcB homolog OS=Mus musculus OX=10090 GN=Rtcb PE=1 SV=1	false	0
Q99LJ1	8.90069	0.0553097	2	3	3	18605	Tissue alpha-L-fucosidase OS=Mus musculus OX=10090 GN=Fuca1 PE=1 SV=1	false	0
Q99LR1	13.194	0.148241	3	3	3	18478	Lysophosphatidylserine lipase ABHD12 OS=Mus musculus OX=10090 GN=Abhd12 PE=1 SV=2	false	0
Q99ME9	13.2767	0.055205	3	3	3	793	GTP-binding protein 4 OS=Mus musculus OX=10090 GN=Gtpbp4 PE=1 SV=3	false	0
Q99MQ4	8.84253	0.0857909	2	3	3	7176	Asporin OS=Mus musculus OX=10090 GN=Aspn PE=1 SV=1	false	0
Q99P88	8.8492	0.0301941	2	3	3	7481	Nuclear pore complex protein Nup155 OS=Mus musculus OX=10090 GN=Nup155 PE=1 SV=1	false	0
Q99PI5	8.9178	0.0279955	2	3	3	7169	Phosphatidate phosphatase LPIN2 OS=Mus musculus OX=10090 GN=Lpin2 PE=1 SV=2	false	0
Q99PU8	13.3403	0.0287592	3	3	3	5871	ATP-dependent RNA helicase DHX30 OS=Mus musculus OX=10090 GN=Dhx30 PE=1 SV=1	false	0
Q9CQ06	8.81806	0.125	2	3	3	1603	39S ribosomal protein L24, mitochondrial OS=Mus musculus OX=10090 GN=Mrpl24 PE=1 SV=1	false	0
Q9CQ54	13.4208	0.2	3	3	3	732	NADH dehydrogenase ubiquinone 1 subunit C2 OS=Mus musculus OX=10090 GN=Ndufc2 PE=1 SV=1	false	0
Q9CQ60	13.1038	0.303502	3	3	3	5331	6-phosphogluconolactonase OS=Mus musculus OX=10090 GN=Pgls PE=1 SV=1	false	0
Q9CQ91	8.79808	0.416667	2	3	3	946	NADH dehydrogenase ubiquinone 1 alpha subcomplex subunit 3 OS=Mus musculus OX=10090 GN=Ndufa3 PE=1 SV=1	false	0
Q9CQE8	8.91626	0.127049	2	3	3	2798	RNA transcription, translation and transport factor protein OS=Mus musculus OX=10090 GN=RTRAF PE=1 SV=1	false	0
Q9CQF0	8.72828	0.197917	2	3	3	16157	39S ribosomal protein L11, mitochondrial OS=Mus musculus OX=10090 GN=Mrpl11 PE=1 SV=1	false	0
Q9CQH3	8.87294	0.132275	2	3	3	2805	NADH dehydrogenase ubiquinone 1 beta subcomplex subunit 5, mitochondrial OS=Mus musculus OX=10090 GN=Ndufb5 PE=1 SV=1	false	0
Q9CQX8	8.84391	0.372549	2	3	3	16006	28S ribosomal protein S36, mitochondrial OS=Mus musculus OX=10090 GN=Mrps36 PE=1 SV=1	false	0
Q9CQZ1	8.77334	0.328947	2	3	3	953	Heat shock factor-binding protein 1 OS=Mus musculus OX=10090 GN=Hsbp1 PE=1 SV=1	false	0
Q9CR00	8.86103	0.0990991	2	3	3	2712	26S proteasome non-ATPase regulatory subunit 9 OS=Mus musculus OX=10090 GN=Psmd9 PE=1 SV=1	false	0
Q9CR16	8.95106	0.0486486	2	3	3	19775	Peptidyl-prolyl cis-trans isomerase D OS=Mus musculus OX=10090 GN=Ppid PE=1 SV=3	false	0
Q9CR98	8.81639	0.231884	2	3	3	2821	Protein FAM136A OS=Mus musculus OX=10090 GN=Fam136a PE=1 SV=1	false	0
Q9CW03	8.91004	0.0271159	2	3	3	5806	Structural maintenance of chromosomes protein 3 OS=Mus musculus OX=10090 GN=Smc3 PE=1 SV=2	false	0
Q9CWZ3	13.175	0.247126	3	3	3	16146	RNA-binding protein 8A OS=Mus musculus OX=10090 GN=Rbm8a PE=1 SV=4	false	0
Q9CX00	13.2516	0.185083	3	3	3	825	IST1 homolog OS=Mus musculus OX=10090 GN=Ist1 PE=1 SV=1	false	0
Q9CX34	13.2486	0.125	3	3	3	4133	Protein SGT1 homolog OS=Mus musculus OX=10090 GN=Sugt1 PE=1 SV=3	false	0
Q9CX86	13.1332	0.206557	3	3	3	8445	Heterogeneous nuclear ribonucleoprotein A0 OS=Mus musculus OX=10090 GN=Hnrnpa0 PE=1 SV=1	false	0
Q9CXR1	8.77945	0.127219	2	3	3	887	Dehydrogenase/reductase SDR family member 7 OS=Mus musculus OX=10090 GN=Dhrs7 PE=1 SV=2	false	0
Q9CXW3	8.92858	0.126638	2	3	3	18695	Calcyclin-binding protein OS=Mus musculus OX=10090 GN=Cacybp PE=1 SV=1	false	0
Q9CY58	13.3216	0.110565	3	3	3	145	Plasminogen activator inhibitor 1 RNA-binding protein OS=Mus musculus OX=10090 GN=Serbp1 PE=1 SV=2	false	0
Q9CYH2	13.3374	0.155963	3	3	3	17017	Peroxiredoxin-like 2A OS=Mus musculus OX=10090 GN=Prxl2a PE=1 SV=2	false	0
Q9CYR6	8.79371	0.0535055	2	3	3	17222	Phosphoacetylglucosamine mutase OS=Mus musculus OX=10090 GN=Pgm3 PE=1 SV=1	false	0
Q9CZ04	13.1826	0.221818	3	3	3	6347	COP9 signalosome complex subunit 7a OS=Mus musculus OX=10090 GN=Cops7a PE=1 SV=2	false	0
Q9CZ83	8.99312	0.181102	2	3	3	17048	39S ribosomal protein L55, mitochondrial OS=Mus musculus OX=10090 GN=Mrpl55 PE=1 SV=1	false	0
Q9CZJ2	8.88661	0.0306569	2	3	3	9555	Heat shock 70 kDa protein 12B OS=Mus musculus OX=10090 GN=Hspa12b PE=1 SV=1	false	0
Q9CZM2	13.2319	0.205882	3	3	3	6236	60S ribosomal protein L15 OS=Mus musculus OX=10090 GN=Rpl15 PE=1 SV=4	false	0
Q9CZR8	13.1878	0.243827	3	3	3	936	Elongation factor Ts, mitochondrial OS=Mus musculus OX=10090 GN=Tsfm PE=1 SV=1	false	0
Q9D0Q7	8.855	0.133987	2	3	3	882	39S ribosomal protein L45, mitochondrial OS=Mus musculus OX=10090 GN=Mrpl45 PE=1 SV=1	false	0
Q9D0Y8	8.7134	0.272727	2	3	3	18765	39S ribosomal protein L52, mitochondrial OS=Mus musculus OX=10090 GN=Mrpl52 PE=1 SV=1	false	0
Q9D180	8.88735	0.0184147	2	3	3	4077	Cilia- and flagella-associated protein 57 OS=Mus musculus OX=10090 GN=Cfap57 PE=1 SV=3	false	0
Q9D1G1	13.2339	0.273632	3	3	3	4086	Ras-related protein Rab-1B OS=Mus musculus OX=10090 GN=Rab1b PE=1 SV=1	false	0
Q9D1I5	13.2004	0.342697	3	3	3	18599	Methylmalonyl-CoA epimerase, mitochondrial OS=Mus musculus OX=10090 GN=Mcee PE=1 SV=1	false	0
Q9D3P8	8.93422	0.204082	2	3	3	20671	Plasminogen receptor (KT) OS=Mus musculus OX=10090 GN=Plgrkt PE=1 SV=1	false	0
Q9D404	8.80664	0.0849673	2	3	3	6233	3-oxoacyl-acyl-carrier-protein synthase, mitochondrial OS=Mus musculus OX=10090 GN=Oxsm PE=1 SV=1	false	0
Q9D6J6	13.2016	0.205645	3	3	3	13052	NADH dehydrogenase ubiquinone flavoprotein 2, mitochondrial OS=Mus musculus OX=10090 GN=Ndufv2 PE=1 SV=2	false	0
Q9D710	13.3443	0.132203	3	3	3	14974	Thioredoxin-related transmembrane protein 2 OS=Mus musculus OX=10090 GN=Tmx2 PE=1 SV=1	false	0
Q9D7A8	13.4173	0.14539	3	3	3	774	Armadillo repeat-containing protein 1 OS=Mus musculus OX=10090 GN=Armc1 PE=1 SV=1	false	0
Q9D7N6	8.84887	0.175	2	3	3	8421	39S ribosomal protein L30, mitochondrial OS=Mus musculus OX=10090 GN=Mrpl30 PE=1 SV=1	false	0
Q9D8B4	13.1717	0.382979	3	3	3	17072	NADH dehydrogenase ubiquinone 1 alpha subcomplex subunit 11 OS=Mus musculus OX=10090 GN=Ndufa11 PE=1 SV=2	false	0
Q9DB41	13.3406	0.103125	3	3	3	3846	Mitochondrial glutamate carrier 2 OS=Mus musculus OX=10090 GN=Slc25a18 PE=1 SV=4	false	0
Q9DBE0	8.88274	0.0547667	2	3	3	1681	Cysteine sulfinic acid decarboxylase OS=Mus musculus OX=10090 GN=Csad PE=1 SV=1	false	0
Q9DBG5	13.2124	0.173913	3	3	3	5546	Perilipin-3 OS=Mus musculus OX=10090 GN=Plin3 PE=1 SV=1	false	0
Q9DBR0	8.86197	0.0829694	2	3	3	7060	A-kinase anchor protein 8 OS=Mus musculus OX=10090 GN=Akap8 PE=1 SV=1	false	0
Q9DBS1	8.81653	0.0625	2	3	3	7910	Transmembrane protein 43 OS=Mus musculus OX=10090 GN=Tmem43 PE=1 SV=1	false	0
Q9DC16	8.92425	0.141379	2	3	3	6302	Endoplasmic reticulum-Golgi intermediate compartment protein 1 OS=Mus musculus OX=10090 GN=Ergic1 PE=1 SV=1	false	0
Q9DCN1	13.4785	0.0735931	3	3	3	14383	NAD-capped RNA hydrolase NUDT12 OS=Mus musculus OX=10090 GN=Nudt12 PE=1 SV=1	false	0
Q9DCV4	8.82005	0.0885246	2	3	3	17194	Regulator of microtubule dynamics protein 1 OS=Mus musculus OX=10090 GN=Rmdn1 PE=1 SV=2	false	0
Q9DCX8	13.3462	0.185965	3	3	3	20358	Iodotyrosine deiodinase 1 OS=Mus musculus OX=10090 GN=Iyd PE=1 SV=1	false	0
Q9EQF6	8.86902	0.0602837	2	3	3	6017	Dihydropyrimidinase-related protein 5 OS=Mus musculus OX=10090 GN=Dpysl5 PE=1 SV=1	false	0
Q9EQH2	8.78981	0.0247312	2	3	3	408	Endoplasmic reticulum aminopeptidase 1 OS=Mus musculus OX=10090 GN=Erap1 PE=1 SV=2	false	0
Q9EQP2	13.1945	0.120148	3	3	3	367	EH domain-containing protein 4 OS=Mus musculus OX=10090 GN=Ehd4 PE=1 SV=1	false	0
Q9ERI6	13.2354	0.101796	3	3	3	4463	Retinol dehydrogenase 14 OS=Mus musculus OX=10090 GN=Rdh14 PE=1 SV=1	false	0
Q9ESD7	13.3745	0.0253589	3	3	3	15717	Dysferlin OS=Mus musculus OX=10090 GN=Dysf PE=1 SV=3	false	0
Q9EST5	13.3505	0.106618	3	3	3	18602	Acidic leucine-rich nuclear phosphoprotein 32 family member B OS=Mus musculus OX=10090 GN=Anp32b PE=1 SV=1	false	0
Q9ET30	13.4282	0.0988075	3	3	3	18709	Transmembrane 9 superfamily member 3 OS=Mus musculus OX=10090 GN=Tm9sf3 PE=1 SV=1	false	0
Q9JHR7	13.2942	0.0402355	3	3	3	5400	Insulin-degrading enzyme OS=Mus musculus OX=10090 GN=Ide PE=1 SV=1	false	0
Q9JII6	8.87916	0.0923077	2	3	3	6361	Aldo-keto reductase family 1 member A1 OS=Mus musculus OX=10090 GN=Akr1a1 PE=1 SV=3	false	0
Q9JJH1	8.78957	0.263514	2	3	3	6306	Ribonuclease 4 OS=Mus musculus OX=10090 GN=Rnase4 PE=1 SV=1	false	0
Q9JJK2	13.2031	0.0755556	3	3	3	93	LanC-like protein 2 OS=Mus musculus OX=10090 GN=Lancl2 PE=1 SV=1	false	0
Q9JJW6	8.91039	0.059633	2	3	3	1498	Aly/REF export factor 2 OS=Mus musculus OX=10090 GN=Alyref2 PE=1 SV=1	false	0
Q9JK53	13.3366	0.124339	3	3	3	12978	Prolargin OS=Mus musculus OX=10090 GN=Prelp PE=1 SV=2	false	0
Q9JKB1	13.2068	0.234783	3	3	3	6411	Ubiquitin carboxyl-terminal hydrolase isozyme L3 OS=Mus musculus OX=10090 GN=Uchl3 PE=1 SV=2	false	0
Q9JKC6	13.1753	0.355705	3	3	3	18628	Cell cycle exit and neuronal differentiation protein 1 OS=Mus musculus OX=10090 GN=Cend1 PE=1 SV=1	false	0
Q9JLF6	13.187	0.0871166	3	3	3	6404	Protein-glutamine gamma-glutamyltransferase K OS=Mus musculus OX=10090 GN=Tgm1 PE=1 SV=2	false	0
Q9JLV6	8.8081	0.0766284	2	3	3	20723	Bifunctional polynucleotide phosphatase/kinase OS=Mus musculus OX=10090 GN=Pnkp PE=1 SV=2	false	0
Q9JM14	13.2622	0.295	3	3	3	2822	5'(3')-deoxyribonucleotidase, cytosolic type OS=Mus musculus OX=10090 GN=Nt5c PE=1 SV=1	false	0
Q9JM99	13.1971	0.0483871	3	3	3	2304	Proteoglycan 4 OS=Mus musculus OX=10090 GN=Prg4 PE=1 SV=2	false	0
Q9JMD3	8.793	0.0996564	2	3	3	20708	START domain-containing protein 10 OS=Mus musculus OX=10090 GN=Stard10 PE=1 SV=1	false	0
Q9JME5	8.78597	0.0295749	2	3	3	8198	AP-3 complex subunit beta-2 OS=Mus musculus OX=10090 GN=Ap3b2 PE=1 SV=2	false	0
Q9JMH6	13.3146	0.0799347	3	3	3	10997	Thioredoxin reductase 1, cytoplasmic OS=Mus musculus OX=10090 GN=Txnrd1 PE=1 SV=3	false	0
Q9QUI0	13.1217	0.243523	3	3	3	18749	Transforming protein RhoA OS=Mus musculus OX=10090 GN=Rhoa PE=1 SV=1	false	0
Q9QUM9	13.213	0.142276	3	3	3	2739	Proteasome subunit alpha type-6 OS=Mus musculus OX=10090 GN=Psma6 PE=1 SV=1	false	0
Q9QUR6	13.1986	0.0647887	3	3	3	2913	Prolyl endopeptidase OS=Mus musculus OX=10090 GN=Prep PE=1 SV=1	false	0
Q9QXT0	8.81479	0.17033	2	3	3	4333	Protein canopy homolog 2 OS=Mus musculus OX=10090 GN=Cnpy2 PE=1 SV=1	false	0
Q9QYG0	9.04137	0.121294	2	3	3	11506	Protein NDRG2 OS=Mus musculus OX=10090 GN=Ndrg2 PE=1 SV=1	false	0
Q9R069	13.0509	0.0980707	3	3	3	15982	Basal cell adhesion molecule OS=Mus musculus OX=10090 GN=Bcam PE=1 SV=1	false	0
Q9R0B9	8.90945	0.0420624	2	3	3	13053	Procollagen-lysine,2-oxoglutarate 5-dioxygenase 2 OS=Mus musculus OX=10090 GN=Plod2 PE=1 SV=2	false	0
Q9R0E1	8.79281	0.0499325	2	3	3	197	Multifunctional procollagen lysine hydroxylase and glycosyltransferase LH3 OS=Mus musculus OX=10090 GN=Plod3 PE=1 SV=1	false	0
Q9R0E2	8.95353	0.0425824	2	3	3	17087	Procollagen-lysine,2-oxoglutarate 5-dioxygenase 1 OS=Mus musculus OX=10090 GN=Plod1 PE=1 SV=1	false	0
Q9R0H5	11.2375	0.0591603	3	3	3	72	Keratin, type II cytoskeletal 71 OS=Mus musculus OX=10090 GN=Krt71 PE=1 SV=1	false	0
Q9R0P6	8.88784	0.139665	2	3	3	758	Signal peptidase complex catalytic subunit SEC11A OS=Mus musculus OX=10090 GN=Sec11a PE=1 SV=1	false	0
Q9R182	8.98991	0.0857143	2	3	3	11385	Angiopoietin-related protein 3 OS=Mus musculus OX=10090 GN=Angptl3 PE=1 SV=1	false	0
Q9R1C7	8.92249	0.0346275	2	3	3	3981	Pre-mRNA-processing factor 40 homolog A OS=Mus musculus OX=10090 GN=Prpf40a PE=1 SV=1	false	0
Q9R1P3	8.82852	0.154229	2	3	3	17058	Proteasome subunit beta type-2 OS=Mus musculus OX=10090 GN=Psmb2 PE=1 SV=1	false	0
Q9R1Q8	13.1794	0.241206	3	3	3	16889	Transgelin-3 OS=Mus musculus OX=10090 GN=Tagln3 PE=1 SV=1	false	0
Q9R1R2	8.85849	0.0268817	2	3	3	19464	Tripartite motif-containing protein 3 OS=Mus musculus OX=10090 GN=Trim3 PE=1 SV=1	false	0
Q9WU28	8.83964	0.0974026	2	3	3	20745	Prefoldin subunit 5 OS=Mus musculus OX=10090 GN=Pfdn5 PE=1 SV=1	false	0
Q9WU79	8.86297	0.0567613	2	3	3	3930	Proline dehydrogenase 1, mitochondrial OS=Mus musculus OX=10090 GN=Prodh PE=1 SV=2	false	0
Q9WUL7	8.9263	0.126374	2	3	3	13021	ADP-ribosylation factor-like protein 3 OS=Mus musculus OX=10090 GN=Arl3 PE=1 SV=1	false	0
Q9WUM4	13.2878	0.0886076	3	3	3	20590	Coronin-1C OS=Mus musculus OX=10090 GN=Coro1c PE=1 SV=2	false	0
Q9WUR9	8.73787	0.237668	2	3	3	749	Adenylate kinase 4, mitochondrial OS=Mus musculus OX=10090 GN=Ak4 PE=1 SV=1	false	0
[truncated: 513 more rows]

## Sheet: Supplementary Table S7
Supplementary Table S7: Accession, Score, Coverage, Peptides, PSM, Spectra, Cluster, Protein name, Decoy and FDR q-value for each protein assigned in WT02_ASGR1.
Accession	Score	Coverage	Peptide #	PSM #	Spectra #	Cluster	Protein name	DECOY	FDR q-value
P07724	1010.49	0.889803	178	873	696	11641	Albumin OS=Mus musculus OX=10090 GN=Alb PE=1 SV=3	false	0
Q921I1	548.977	0.766141	100	318	256	4935	Serotransferrin OS=Mus musculus OX=10090 GN=Tf PE=1 SV=1	false	0
Q61838	714.959	0.697659	125	273	231	17385	Pregnancy zone protein OS=Mus musculus OX=10090 GN=Pzp PE=1 SV=3	false	0
P01027	663.866	0.787733	138	224	207	13207	Complement C3 OS=Mus musculus OX=10090 GN=C3 PE=1 SV=3	false	0
P28665	575.7	0.596883	106	193	169	4547	Murinoglobulin-1 OS=Mus musculus OX=10090 GN=Mug1 PE=1 SV=3	false	0
P06909	498.825	0.670989	96	205	167	6885	Complement factor H OS=Mus musculus OX=10090 GN=Cfh PE=1 SV=2	false	0
P11276	758.54	0.570852	123	186	161	2816	Fibronectin OS=Mus musculus OX=10090 GN=Fn1 PE=1 SV=4	false	0
A2ASS6	420.542	0.0473405	100	136	136	4522	Titin OS=Mus musculus OX=10090 GN=Ttn PE=1 SV=1	false	0
Q91X72	299.691	0.652174	56	162	132	17784	Hemopexin OS=Mus musculus OX=10090 GN=Hpx PE=1 SV=2	false	0
P20918	421.18	0.763547	80	153	119	1378	Plasminogen OS=Mus musculus OX=10090 GN=Plg PE=1 SV=3	false	0
P01942	117.833	0.767606	22	125	113	6016	Hemoglobin subunit alpha OS=Mus musculus OX=10090 GN=Hba PE=1 SV=2	false	0
P21614	358.372	0.884454	71	131	111	4983	Vitamin D-binding protein OS=Mus musculus OX=10090 GN=Gc PE=1 SV=2	false	0
Q8K0E8	335.361	0.756757	58	121	107	10141	Fibrinogen beta chain OS=Mus musculus OX=10090 GN=Fgb PE=1 SV=1	false	0
Q8VCM7	264.234	0.775229	50	117	105	11678	Fibrinogen gamma chain OS=Mus musculus OX=10090 GN=Fgg PE=1 SV=1	false	0
E9Q414	369.383	0.240844	85	105	101	7067	Apolipoprotein B-100 OS=Mus musculus OX=10090 GN=Apob PE=1 SV=1	false	0
Q8C196	173.841	0.401333	41	92	92	7021	Carbamoyl-phosphate synthase ammonia, mitochondrial OS=Mus musculus OX=10090 GN=Cps1 PE=1 SV=2	false	0
E9PV24	281.291	0.510773	50	98	88	12032	Fibrinogen alpha chain OS=Mus musculus OX=10090 GN=Fga PE=1 SV=1	false	0
Q61147	411.88	0.499529	69	106	85	19500	Ceruloplasmin OS=Mus musculus OX=10090 GN=Cp PE=1 SV=2	false	0
Q00623	230.01	0.795455	47	88	82	8287	Apolipoprotein A-I OS=Mus musculus OX=10090 GN=Apoa1 PE=1 SV=2	false	0
O08677	157.771	0.428139	35	91	77	15559	Kininogen-1 OS=Mus musculus OX=10090 GN=Kng1 PE=1 SV=1	false	0
P01029	295.297	0.407365	61	82	75	4537	Complement C4-B OS=Mus musculus OX=10090 GN=C4b PE=1 SV=3	false	0
P19221	189.796	0.402913	38	85	74	16034	Prothrombin OS=Mus musculus OX=10090 GN=F2 PE=1 SV=1	false	0
P32261	173.336	0.636559	35	74	72	17541	Antithrombin-III OS=Mus musculus OX=10090 GN=Serpinc1 PE=1 SV=1	false	0
P07759	161.521	0.624402	31	74	70	7174	Serine protease inhibitor A3K OS=Mus musculus OX=10090 GN=Serpina3k PE=1 SV=2	false	0
P06728	196.671	0.782278	42	70	65	17268	Apolipoprotein A-IV OS=Mus musculus OX=10090 GN=Apoa4 PE=1 SV=3	false	0
A6X935	269.28	0.506369	46	65	60	10253	Inter alpha-trypsin inhibitor, heavy chain 4 OS=Mus musculus OX=10090 GN=Itih4 PE=1 SV=2	false	0
P29699	129.434	0.634783	23	62	58	19496	Alpha-2-HS-glycoprotein OS=Mus musculus OX=10090 GN=Ahsg PE=1 SV=1	false	0
Q05920	109.749	0.342105	26	56	56	91	Pyruvate carboxylase, mitochondrial OS=Mus musculus OX=10090 GN=Pc PE=1 SV=1	false	0
Q99LB7	105.341	0.521219	25	55	55	10681	Sarcosine dehydrogenase, mitochondrial OS=Mus musculus OX=10090 GN=Sardh PE=1 SV=1	false	0
O89020	184.918	0.541118	36	67	54	9075	Afamin OS=Mus musculus OX=10090 GN=Afm PE=1 SV=2	false	0
P04186	198.144	0.60841	39	58	54	17714	Complement factor B OS=Mus musculus OX=10090 GN=Cfb PE=1 SV=2	false	0
Q8VDD5	140.244	0.235714	33	52	52	6942	Myosin-9 OS=Mus musculus OX=10090 GN=Myh9 PE=1 SV=4	false	0
P60710	119.696	0.773333	28	51	50	13413	Actin, cytoplasmic 1 OS=Mus musculus OX=10090 GN=Actb PE=1 SV=1	false	0
Q9DBD0	219.685	0.707143	46	57	50	4935	Inhibitor of carbonic anhydrase OS=Mus musculus OX=10090 GN=Ica PE=1 SV=1	false	0
P02088	158.523	0.857143	30	54	49	15141	Hemoglobin subunit beta-1 OS=Mus musculus OX=10090 GN=Hbb-b1 PE=1 SV=2	false	0
P07758	156.442	0.675545	30	52	49	15412	Alpha-1-antitrypsin 1-1 OS=Mus musculus OX=10090 GN=Serpina1a PE=1 SV=4	false	0
P63260	115.461	0.728	27	50	49	13413	Actin, cytoplasmic 2 OS=Mus musculus OX=10090 GN=Actg1 PE=1 SV=1	false	0
P13020	183.167	0.542308	35	54	48	15132	Gelsolin OS=Mus musculus OX=10090 GN=Gsn PE=1 SV=3	false	0
P16546	148.153	0.18932	35	47	47	4582	Spectrin alpha chain, non-erythrocytic 1 OS=Mus musculus OX=10090 GN=Sptan1 PE=1 SV=4	false	0
P23953	185.88	0.65343	32	52	47	6992	Carboxylesterase 1C OS=Mus musculus OX=10090 GN=Ces1c PE=1 SV=4	false	0
Q61129	169.2	0.466003	32	54	47	13140	Complement factor I OS=Mus musculus OX=10090 GN=Cfi PE=1 SV=3	false	0
Q8BTM8	126.903	0.225161	30	47	47	8879	Filamin-A OS=Mus musculus OX=10090 GN=Flna PE=1 SV=5	false	0
P06684	213.194	0.285119	44	53	46	12196	Complement C5 OS=Mus musculus OX=10090 GN=C5 PE=1 SV=2	false	0
Q62261	110.312	0.172662	26	46	46	17526	Spectrin beta chain, non-erythrocytic 1 OS=Mus musculus OX=10090 GN=Sptbn1 PE=1 SV=2	false	0
P63038	97.4539	0.500873	23	45	45	15228	60 kDa heat shock protein, mitochondrial OS=Mus musculus OX=10090 GN=Hspd1 PE=1 SV=1	false	0
Q64521	63.3004	0.317744	15	45	45	17701	Glycerol-3-phosphate dehydrogenase, mitochondrial OS=Mus musculus OX=10090 GN=Gpd2 PE=1 SV=2	false	0
Q99KI0	79.9823	0.428205	19	44	44	7280	Aconitate hydratase, mitochondrial OS=Mus musculus OX=10090 GN=Aco2 PE=1 SV=1	false	0
Q9R0H0	101.72	0.524962	24	44	44	18451	Peroxisomal acyl-coenzyme A oxidase 1 OS=Mus musculus OX=10090 GN=Acox1 PE=1 SV=5	false	0
P22599	168.409	0.605327	29	47	43	15412	Alpha-1-antitrypsin 1-2 OS=Mus musculus OX=10090 GN=Serpina1b PE=1 SV=2	false	0
Q6PIC6	50.6583	0.186575	12	43	43	10170	Sodium/potassium-transporting ATPase subunit alpha-3 OS=Mus musculus OX=10090 GN=Atp1a3 PE=1 SV=1	false	0
P08226	96.0566	0.59164	21	42	42	8279	Apolipoprotein E OS=Mus musculus OX=10090 GN=Apoe PE=1 SV=2	false	0
Q00896	145.767	0.567961	27	44	41	15412	Alpha-1-antitrypsin 1-3 OS=Mus musculus OX=10090 GN=Serpina1c PE=1 SV=2	false	0
Q9QXS1	131.456	0.0897463	31	41	41	4784	Plectin OS=Mus musculus OX=10090 GN=Plec PE=1 SV=3	false	0
Q61702	136.066	0.357222	27	42	40	18347	Inter-alpha-trypsin inhibitor heavy chain H1 OS=Mus musculus OX=10090 GN=Itih1 PE=1 SV=2	false	0
Q91VD9	84.4684	0.389271	20	40	40	14113	NADH-ubiquinone oxidoreductase 75 kDa subunit, mitochondrial OS=Mus musculus OX=10090 GN=Ndufs1 PE=1 SV=2	false	0
O08599	88.8549	0.46633	21	39	39	5928	Syntaxin-binding protein 1 OS=Mus musculus OX=10090 GN=Stxbp1 PE=1 SV=2	false	0
P01872	172.838	0.45815	30	49	39	13114	Immunoglobulin heavy constant mu OS=Mus musculus OX=10090 GN=Ighm PE=1 SV=2	false	0
P10126	84.954	0.571429	20	39	39	2086	Elongation factor 1-alpha 1 OS=Mus musculus OX=10090 GN=Eef1a1 PE=1 SV=3	false	0
P16460	84.7721	0.643204	20	39	39	19609	Argininosuccinate synthase OS=Mus musculus OX=10090 GN=Ass1 PE=1 SV=1	false	0
Q01279	119.736	0.214876	24	44	39	18475	Epidermal growth factor receptor OS=Mus musculus OX=10090 GN=Egfr PE=1 SV=1	false	0
Q68FD5	126.56	0.290746	30	39	39	7479	Clathrin heavy chain 1 OS=Mus musculus OX=10090 GN=Cltc PE=1 SV=3	false	0
P28666	137.483	0.179876	28	42	38	4547	Murinoglobulin-2 OS=Mus musculus OX=10090 GN=Mug2 PE=1 SV=2	false	0
P48772	12.8078	0.5	3	38	38	6150	Cytochrome c oxidase subunit 8B, mitochondrial OS=Mus musculus OX=10090 GN=Cox8b PE=3 SV=1	false	0
Q01339	144.32	0.518841	30	49	38	15528	Beta-2-glycoprotein 1 OS=Mus musculus OX=10090 GN=Apoh PE=1 SV=1	false	0
Q61646	121.864	0.541787	28	42	38	10796	Haptoglobin OS=Mus musculus OX=10090 GN=Hp PE=1 SV=1	false	0
Q9JHU4	135.796	0.103144	32	38	38	15554	Cytoplasmic dynein 1 heavy chain 1 OS=Mus musculus OX=10090 GN=Dync1h1 PE=1 SV=2	false	0
P13542	105.944	0.17398	25	37	37	6942	Myosin-8 OS=Mus musculus OX=10090 GN=Myh8 PE=2 SV=2	false	0
Q00897	151.269	0.598063	25	39	37	15412	Alpha-1-antitrypsin 1-4 OS=Mus musculus OX=10090 GN=Serpina1d PE=1 SV=1	false	0
Q5SX39	105.866	0.179474	25	37	37	6942	Myosin-4 OS=Mus musculus OX=10090 GN=Myh4 PE=1 SV=1	false	0
Q8BH59	76.2004	0.358936	18	37	37	20626	Calcium-binding mitochondrial carrier protein Aralar1 OS=Mus musculus OX=10090 GN=Slc25a12 PE=1 SV=1	false	0
Q9ESB3	145.443	0.455238	27	40	37	2126	Histidine-rich glycoprotein OS=Mus musculus OX=10090 GN=Hrg PE=1 SV=2	false	0
O08638	110.114	0.16785	26	36	36	6942	Myosin-11 OS=Mus musculus OX=10090 GN=Myh11 PE=1 SV=1	false	0
P00186	42.3765	0.321637	10	36	36	12246	Cytochrome P450 1A2 OS=Mus musculus OX=10090 GN=Cyp1a2 PE=1 SV=1	false	0
P24270	76.0318	0.58444	18	36	36	20612	Catalase OS=Mus musculus OX=10090 GN=Cat PE=1 SV=4	false	0
P97290	117.218	0.468254	22	38	35	5920	Plasma protease C1 inhibitor OS=Mus musculus OX=10090 GN=Serping1 PE=1 SV=3	false	0
Q6PB66	97.4462	0.215517	23	35	35	16475	Leucine-rich PPR motif-containing protein, mitochondrial OS=Mus musculus OX=10090 GN=Lrpprc PE=1 SV=2	false	0
Q9DBM2	80.6465	0.306407	19	35	35	12460	Peroxisomal bifunctional enzyme OS=Mus musculus OX=10090 GN=Ehhadh PE=1 SV=4	false	0
P05202	46.8415	0.406977	11	34	34	2953	Aspartate aminotransferase, mitochondrial OS=Mus musculus OX=10090 GN=Got2 PE=1 SV=1	false	0
P26039	97.6024	0.15978	23	34	34	6914	Talin-1 OS=Mus musculus OX=10090 GN=Tln1 PE=1 SV=2	false	0
Q03734	125.019	0.464115	22	39	34	7174	Serine protease inhibitor A3M OS=Mus musculus OX=10090 GN=Serpina3m PE=1 SV=2	false	0
P19096	96.9124	0.172923	23	33	33	15170	Fatty acid synthase OS=Mus musculus OX=10090 GN=Fasn PE=1 SV=2	false	0
P56480	74.1486	0.593573	17	33	33	2187	ATP synthase subunit beta, mitochondrial OS=Mus musculus OX=10090 GN=Atp5f1b PE=1 SV=2	false	0
Q61703	122.829	0.369979	27	36	33	10533	Inter-alpha-trypsin inhibitor heavy chain H2 OS=Mus musculus OX=10090 GN=Itih2 PE=1 SV=1	false	0
Q9CZU6	46.7509	0.280172	11	33	33	20280	Citrate synthase, mitochondrial OS=Mus musculus OX=10090 GN=Cs PE=1 SV=1	false	0
P16858	63.5089	0.630631	15	32	32	18556	Glyceraldehyde-3-phosphate dehydrogenase OS=Mus musculus OX=10090 GN=Gapdh PE=1 SV=2	false	0
Q8CGK3	76.0128	0.33509	18	32	32	20400	Lon protease homolog, mitochondrial OS=Mus musculus OX=10090 GN=Lonp1 PE=1 SV=2	false	0
P26262	140.652	0.507837	29	39	31	3016	Plasma kallikrein OS=Mus musculus OX=10090 GN=Klkb1 PE=1 SV=2	false	0
P35441	120.222	0.297436	29	33	31	5046	Thrombospondin-1 OS=Mus musculus OX=10090 GN=Thbs1 PE=1 SV=1	false	0
P02089	77.1503	0.659864	17	34	30	15141	Hemoglobin subunit beta-2 OS=Mus musculus OX=10090 GN=Hbb-b2 PE=1 SV=2	false	0
P05064	50.498	0.513736	12	30	30	10444	Fructose-bisphosphate aldolase A OS=Mus musculus OX=10090 GN=Aldoa PE=1 SV=2	false	0
P48962	67.6861	0.536913	16	30	30	6775	ADP/ATP translocase 1 OS=Mus musculus OX=10090 GN=Slc25a4 PE=1 SV=4	false	0
Q03265	59.7922	0.37613	14	30	30	2063	ATP synthase subunit alpha, mitochondrial OS=Mus musculus OX=10090 GN=Atp5f1a PE=1 SV=1	false	0
Q5SX40	97.4895	0.159114	23	30	30	6942	Myosin-1 OS=Mus musculus OX=10090 GN=Myh1 PE=1 SV=1	false	0
Q61937	46.2447	0.455479	11	30	30	14274	Nucleophosmin OS=Mus musculus OX=10090 GN=Npm1 PE=1 SV=1	false	0
Q80X90	96.9251	0.157571	23	30	30	8879	Filamin-B OS=Mus musculus OX=10090 GN=Flnb PE=1 SV=3	false	0
Q99JY0	71.9266	0.431579	17	30	30	13826	Trifunctional enzyme subunit beta, mitochondrial OS=Mus musculus OX=10090 GN=Hadhb PE=1 SV=1	false	0
Q9QYR6	79.9726	0.143372	19	30	30	5282	Microtubule-associated protein 1A OS=Mus musculus OX=10090 GN=Map1a PE=1 SV=2	false	0
O88947	103.195	0.438669	22	34	29	2128	Coagulation factor X OS=Mus musculus OX=10090 GN=F10 PE=1 SV=1	false	0
Q07968	63.8514	0.334828	15	30	29	13550	Coagulation factor XIII B chain OS=Mus musculus OX=10090 GN=F13b PE=1 SV=2	false	0
Q60590	59.1162	0.333333	14	30	29	10536	Alpha-1-acid glycoprotein 1 OS=Mus musculus OX=10090 GN=Orm1 PE=1 SV=1	false	0
Q9Z2I0	50.9398	0.283198	12	29	29	2197	Mitochondrial proton/calcium exchanger protein OS=Mus musculus OX=10090 GN=Letm1 PE=1 SV=1	false	0
Q06890	107.682	0.383929	20	31	28	1836	Clusterin OS=Mus musculus OX=10090 GN=Clu PE=1 SV=1	false	0
Q8VDJ3	72.2026	0.194006	17	28	28	11643	Vigilin OS=Mus musculus OX=10090 GN=Hdlbp PE=1 SV=1	false	0
Q9EQ20	80.3503	0.435514	19	28	28	1146	Methylmalonate-semialdehyde dehydrogenase acylating, mitochondrial OS=Mus musculus OX=10090 GN=Aldh6a1 PE=1 SV=1	false	0
A2ARZ3	92.5724	0.0488921	22	27	27	15511	Fibrous sheath-interacting protein 2 OS=Mus musculus OX=10090 GN=Fsip2 PE=1 SV=3	false	0
O88737	75.9983	0.0969051	18	27	27	4965	Protein bassoon OS=Mus musculus OX=10090 GN=Bsn PE=1 SV=4	false	0
Q05793	92.9106	0.104127	22	27	27	6944	Basement membrane-specific heparan sulfate proteoglycan core protein OS=Mus musculus OX=10090 GN=Hspg2 PE=1 SV=1	false	0
Q8CGP1	52.0168	0.650794	14	29	27	17598	Histone H2B type 1-K OS=Mus musculus OX=10090 GN=H2bc12 PE=1 SV=3	false	0
Q9CPU4	25.7325	0.627451	6	27	27	20757	Microsomal glutathione S-transferase 3 OS=Mus musculus OX=10090 GN=Mgst3 PE=1 SV=1	false	0
Q9CWU5	25.5246	0.220455	6	27	27	20607	KH domain-containing protein 3 OS=Mus musculus OX=10090 GN=Khdc3 PE=1 SV=1	false	0
P07901	76.0597	0.336971	18	26	26	3073	Heat shock protein HSP 90-alpha OS=Mus musculus OX=10090 GN=Hsp90aa1 PE=1 SV=4	false	0
P14873	96.9231	0.174107	23	26	26	12895	Microtubule-associated protein 1B OS=Mus musculus OX=10090 GN=Map1b PE=1 SV=2	false	0
Q64332	63.3472	0.290102	15	26	26	2102	Synapsin-2 OS=Mus musculus OX=10090 GN=Syn2 PE=1 SV=2	false	0
Q8BWF0	46.4307	0.342256	11	26	26	16469	Succinate-semialdehyde dehydrogenase, mitochondrial OS=Mus musculus OX=10090 GN=Aldh5a1 PE=1 SV=1	false	0
Q9CQW3	21.3658	0.210526	5	26	26	13153	Vitamin K-dependent protein Z OS=Mus musculus OX=10090 GN=Proz PE=1 SV=1	false	0
Q9DBB9	105.073	0.537477	22	31	26	5548	Carboxypeptidase N subunit 2 OS=Mus musculus OX=10090 GN=Cpn2 PE=1 SV=2	false	0
O70362	105.192	0.314217	21	28	25	9080	Phosphatidylinositol-glycan-specific phospholipase D OS=Mus musculus OX=10090 GN=Gpld1 PE=1 SV=1	false	0
O88935	50.5515	0.24221	12	25	25	2102	Synapsin-1 OS=Mus musculus OX=10090 GN=Syn1 PE=1 SV=2	false	0
P19001	71.919	0.46402	17	26	25	2823	Keratin, type I cytoskeletal 19 OS=Mus musculus OX=10090 GN=Krt19 PE=1 SV=1	false	0
P25688	46.4192	0.488449	11	25	25	2136	Uricase OS=Mus musculus OX=10090 GN=Uox PE=1 SV=2	false	0
P43274	29.9766	0.16895	7	25	25	5986	Histone H1.4 OS=Mus musculus OX=10090 GN=H1-4 PE=1 SV=2	false	0
P58252	63.8602	0.29021	15	25	25	5937	Elongation factor 2 OS=Mus musculus OX=10090 GN=Eef2 PE=1 SV=2	false	0
P97807	50.6072	0.39645	12	25	25	10714	Fumarate hydratase, mitochondrial OS=Mus musculus OX=10090 GN=Fh PE=1 SV=3	false	0
Q05421	34.0132	0.180527	8	25	25	17381	Cytochrome P450 2E1 OS=Mus musculus OX=10090 GN=Cyp2e1 PE=1 SV=1	false	0
Q19LI2	59.1863	0.40625	14	25	25	14176	Alpha-1B-glycoprotein OS=Mus musculus OX=10090 GN=A1bg PE=1 SV=1	false	0
Q64727	63.4522	0.239212	15	25	25	158	Vinculin OS=Mus musculus OX=10090 GN=Vcl PE=1 SV=4	false	0
Q8CC88	80.5034	0.130184	19	25	25	15756	von Willebrand factor A domain-containing protein 8 OS=Mus musculus OX=10090 GN=Vwa8 PE=1 SV=2	false	0
Q8K182	88.7481	0.349233	21	29	25	1672	Complement component C8 alpha chain OS=Mus musculus OX=10090 GN=C8a PE=1 SV=1	false	0
Q91WP6	80.2632	0.380383	16	25	25	7174	Serine protease inhibitor A3N OS=Mus musculus OX=10090 GN=Serpina3n PE=1 SV=1	false	0
Q99JF8	12.9261	0.0757576	3	25	25	5917	PC4 and SFRS1-interacting protein OS=Mus musculus OX=10090 GN=Psip1 PE=1 SV=1	false	0
Q9DCN2	54.7255	0.51495	13	25	25	2071	NADH-cytochrome b5 reductase 3 OS=Mus musculus OX=10090 GN=Cyb5r3 PE=1 SV=3	false	0
P01837	57.2602	0.71028	9	34	24	1081	Immunoglobulin kappa constant OS=Mus musculus OX=10090 GN=Igkc PE=1 SV=2	false	0
P01898	88.1124	0.643077	20	31	24	10353	H-2 class I histocompatibility antigen, Q10 alpha chain OS=Mus musculus OX=10090 GN=H2-Q10 PE=1 SV=3	false	0
P08113	84.3797	0.319202	20	24	24	1888	Endoplasmin OS=Mus musculus OX=10090 GN=Hsp90b1 PE=1 SV=2	false	0
P09103	75.7673	0.536346	18	24	24	11011	Protein disulfide-isomerase OS=Mus musculus OX=10090 GN=P4hb PE=1 SV=2	false	0
P26443	63.4529	0.318996	15	24	24	3368	Glutamate dehydrogenase 1, mitochondrial OS=Mus musculus OX=10090 GN=Glud1 PE=1 SV=1	false	0
P33267	59.2864	0.368635	14	24	24	8313	Cytochrome P450 2F2 OS=Mus musculus OX=10090 GN=Cyp2f2 PE=1 SV=1	false	0
P38647	59.2439	0.240059	14	24	24	17716	Stress-70 protein, mitochondrial OS=Mus musculus OX=10090 GN=Hspa9 PE=1 SV=3	false	0
Q9JKR6	63.224	0.274274	15	24	24	14105	Hypoxia up-regulated protein 1 OS=Mus musculus OX=10090 GN=Hyou1 PE=1 SV=1	false	0
P07309	85.6701	0.721088	13	23	23	16392	Transthyretin OS=Mus musculus OX=10090 GN=Ttr PE=1 SV=1	false	0
P13864	55.0055	0.124691	13	23	23	333	DNA (cytosine-5)-methyltransferase 1 OS=Mus musculus OX=10090 GN=Dnmt1 PE=1 SV=5	false	0
P32020	59.0506	0.436929	14	23	23	2970	Sterol carrier protein 2 OS=Mus musculus OX=10090 GN=Scp2 PE=1 SV=3	false	0
P50544	50.8362	0.271341	12	23	23	3212	Very long-chain specific acyl-CoA dehydrogenase, mitochondrial OS=Mus musculus OX=10090 GN=Acadvl PE=1 SV=3	false	0
P52825	50.7749	0.319149	12	23	23	5922	Carnitine O-palmitoyltransferase 2, mitochondrial OS=Mus musculus OX=10090 GN=Cpt2 PE=1 SV=2	false	0
P63030	21.3461	0.559633	5	23	23	16542	Mitochondrial pyruvate carrier 1 OS=Mus musculus OX=10090 GN=Mpc1 PE=1 SV=1	false	0
Q78PY7	46.2546	0.208791	11	23	23	19791	Staphylococcal nuclease domain-containing protein 1 OS=Mus musculus OX=10090 GN=Snd1 PE=1 SV=1	false	0
Q8BIJ6	76.2129	0.198617	18	23	23	2070	Isoleucine--tRNA ligase, mitochondrial OS=Mus musculus OX=10090 GN=Iars2 PE=1 SV=1	false	0
Q9DBT9	71.7824	0.348677	17	23	23	207	Dimethylglycine dehydrogenase, mitochondrial OS=Mus musculus OX=10090 GN=Dmgdh PE=1 SV=1	false	0
O35490	66.4357	0.484029	16	22	22	7304	Betaine--homocysteine S-methyltransferase 1 OS=Mus musculus OX=10090 GN=Bhmt PE=1 SV=1	false	0
P07310	46.2361	0.498688	11	22	22	5965	Creatine kinase M-type OS=Mus musculus OX=10090 GN=Ckm PE=1 SV=1	false	0
P10853, P10854, Q64475, Q64478, Q64525, Q6ZWY9, Q8CGP2	52.0108	0.6507936507936508, 0.6507936507936508, 0.6507936507936508, 0.6507936507936508, 0.6507936507936508, 0.6507936507936508, 0.6507936507936508	14	24	22	17598	Histone H2B type 1-F/J/L OS=Mus musculus OX=10090 GN=H2bc7 PE=1 SV=2, Histone H2B type 1-M OS=Mus musculus OX=10090 GN=H2bc14 PE=1 SV=2, Histone H2B type 1-B OS=Mus musculus OX=10090 GN=H2bc3 PE=1 SV=3, Histone H2B type 1-H OS=Mus musculus OX=10090 GN=H2bc9 PE=1 SV=3, Histone H2B type 2-B OS=Mus musculus OX=10090 GN=Hist2h2bb PE=1 SV=3, Histone H2B type 1-C/E/G OS=Mus musculus OX=10090 GN=H2bc4 P…	false	0
P11589	55.2654	0.588889	13	23	22	6957	Major urinary protein 2 OS=Mus musculus OX=10090 GN=Mup2 PE=1 SV=1	false	0
P20029	72.4968	0.393893	17	22	22	208	Endoplasmic reticulum chaperone BiP OS=Mus musculus OX=10090 GN=Hspa5 PE=1 SV=3	false	0
P29788	87.8248	0.497908	18	23	22	4848	Vitronectin OS=Mus musculus OX=10090 GN=Vtn PE=1 SV=2	false	0
P63017	55.4686	0.208978	13	22	22	208	Heat shock cognate 71 kDa protein OS=Mus musculus OX=10090 GN=Hspa8 PE=1 SV=1	false	0
Q02566	76.6542	0.108359	18	22	22	6942	Myosin-6 OS=Mus musculus OX=10090 GN=Myh6 PE=1 SV=2	false	0
Q60597	84.5556	0.331378	20	22	22	11780	2-oxoglutarate dehydrogenase, mitochondrial OS=Mus musculus OX=10090 GN=Ogdh PE=1 SV=3	false	0
Q61508	60.6708	0.32737	14	23	22	3152	Extracellular matrix protein 1 OS=Mus musculus OX=10090 GN=Ecm1 PE=1 SV=2	false	0
Q61598	55.2376	0.433708	13	22	22	19700	Rab GDP dissociation inhibitor beta OS=Mus musculus OX=10090 GN=Gdi2 PE=1 SV=1	false	0
Q62351	29.7745	0.115334	7	22	22	7124	Transferrin receptor protein 1 OS=Mus musculus OX=10090 GN=Tfrc PE=1 SV=1	false	0
Q8BFZ3	31.3654	0.178191	7	23	22	13413	Beta-actin-like protein 2 OS=Mus musculus OX=10090 GN=Actbl2 PE=1 SV=1	false	0
Q8BH35	89.2694	0.320883	18	26	22	18083	Complement component C8 beta chain OS=Mus musculus OX=10090 GN=C8b PE=1 SV=1	false	0
Q8BMS1	67.8904	0.283093	16	22	22	19854	Trifunctional enzyme subunit alpha, mitochondrial OS=Mus musculus OX=10090 GN=Hadha PE=1 SV=1	false	0
Q8BND5	84.2805	0.299465	21	27	22	5657	Sulfhydryl oxidase 1 OS=Mus musculus OX=10090 GN=Qsox1 PE=1 SV=1	false	0
Q8K3V4	50.6985	0.294721	12	22	22	20637	Protein-arginine deiminase type-6 OS=Mus musculus OX=10090 GN=Padi6 PE=1 SV=2	false	0
Q91XQ0	75.9525	0.0532657	18	22	22	8216	Dynein axonemal heavy chain 8 OS=Mus musculus OX=10090 GN=Dnah8 PE=1 SV=2	false	0
Q91ZX7	63.5491	0.0539054	15	22	22	8410	Prolow-density lipoprotein receptor-related protein 1 OS=Mus musculus OX=10090 GN=Lrp1 PE=1 SV=1	false	0
P06683	82.6935	0.30292	18	23	21	13167	Complement component C9 OS=Mus musculus OX=10090 GN=C9 PE=1 SV=2	false	0
P68033	76.5436	0.580902	18	22	21	13413	Actin, alpha cardiac muscle 1 OS=Mus musculus OX=10090 GN=Actc1 PE=1 SV=1	false	0
P68134	76.5155	0.591512	18	22	21	13413	Actin, alpha skeletal muscle OS=Mus musculus OX=10090 GN=Acta1 PE=1 SV=1	false	0
Q61001	55.0794	0.0605164	13	21	21	11684	Laminin subunit alpha-5 OS=Mus musculus OX=10090 GN=Lama5 PE=1 SV=4	false	0
Q61247	95.599	0.472505	17	21	21	13705	Alpha-2-antiplasmin OS=Mus musculus OX=10090 GN=Serpinf2 PE=1 SV=1	false	0
Q80YC5	62.1074	0.318258	14	21	21	101	Coagulation factor XII OS=Mus musculus OX=10090 GN=F12 PE=1 SV=2	false	0
Q8BHN3	42.2305	0.20339	10	21	21	18497	Neutral alpha-glucosidase AB OS=Mus musculus OX=10090 GN=Ganab PE=1 SV=1	false	0
Q8VHX6	63.1998	0.101247	15	21	21	8879	Filamin-C OS=Mus musculus OX=10090 GN=Flnc PE=1 SV=3	false	0
A2ARV4	63.5273	0.0429185	15	20	20	17275	Low-density lipoprotein receptor-related protein 2 OS=Mus musculus OX=10090 GN=Lrp2 PE=1 SV=1	false	0
P06151	33.8306	0.340361	8	20	20	20602	L-lactate dehydrogenase A chain OS=Mus musculus OX=10090 GN=Ldha PE=1 SV=3	false	0
P30416	29.6664	0.222707	7	20	20	12949	Peptidyl-prolyl cis-trans isomerase FKBP4 OS=Mus musculus OX=10090 GN=Fkbp4 PE=1 SV=5	false	0
P61922	55.1563	0.456	13	20	20	2081	4-aminobutyrate aminotransferase, mitochondrial OS=Mus musculus OX=10090 GN=Abat PE=1 SV=1	false	0
Q00898	94.6267	0.384988	17	21	20	15412	Alpha-1-antitrypsin 1-5 OS=Mus musculus OX=10090 GN=Serpina1e PE=1 SV=1	false	0
Q69Z23	55.1724	0.0415086	13	20	20	8216	Dynein axonemal heavy chain 17 OS=Mus musculus OX=10090 GN=Dnah17 PE=1 SV=2	false	0
Q91Z83	67.9511	0.108527	16	20	20	6942	Myosin-7 OS=Mus musculus OX=10090 GN=Myh7 PE=2 SV=1	false	0
Q9D051	58.7934	0.557103	14	20	20	6070	Pyruvate dehydrogenase E1 component subunit beta, mitochondrial OS=Mus musculus OX=10090 GN=Pdhb PE=1 SV=1	false	0
Q9D0K2	33.9245	0.244231	8	20	20	19786	Succinyl-CoA:3-ketoacid coenzyme A transferase 1, mitochondrial OS=Mus musculus OX=10090 GN=Oxct1 PE=1 SV=1	false	0
Q9JLB4	63.2844	0.0687276	15	20	20	15653	Cubilin OS=Mus musculus OX=10090 GN=Cubn PE=1 SV=3	false	0
Q9QXZ0	63.5171	0.0365787	15	20	20	6915	Microtubule-actin cross-linking factor 1 OS=Mus musculus OX=10090 GN=Macf1 PE=1 SV=2	false	0
O88587	37.986	0.403774	9	19	19	5741	Catechol O-methyltransferase OS=Mus musculus OX=10090 GN=Comt PE=1 SV=2	false	0
P01867	68.6228	0.319307	13	25	19	13439	Ig gamma-2B chain C region OS=Mus musculus OX=10090 GN=Igh-3 PE=1 SV=3	false	0
P11679	80.7887	0.412245	19	19	19	25	Keratin, type II cytoskeletal 8 OS=Mus musculus OX=10090 GN=Krt8 PE=1 SV=4	false	0
P17182	54.8654	0.539171	13	19	19	12904	Alpha-enolase OS=Mus musculus OX=10090 GN=Eno1 PE=1 SV=3	false	0
P26041	34.2727	0.218371	8	19	19	11630	Moesin OS=Mus musculus OX=10090 GN=Msn PE=1 SV=3	false	0
P29758	38.1786	0.42369	9	19	19	16467	Ornithine aminotransferase, mitochondrial OS=Mus musculus OX=10090 GN=Oat PE=1 SV=1	false	0
P35438	34.427	0.127932	8	19	19	12262	Glutamate receptor ionotropic, NMDA 1 OS=Mus musculus OX=10090 GN=Grin1 PE=1 SV=1	false	0
P42703	44.1382	0.143773	11	19	19	3006	Leukemia inhibitory factor receptor OS=Mus musculus OX=10090 GN=Lifr PE=1 SV=1	false	0
P51174	50.5799	0.372093	12	19	19	14128	Long-chain specific acyl-CoA dehydrogenase, mitochondrial OS=Mus musculus OX=10090 GN=Acadl PE=1 SV=2	false	0
P51881	63.3355	0.493289	15	19	19	6775	ADP/ATP translocase 2 OS=Mus musculus OX=10090 GN=Slc25a5 PE=1 SV=3	false	0
P62737	68.0406	0.461538	16	20	19	13413	Actin, aortic smooth muscle OS=Mus musculus OX=10090 GN=Acta2 PE=1 SV=1	false	0
Q02248	34.1357	0.194622	8	19	19	5630	Catenin beta-1 OS=Mus musculus OX=10090 GN=Ctnnb1 PE=1 SV=1	false	0
Q3UIU2	34.066	0.617188	8	19	19	5938	NADH dehydrogenase ubiquinone 1 beta subcomplex subunit 6 OS=Mus musculus OX=10090 GN=Ndufb6 PE=1 SV=3	false	0
Q61554	38.0958	0.0591716	9	19	19	4707	Fibrillin-1 OS=Mus musculus OX=10090 GN=Fbn1 PE=1 SV=2	false	0
Q8CG16	51.1394	0.329562	12	20	19	1635	Complement C1r-A subcomponent OS=Mus musculus OX=10090 GN=C1ra PE=1 SV=1	false	0
Q8K2F0	12.8873	0.0661157	3	19	19	6093	Bromodomain-containing protein 3 OS=Mus musculus OX=10090 GN=Brd3 PE=1 SV=2	false	0
Q8VCT4	41.658	0.295575	11	19	19	6992	Carboxylesterase 1D OS=Mus musculus OX=10090 GN=Ces1d PE=1 SV=1	false	0
Q8VDN2	59.1247	0.192571	14	19	19	10170	Sodium/potassium-transporting ATPase subunit alpha-1 OS=Mus musculus OX=10090 GN=Atp1a1 PE=1 SV=1	false	0
Q9R0K7	46.4075	0.116027	11	19	19	1303	Plasma membrane calcium-transporting ATPase 2 OS=Mus musculus OX=10090 GN=Atp2b2 PE=1 SV=2	false	0
A2BIM8, P02762, P04938	56.6041	0.6740331491712708, 0.6777777777777778, 0.6740331491712708	12	20	18	6957	Major urinary protein 18 OS=Mus musculus OX=10090 GN=Mup18 PE=3 SV=1, Major urinary protein 6 OS=Mus musculus OX=10090 GN=Mup6 PE=1 SV=2, Major urinary protein 11 OS=Mus musculus OX=10090 GN=Mup11 PE=1 SV=2	false	0
B5X0G2	56.7078	0.622222	12	20	18	6957	Major urinary protein 17 OS=Mus musculus OX=10090 GN=Mup17 PE=2 SV=2	false	0
O08601	46.6187	0.166667	11	18	18	7146	Microsomal triglyceride transfer protein large subunit OS=Mus musculus OX=10090 GN=Mttp PE=1 SV=2	false	0
P01878	63.8458	0.508721	11	19	18	20531	Ig alpha chain C region OS=Mus musculus OX=10090 PE=1 SV=1	false	0
P05063	25.4068	0.267218	6	18	18	10444	Fructose-bisphosphate aldolase C OS=Mus musculus OX=10090 GN=Aldoc PE=1 SV=4	false	0
P05213, P68369, P68373	59.0602	0.43015521064301554, 0.43015521064301554, 0.43207126948775054	13	18	18	1857	Tubulin alpha-1B chain OS=Mus musculus OX=10090 GN=Tuba1b PE=1 SV=2, Tubulin alpha-1A chain OS=Mus musculus OX=10090 GN=Tuba1a PE=1 SV=1, Tubulin alpha-1C chain OS=Mus musculus OX=10090 GN=Tuba1c PE=1 SV=1	false	0
P11859	78.1479	0.280922	14	22	18	19777	Angiotensinogen OS=Mus musculus OX=10090 GN=Agt PE=1 SV=1	false	0
P14211	50.6549	0.459135	12	18	18	13118	Calreticulin OS=Mus musculus OX=10090 GN=Calr PE=1 SV=1	false	0
P20239	29.567	0.148668	7	18	18	19961	Zona pellucida sperm-binding protein 2 OS=Mus musculus OX=10090 GN=Zp2 PE=1 SV=1	false	0
P30275	46.6588	0.37799	11	18	18	18499	Creatine kinase U-type, mitochondrial OS=Mus musculus OX=10090 GN=Ckmt1 PE=1 SV=1	false	0
P40124	33.8454	0.28692	8	18	18	14209	Adenylyl cyclase-associated protein 1 OS=Mus musculus OX=10090 GN=Cap1 PE=1 SV=4	false	0
P41317	66.724	0.418033	14	22	18	18550	Mannose-binding protein C OS=Mus musculus OX=10090 GN=Mbl2 PE=1 SV=2	false	0
P43275	25.6641	0.262911	6	18	18	6024	Histone H1.1 OS=Mus musculus OX=10090 GN=H1-1 PE=1 SV=2	false	0
P52430	89.2595	0.456338	13	20	18	14252	Serum paraoxonase/arylesterase 1 OS=Mus musculus OX=10090 GN=Pon1 PE=1 SV=2	false	0
P54869	58.9634	0.476378	14	18	18	16275	Hydroxymethylglutaryl-CoA synthase, mitochondrial OS=Mus musculus OX=10090 GN=Hmgcs2 PE=1 SV=2	false	0
P57780	59.0534	0.253289	14	18	18	13918	Alpha-actinin-4 OS=Mus musculus OX=10090 GN=Actn4 PE=1 SV=1	false	0
P63268	63.7767	0.425532	15	19	18	13413	Actin, gamma-enteric smooth muscle OS=Mus musculus OX=10090 GN=Actg2 PE=1 SV=1	false	0
Q61704	87.019	0.254218	15	20	18	4513	Inter-alpha-trypsin inhibitor heavy chain H3 OS=Mus musculus OX=10090 GN=Itih3 PE=1 SV=3	false	0
Q61879	55.1241	0.0880567	13	18	18	6942	Myosin-10 OS=Mus musculus OX=10090 GN=Myh10 PE=1 SV=2	false	0
Q64133	38.2484	0.307985	9	18	18	5959	Amine oxidase flavin-containing A OS=Mus musculus OX=10090 GN=Maoa PE=1 SV=3	false	0
Q64458	42.3091	0.422449	10	18	18	7279	Cytochrome P450 2C29 OS=Mus musculus OX=10090 GN=Cyp2c29 PE=1 SV=2	false	0
Q64518	25.4278	0.0730731	6	18	18	17723	Sarcoplasmic/endoplasmic reticulum calcium ATPase 3 OS=Mus musculus OX=10090 GN=Atp2a3 PE=1 SV=4	false	0
Q64523, Q6GSS7	36.4716	0.5813953488372093, 0.5769230769230769	9	18	18	16490	Histone H2A type 2-C OS=Mus musculus OX=10090 GN=H2ac20 PE=1 SV=3, Histone H2A type 2-A OS=Mus musculus OX=10090 GN=Hist2h2aa1 PE=1 SV=3	false	0
Q6URW6	59.1993	0.098	14	18	18	6942	Myosin-14 OS=Mus musculus OX=10090 GN=Myh14 PE=1 SV=1	false	0
Q8K2B3	54.7047	0.379518	13	18	18	8412	Succinate dehydrogenase ubiquinone flavoprotein subunit, mitochondrial OS=Mus musculus OX=10090 GN=Sdha PE=1 SV=1	false	0
Q8VCS0	56.4971	0.333962	13	21	18	14054	N-acetylmuramoyl-L-alanine amidase OS=Mus musculus OX=10090 GN=Pglyrp2 PE=1 SV=1	false	0
Q91WL5	42.1293	0.279528	10	18	18	14158	Cytochrome P450 4A12A OS=Mus musculus OX=10090 GN=Cyp4a12a PE=1 SV=2	false	0
Q91Y97	48.5392	0.428571	11	19	18	10444	Fructose-bisphosphate aldolase B OS=Mus musculus OX=10090 GN=Aldob PE=1 SV=3	false	0
Q91YI0	33.681	0.346983	8	18	18	5985	Argininosuccinate lyase OS=Mus musculus OX=10090 GN=Asl PE=1 SV=1	false	0
Q9CQJ8	50.6844	0.631285	12	18	18	6021	NADH dehydrogenase ubiquinone 1 beta subcomplex subunit 9 OS=Mus musculus OX=10090 GN=Ndufb9 PE=1 SV=3	false	0
Q9QXC1	63.1155	0.456186	13	21	18	3539	Fetuin-B OS=Mus musculus OX=10090 GN=Fetub PE=1 SV=1	false	0
Q9R098	51.9147	0.324655	12	18	18	16544	Hepatocyte growth factor activator OS=Mus musculus OX=10090 GN=Hgfac PE=1 SV=1	false	0
A2AS89	16.7837	0.298883	4	17	17	6047	Agmatinase, mitochondrial OS=Mus musculus OX=10090 GN=Agmat PE=1 SV=1	false	0
O08553	54.975	0.370629	13	17	17	19996	Dihydropyrimidinase-related protein 2 OS=Mus musculus OX=10090 GN=Dpysl2 PE=1 SV=2	false	0
O35386	38.296	0.304734	9	17	17	19581	Phytanoyl-CoA dioxygenase, peroxisomal OS=Mus musculus OX=10090 GN=Phyh PE=1 SV=1	false	0
O88783	81.1852	0.117728	16	18	17	4516	Coagulation factor V OS=Mus musculus OX=10090 GN=F5 PE=1 SV=1	false	0
P01868, P01869	45.0455	0.33641975308641975, 0.27735368956743	8	18	17	13444	Ig gamma-1 chain C region secreted form OS=Mus musculus OX=10090 GN=Ighg1 PE=1 SV=1, Ig gamma-1 chain C region, membrane-bound form OS=Mus musculus OX=10090 GN=Ighg1 PE=1 SV=2	false	0
P11499	55.015	0.196133	13	17	17	3073	Heat shock protein HSP 90-beta OS=Mus musculus OX=10090 GN=Hsp90ab1 PE=1 SV=3	false	0
P13541	46.6506	0.0809278	11	17	17	6942	Myosin-3 OS=Mus musculus OX=10090 GN=Myh3 PE=2 SV=2	false	0
P35700	42.1919	0.638191	10	17	17	12969	Peroxiredoxin-1 OS=Mus musculus OX=10090 GN=Prdx1 PE=1 SV=1	false	0
P43277	21.606	0.257919	5	17	17	5986	Histone H1.3 OS=Mus musculus OX=10090 GN=H1-3 PE=1 SV=2	false	0
P54071	30.0023	0.168142	7	17	17	14133	Isocitrate dehydrogenase NADP, mitochondrial OS=Mus musculus OX=10090 GN=Idh2 PE=1 SV=3	false	0
P55096	42.3776	0.251897	10	17	17	20599	ATP-binding cassette sub-family D member 3 OS=Mus musculus OX=10090 GN=Abcd3 PE=1 SV=2	false	0
P58281	55.3006	0.171875	13	17	17	18460	Dynamin-like 120 kDa protein, mitochondrial OS=Mus musculus OX=10090 GN=Opa1 PE=1 SV=1	false	0
P70694	50.9984	0.526316	12	17	17	6813	Estradiol 17 beta-dehydrogenase 5 OS=Mus musculus OX=10090 GN=Akr1c6 PE=1 SV=1	false	0
Q01097	59.7546	0.142375	14	17	17	5512	Glutamate receptor ionotropic, NMDA 2B OS=Mus musculus OX=10090 GN=Grin2b PE=1 SV=3	false	0
Q01853	46.3168	0.272953	11	17	17	18136	Transitional endoplasmic reticulum ATPase OS=Mus musculus OX=10090 GN=Vcp PE=1 SV=4	false	0
Q07456	62.9173	0.352436	13	21	17	14167	Protein AMBP OS=Mus musculus OX=10090 GN=Ambp PE=1 SV=2	false	0
Q61292	37.8265	0.0944969	9	17	17	7003	Laminin subunit beta-2 OS=Mus musculus OX=10090 GN=Lamb2 PE=1 SV=2	false	0
Q69ZN7	50.6937	0.0717773	12	17	17	18471	Myoferlin OS=Mus musculus OX=10090 GN=Myof PE=1 SV=2	false	0
Q6GQT1	54.5754	0.143826	13	17	17	17385	Alpha-2-macroglobulin-P OS=Mus musculus OX=10090 GN=A2m PE=2 SV=2	false	0
Q80UM7	25.3332	0.152278	6	17	17	16619	Mannosyl-oligosaccharide glucosidase OS=Mus musculus OX=10090 GN=Mogs PE=1 SV=1	false	0
Q8CG76	42.3944	0.247956	10	17	17	8972	Aflatoxin B1 aldehyde reductase member 2 OS=Mus musculus OX=10090 GN=Akr7a2 PE=1 SV=3	false	0
Q8VCC2	43.7171	0.279646	11	17	17	6992	Liver carboxylesterase 1 OS=Mus musculus OX=10090 GN=Ces1 PE=1 SV=1	false	0
Q9ET01	50.7298	0.231765	12	17	17	19821	Glycogen phosphorylase, liver form OS=Mus musculus OX=10090 GN=Pygl PE=1 SV=4	false	0
Q9JJN5	68.589	0.503282	14	17	17	20664	Carboxypeptidase N catalytic chain OS=Mus musculus OX=10090 GN=Cpn1 PE=1 SV=1	false	0
E9PVA8	46.4637	0.0722576	11	16	16	19838	eIF-2-alpha kinase activator GCN1 OS=Mus musculus OX=10090 GN=Gcn1 PE=1 SV=1	false	0
P00687	39.3267	0.328767	9	16	16	5939	Alpha-amylase 1 OS=Mus musculus OX=10090 GN=Amy1 PE=1 SV=2	false	0
P07356	42.323	0.362832	10	16	16	8247	Annexin A2 OS=Mus musculus OX=10090 GN=Anxa2 PE=1 SV=2	false	0
P08003	50.5373	0.321317	12	16	16	2088	Protein disulfide-isomerase A4 OS=Mus musculus OX=10090 GN=Pdia4 PE=1 SV=3	false	0
P10810	8.50259	0.0983607	2	16	16	16643	Monocyte differentiation antigen CD14 OS=Mus musculus OX=10090 GN=Cd14 PE=1 SV=1	false	0
P16092	21.3136	0.0790754	5	16	16	20662	Fibroblast growth factor receptor 1 OS=Mus musculus OX=10090 GN=Fgfr1 PE=1 SV=2	false	0
P17717	42.4979	0.322642	10	16	16	20659	UDP-glucuronosyltransferase 2B17 OS=Mus musculus OX=10090 GN=Ugt2b17 PE=1 SV=1	false	0
P19783	34.0271	0.360947	8	16	16	5923	Cytochrome c oxidase subunit 4 isoform 1, mitochondrial OS=Mus musculus OX=10090 GN=Cox4i1 PE=1 SV=2	false	0
P37040	33.7366	0.19764	8	16	16	20635	NADPH--cytochrome P450 reductase OS=Mus musculus OX=10090 GN=Por PE=1 SV=2	false	0
P48036	33.7915	0.344828	8	16	16	3565	Annexin A5 OS=Mus musculus OX=10090 GN=Anxa5 PE=1 SV=1	false	0
Q02053	42.0089	0.216446	10	16	16	17547	Ubiquitin-like modifier-activating enzyme 1 OS=Mus musculus OX=10090 GN=Uba1 PE=1 SV=1	false	0
Q04447	50.2725	0.409449	12	16	16	18468	Creatine kinase B-type OS=Mus musculus OX=10090 GN=Ckb PE=1 SV=1	false	0
Q3V3R1	46.4969	0.234391	11	16	16	177	Monofunctional C1-tetrahydrofolate synthase, mitochondrial OS=Mus musculus OX=10090 GN=Mthfd1l PE=1 SV=2	false	0
Q60847	46.4319	0.0586538	11	16	16	7170	Collagen alpha-1(XII) chain OS=Mus musculus OX=10090 GN=Col12a1 PE=2 SV=3	false	0
Q61171	42.9336	0.520202	8	16	16	4697	Peroxiredoxin-2 OS=Mus musculus OX=10090 GN=Prdx2 PE=1 SV=3	false	0
Q62108	46.1934	0.254144	11	16	16	6008	Disks large homolog 4 OS=Mus musculus OX=10090 GN=Dlg4 PE=1 SV=1	false	0
Q64726	62.9146	0.442997	13	17	16	15323	Zinc-alpha-2-glycoprotein OS=Mus musculus OX=10090 GN=Azgp1 PE=1 SV=2	false	0
Q8K0L3	50.8518	0.292174	12	16	16	20592	Acyl-coenzyme A synthetase ACSM2, mitochondrial OS=Mus musculus OX=10090 GN=Acsm2 PE=1 SV=1	false	0
Q8VCG4	55.8032	0.524752	10	17	16	16556	Complement component C8 gamma chain OS=Mus musculus OX=10090 GN=C8g PE=1 SV=1	false	0
Q91V92	46.4811	0.163153	11	16	16	6963	ATP-citrate synthase OS=Mus musculus OX=10090 GN=Acly PE=1 SV=1	false	0
Q921G7	34.2958	0.150974	8	16	16	12387	Electron transfer flavoprotein-ubiquinone oxidoreductase, mitochondrial OS=Mus musculus OX=10090 GN=Etfdh PE=1 SV=1	false	0
Q9Z0M5	12.6216	0.191436	3	16	16	2226	Lysosomal acid lipase/cholesteryl ester hydrolase OS=Mus musculus OX=10090 GN=Lipa PE=1 SV=2	false	0
O55106	16.9237	0.0884615	4	15	15	20619	Striatin OS=Mus musculus OX=10090 GN=Strn PE=1 SV=2	false	0
O55125	46.5551	0.482394	11	15	15	16534	Protein NipSnap homolog 1 OS=Mus musculus OX=10090 GN=Nipsnap1 PE=1 SV=1	false	0
P11588	42.3466	0.611111	10	15	15	6957	Major urinary protein 1 OS=Mus musculus OX=10090 GN=Mup1 PE=1 SV=1	false	0
P17710	46.6656	0.202259	11	15	15	1090	Hexokinase-1 OS=Mus musculus OX=10090 GN=Hk1 PE=1 SV=3	false	0
P20152	50.873	0.274678	12	15	15	25	Vimentin OS=Mus musculus OX=10090 GN=Vim PE=1 SV=3	false	0
P26928	42.1694	0.304469	10	15	15	3054	Hepatocyte growth factor-like protein OS=Mus musculus OX=10090 GN=Mst1 PE=2 SV=2	false	0
P47738	20.9768	0.250482	5	15	15	6104	Aldehyde dehydrogenase, mitochondrial OS=Mus musculus OX=10090 GN=Aldh2 PE=1 SV=1	false	0
P48771	12.7619	0.626506	3	15	15	14347	Cytochrome c oxidase subunit 7A2, mitochondrial OS=Mus musculus OX=10090 GN=Cox7a2 PE=1 SV=2	false	0
P49182	68.2363	0.338912	17	18	15	10883	Heparin cofactor 2 OS=Mus musculus OX=10090 GN=Serpind1 PE=1 SV=1	false	0
P70670	30.0411	0.0489255	7	15	15	11997	Nascent polypeptide-associated complex subunit alpha, muscle-specific form OS=Mus musculus OX=10090 GN=Naca PE=1 SV=2	false	0
P80314	54.7672	0.325234	13	15	15	18456	T-complex protein 1 subunit beta OS=Mus musculus OX=10090 GN=Cct2 PE=1 SV=4	false	0
Q00724	85.3037	0.696517	14	20	15	4531	Retinol-binding protein 4 OS=Mus musculus OX=10090 GN=Rbp4 PE=1 SV=2	false	0
Q61176	38.2207	0.343653	9	15	15	5678	Arginase-1 OS=Mus musculus OX=10090 GN=Arg1 PE=1 SV=1	false	0
Q61207	33.636	0.330341	8	15	15	1602	Prosaposin OS=Mus musculus OX=10090 GN=Psap PE=1 SV=2	false	0
Q64522	28.0469	0.492308	7	15	15	16490	Histone H2A type 2-B OS=Mus musculus OX=10090 GN=H2ac21 PE=1 SV=3	false	0
Q6PIE5	55.0027	0.205882	13	15	15	10170	Sodium/potassium-transporting ATPase subunit alpha-2 OS=Mus musculus OX=10090 GN=Atp1a2 PE=1 SV=1	false	0
Q80XN0	29.6656	0.25656	7	15	15	16499	D-beta-hydroxybutyrate dehydrogenase, mitochondrial OS=Mus musculus OX=10090 GN=Bdh1 PE=1 SV=2	false	0
Q8BG05	42.1111	0.348285	10	15	15	12986	Heterogeneous nuclear ribonucleoprotein A3 OS=Mus musculus OX=10090 GN=Hnrnpa3 PE=1 SV=1	false	0
Q920A5	21.2105	0.121681	5	15	15	129	Retinoid-inducible serine carboxypeptidase OS=Mus musculus OX=10090 GN=Scpep1 PE=1 SV=2	false	0
Q922U2	57.404	0.158621	15	18	15	25	Keratin, type II cytoskeletal 5 OS=Mus musculus OX=10090 GN=Krt5 PE=1 SV=1	false	0
Q99KE1	34.0393	0.298812	8	15	15	8990	NAD-dependent malic enzyme, mitochondrial OS=Mus musculus OX=10090 GN=Me2 PE=1 SV=1	false	0
Q9CR68	38.0022	0.412409	9	15	15	17364	Cytochrome b-c1 complex subunit Rieske, mitochondrial OS=Mus musculus OX=10090 GN=Uqcrfs1 PE=1 SV=1	false	0
Q9D964	33.5916	0.35461	8	15	15	465	Glycine amidinotransferase, mitochondrial OS=Mus musculus OX=10090 GN=Gatm PE=1 SV=1	false	0
Q9DC69	38.241	0.32626	9	15	15	18546	NADH dehydrogenase ubiquinone 1 alpha subcomplex subunit 9, mitochondrial OS=Mus musculus OX=10090 GN=Ndufa9 PE=1 SV=2	false	0
Q9DCS3	33.7144	0.343164	8	15	15	5648	Enoyl-acyl-carrier-protein reductase, mitochondrial OS=Mus musculus OX=10090 GN=Mecr PE=1 SV=2	false	0
Q9ERS2	16.9651	0.291667	4	15	15	5998	NADH dehydrogenase ubiquinone 1 alpha subcomplex subunit 13 OS=Mus musculus OX=10090 GN=Ndufa13 PE=1 SV=3	false	0
Q9WVD5	33.9187	0.30897	8	15	15	9576	Mitochondrial ornithine transporter 1 OS=Mus musculus OX=10090 GN=Slc25a15 PE=1 SV=1	false	0
Q9Z0X1	34.1586	0.232026	8	15	15	16488	Apoptosis-inducing factor 1, mitochondrial OS=Mus musculus OX=10090 GN=Aifm1 PE=1 SV=1	false	0
Q9Z1T2	33.6714	0.167186	8	15	15	2298	Thrombospondin-4 OS=Mus musculus OX=10090 GN=Thbs4 PE=1 SV=1	false	0
O08709	42.0595	0.508929	10	14	14	12195	Peroxiredoxin-6 OS=Mus musculus OX=10090 GN=Prdx6 PE=1 SV=3	false	0
P02469	38.0647	0.0879059	9	14	14	1809	Laminin subunit beta-1 OS=Mus musculus OX=10090 GN=Lamb1 PE=1 SV=3	false	0
P05784	38.2371	0.241135	9	14	14	2823	Keratin, type I cytoskeletal 18 OS=Mus musculus OX=10090 GN=Krt18 PE=1 SV=5	false	0
P15105	33.7821	0.434316	8	14	14	18145	Glutamine synthetase OS=Mus musculus OX=10090 GN=Glul PE=1 SV=6	false	0
P17751	33.9104	0.453815	8	14	14	20630	Triosephosphate isomerase OS=Mus musculus OX=10090 GN=Tpi1 PE=1 SV=5	false	0
P35436	38.0782	0.0935792	9	14	14	5512	Glutamate receptor ionotropic, NMDA 2A OS=Mus musculus OX=10090 GN=Grin2a PE=1 SV=2	false	0
P60335	46.2595	0.525281	11	14	14	14218	Poly(rC)-binding protein 1 OS=Mus musculus OX=10090 GN=Pcbp1 PE=1 SV=1	false	0
P62983	29.5349	0.448718	7	14	14	15993	Ubiquitin-40S ribosomal protein S27a OS=Mus musculus OX=10090 GN=Rps27a PE=1 SV=2	false	0
P67778	29.6969	0.441176	7	14	14	18459	Prohibitin OS=Mus musculus OX=10090 GN=Phb PE=1 SV=1	false	0
P68368	42.2382	0.279018	9	14	14	1857	Tubulin alpha-4A chain OS=Mus musculus OX=10090 GN=Tuba4a PE=1 SV=1	false	0
Q61316	46.3575	0.199762	11	14	14	3182	Heat shock 70 kDa protein 4 OS=Mus musculus OX=10090 GN=Hspa4 PE=1 SV=1	false	0
Q61941	42.5102	0.132597	10	14	14	12047	NAD(P) transhydrogenase, mitochondrial OS=Mus musculus OX=10090 GN=Nnt PE=1 SV=2	false	0
Q64524	26.1716	0.507937	7	15	14	17598	Histone H2B type 2-E OS=Mus musculus OX=10090 GN=H2bc21 PE=1 SV=3	false	0
Q6P8J7	42.4586	0.377088	10	14	14	18499	Creatine kinase S-type, mitochondrial OS=Mus musculus OX=10090 GN=Ckmt2 PE=1 SV=1	false	0
Q7TPR4	50.8357	0.210762	12	14	14	13918	Alpha-actinin-1 OS=Mus musculus OX=10090 GN=Actn1 PE=1 SV=1	false	0
Q8BFR5	33.6281	0.345133	8	14	14	2115	Elongation factor Tu, mitochondrial OS=Mus musculus OX=10090 GN=Tufm PE=1 SV=1	false	0
Q8CFG9	29.585	0.235127	7	14	14	1635	Complement C1r-B subcomponent OS=Mus musculus OX=10090 GN=C1rb PE=2 SV=1	false	0
Q8CGP0, Q9D2U9	30.4245	0.5634920634920635, 0.5634920634920635	8	15	14	17598	Histone H2B type 3-B OS=Mus musculus OX=10090 GN=H2bu1 PE=1 SV=3, H2B.U histone 2 OS=Mus musculus OX=10090 GN=H2bu2 PE=1 SV=3	false	0
Q8QZT1	46.4467	0.375	11	14	14	20609	Acetyl-CoA acetyltransferase, mitochondrial OS=Mus musculus OX=10090 GN=Acat1 PE=1 SV=1	false	0
Q8R121	65.0435	0.379464	13	14	14	5545	Protein Z-dependent protease inhibitor OS=Mus musculus OX=10090 GN=Serpina10 PE=1 SV=1	false	0
Q8R429	29.5053	0.0955734	7	14	14	17723	Sarcoplasmic/endoplasmic reticulum calcium ATPase 1 OS=Mus musculus OX=10090 GN=Atp2a1 PE=1 SV=1	false	0
Q91W43	25.7339	0.0965854	6	14	14	13578	Glycine dehydrogenase (decarboxylating), mitochondrial OS=Mus musculus OX=10090 GN=Gldc PE=1 SV=1	false	0
Q91XM9	50.6857	0.170188	12	14	14	8536	Disks large homolog 2 OS=Mus musculus OX=10090 GN=Dlg2 PE=1 SV=2	false	0
Q91YT0	25.3493	0.185345	6	14	14	16030	NADH dehydrogenase ubiquinone flavoprotein 1, mitochondrial OS=Mus musculus OX=10090 GN=Ndufv1 PE=1 SV=1	false	0
Q922R8	33.9441	0.327273	8	14	14	2123	Protein disulfide-isomerase A6 OS=Mus musculus OX=10090 GN=Pdia6 PE=1 SV=3	false	0
Q99P72	38.1473	0.170396	9	14	14	10558	Reticulon-4 OS=Mus musculus OX=10090 GN=Rtn4 PE=1 SV=2	false	0
Q9CPY7	38.271	0.22736	9	14	14	13957	Cytosol aminopeptidase OS=Mus musculus OX=10090 GN=Lap3 PE=1 SV=3	false	0
Q9CXF4	17.1473	0.0879285	4	14	14	18573	TBC1 domain family member 15 OS=Mus musculus OX=10090 GN=Tbc1d15 PE=1 SV=1	false	0
Q9D0L1	12.6928	0.192982	3	14	14	16604	Zinc finger BED domain-containing protein 3 OS=Mus musculus OX=10090 GN=Zbed3 PE=1 SV=1	false	0
Q9DBJ1	42.0504	0.515748	10	14	14	8605	Phosphoglycerate mutase 1 OS=Mus musculus OX=10090 GN=Pgam1 PE=1 SV=3	false	0
Q9EPL9	38.1489	0.238571	9	14	14	3099	Peroxisomal acyl-coenzyme A oxidase 3 OS=Mus musculus OX=10090 GN=Acox3 PE=1 SV=2	false	0
Q9JLJ2	38.0441	0.370445	9	14	14	2179	4-trimethylaminobutyraldehyde dehydrogenase OS=Mus musculus OX=10090 GN=Aldh9a1 PE=1 SV=1	false	0
Q9R1M5	50.5887	0.183147	12	14	14	1150	NACHT, LRR and PYD domains-containing protein 5 OS=Mus musculus OX=10090 GN=Nlrp5 PE=1 SV=2	false	0
Q9WVB3	29.4633	0.223752	7	14	14	1603	Transducin-like enhancer protein 6 OS=Mus musculus OX=10090 GN=Tle6 PE=1 SV=1	false	0
Q9Z1G4	42.2217	0.168057	10	14	14	12861	V-type proton ATPase 116 kDa subunit a1 OS=Mus musculus OX=10090 GN=Atp6v0a1 PE=1 SV=3	false	0
A2AN08	50.6398	0.0445946	12	13	13	17288	E3 ubiquitin-protein ligase UBR4 OS=Mus musculus OX=10090 GN=Ubr4 PE=1 SV=1	false	0
O08691	16.8949	0.271186	4	13	13	16242	Arginase-2, mitochondrial OS=Mus musculus OX=10090 GN=Arg2 PE=1 SV=1	false	0
O55131	38.0344	0.33945	9	13	13	7526	Septin-7 OS=Mus musculus OX=10090 GN=Septin7 PE=1 SV=1	false	0
O88342	37.9723	0.30198	9	13	13	1720	WD repeat-containing protein 1 OS=Mus musculus OX=10090 GN=Wdr1 PE=1 SV=3	false	0
P00342	38.1086	0.430723	9	13	13	20235	L-lactate dehydrogenase C chain OS=Mus musculus OX=10090 GN=Ldhc PE=1 SV=2	false	0
P02301, P84244	25.4314	0.4411764705882353, 0.4411764705882353	6	13	13	2096	Histone H3.3C OS=Mus musculus OX=10090 GN=H3-5 PE=3 SV=3, Histone H3.3 OS=Mus musculus OX=10090 GN=H3-3a PE=1 SV=2	false	0
P02535	34.2214	0.112281	8	14	13	2823	Keratin, type I cytoskeletal 10 OS=Mus musculus OX=10090 GN=Krt10 PE=1 SV=3	false	0
P04919	42.351	0.17761	10	13	13	15149	Band 3 anion transport protein OS=Mus musculus OX=10090 GN=Slc4a1 PE=1 SV=1	false	0
P08607	71.5625	0.266525	14	18	13	9196	C4b-binding protein OS=Mus musculus OX=10090 GN=C4bpa PE=1 SV=3	false	0
P09581	28.201	0.113613	7	13	13	15890	Macrophage colony-stimulating factor 1 receptor OS=Mus musculus OX=10090 GN=Csf1r PE=1 SV=3	false	0
P10493	29.8543	0.0819277	7	13	13	15590	Nidogen-1 OS=Mus musculus OX=10090 GN=Nid1 PE=1 SV=2	false	0
P11930	29.4609	0.336134	7	13	13	14265	Acyl-coenzyme A diphosphatase NUDT19 OS=Mus musculus OX=10090 GN=Nudt19 PE=1 SV=2	false	0
P14094	29.9446	0.286184	7	13	13	14124	Sodium/potassium-transporting ATPase subunit beta-1 OS=Mus musculus OX=10090 GN=Atp1b1 PE=1 SV=1	false	0
P19324	21.0514	0.172662	5	13	13	14139	Serpin H1 OS=Mus musculus OX=10090 GN=Serpinh1 PE=1 SV=3	false	0
P28271	42.3444	0.185602	10	13	13	10972	Cytoplasmic aconitate hydratase OS=Mus musculus OX=10090 GN=Aco1 PE=1 SV=3	false	0
P35564	37.9529	0.255499	9	13	13	1104	Calnexin OS=Mus musculus OX=10090 GN=Canx PE=1 SV=1	false	0
P50446	52.583	0.162749	13	16	13	25	Keratin, type II cytoskeletal 6A OS=Mus musculus OX=10090 GN=Krt6a PE=1 SV=3	false	0
P51660	29.5319	0.2	7	13	13	5946	Peroxisomal multifunctional enzyme type 2 OS=Mus musculus OX=10090 GN=Hsd17b4 PE=1 SV=3	false	0
P68372	36.0168	0.305618	9	13	13	1206	Tubulin beta-4B chain OS=Mus musculus OX=10090 GN=Tubb4b PE=1 SV=1	false	0
P68433	25.4829	0.441176	6	13	13	2096	Histone H3.1 OS=Mus musculus OX=10090 GN=H3c1 PE=1 SV=2	false	0
Q08879	31.0493	0.157447	7	14	13	12264	Fibulin-1 OS=Mus musculus OX=10090 GN=Fbln1 PE=1 SV=2	false	0
Q62188	25.6483	0.178947	6	13	13	19996	Dihydropyrimidinase-related protein 3 OS=Mus musculus OX=10090 GN=Dpysl3 PE=1 SV=1	false	0
Q7TMM9	36.2033	0.276404	9	13	13	1206	Tubulin beta-2A chain OS=Mus musculus OX=10090 GN=Tubb2a PE=1 SV=1	false	0
Q8CHT0	33.7896	0.288256	8	13	13	20605	Delta-1-pyrroline-5-carboxylate dehydrogenase, mitochondrial OS=Mus musculus OX=10090 GN=Aldh4a1 PE=1 SV=3	false	0
Q91VS7	41.992	0.529032	10	13	13	14292	Microsomal glutathione S-transferase 1 OS=Mus musculus OX=10090 GN=Mgst1 PE=1 SV=3	false	0
Q91WS0	16.7189	0.592593	4	13	13	14306	CDGSH iron-sulfur domain-containing protein 1 OS=Mus musculus OX=10090 GN=Cisd1 PE=1 SV=1	false	0
Q91WU0	40.8828	0.251337	10	13	13	6992	Carboxylesterase 1F OS=Mus musculus OX=10090 GN=Ces1f PE=1 SV=1	false	0
Q91ZA3	50.7535	0.220994	12	13	13	13967	Propionyl-CoA carboxylase alpha chain, mitochondrial OS=Mus musculus OX=10090 GN=Pcca PE=1 SV=2	false	0
Q922Q1	33.7122	0.331361	8	13	13	18530	Mitochondrial amidoxime reducing component 2 OS=Mus musculus OX=10090 GN=Mtarc2 PE=1 SV=1	false	0
Q99104	42.3801	0.0771722	10	13	13	6990	Unconventional myosin-Va OS=Mus musculus OX=10090 GN=Myo5a PE=1 SV=2	false	0
Q99MN9	33.8812	0.245841	8	13	13	4550	Propionyl-CoA carboxylase beta chain, mitochondrial OS=Mus musculus OX=10090 GN=Pccb PE=1 SV=2	false	0
Q99NB9	42.0314	0.124233	10	13	13	6865	Splicing factor 3B subunit 1 OS=Mus musculus OX=10090 GN=Sf3b1 PE=1 SV=1	false	0
Q99PL5	46.5542	0.101558	11	13	13	6020	Ribosome-binding protein 1 OS=Mus musculus OX=10090 GN=Rrbp1 PE=1 SV=2	false	0
Q9D8N0	29.6961	0.251716	7	13	13	18481	Elongation factor 1-gamma OS=Mus musculus OX=10090 GN=Eef1g PE=1 SV=3	false	0
Q9DBG3	33.7801	0.157951	8	13	13	9192	AP-2 complex subunit beta OS=Mus musculus OX=10090 GN=Ap2b1 PE=1 SV=1	false	0
Q9DCX2	25.4534	0.496894	6	13	13	18464	ATP synthase subunit d, mitochondrial OS=Mus musculus OX=10090 GN=Atp5pd PE=1 SV=3	false	0
Q9EQK5	33.7452	0.175377	8	13	13	8339	Major vault protein OS=Mus musculus OX=10090 GN=Mvp PE=1 SV=4	false	0
Q9ERD7	36.043	0.308889	9	13	13	1206	Tubulin beta-3 chain OS=Mus musculus OX=10090 GN=Tubb3 PE=1 SV=1	false	0
Q9QWK4	49.2903	0.247159	11	17	13	8336	CD5 antigen-like OS=Mus musculus OX=10090 GN=Cd5l PE=1 SV=3	false	0
Q9WTQ5	38.1385	0.0973872	9	13	13	13375	A-kinase anchor protein 12 OS=Mus musculus OX=10090 GN=Akap12 PE=1 SV=1	false	0
Q9WVK4	33.7586	0.20412	8	13	13	2923	EH domain-containing protein 1 OS=Mus musculus OX=10090 GN=Ehd1 PE=1 SV=1	false	0
E9PZQ0	38.0593	0.0347567	9	12	12	11633	Ryanodine receptor 1 OS=Mus musculus OX=10090 GN=Ryr1 PE=1 SV=1	false	0
O08734	21.0913	0.5311	5	12	12	20654	Bcl-2 homologous antagonist/killer OS=Mus musculus OX=10090 GN=Bak1 PE=1 SV=3	false	0
O08749	29.5983	0.220039	7	12	12	16468	Dihydrolipoyl dehydrogenase, mitochondrial OS=Mus musculus OX=10090 GN=Dld PE=1 SV=2	false	0
O55126	25.4754	0.377224	6	12	12	9317	Protein NipSnap homolog 2 OS=Mus musculus OX=10090 GN=Nipsnap2 PE=1 SV=1	false	0
O55143	33.7758	0.106322	8	12	12	17723	Sarcoplasmic/endoplasmic reticulum calcium ATPase 2 OS=Mus musculus OX=10090 GN=Atp2a2 PE=1 SV=2	false	0
O88844	37.9945	0.253623	9	12	12	14133	Isocitrate dehydrogenase NADP cytoplasmic OS=Mus musculus OX=10090 GN=Idh1 PE=1 SV=2	false	0
O88962	21.2874	0.106	5	12	12	5908	7-alpha-hydroxycholest-4-en-3-one 12-alpha-hydroxylase OS=Mus musculus OX=10090 GN=Cyp8b1 PE=1 SV=1	false	0
P11725	33.4997	0.29661	8	12	12	20734	Ornithine transcarbamylase, mitochondrial OS=Mus musculus OX=10090 GN=Otc PE=1 SV=1	false	0
P12960	25.2988	0.105882	6	12	12	18480	Contactin-1 OS=Mus musculus OX=10090 GN=Cntn1 PE=1 SV=1	false	0
P15116	29.5575	0.120309	7	12	12	5991	Cadherin-2 OS=Mus musculus OX=10090 GN=Cdh2 PE=1 SV=2	false	0
P16015	33.7943	0.361538	8	12	12	14187	Carbonic anhydrase 3 OS=Mus musculus OX=10090 GN=Ca3 PE=1 SV=3	false	0
P16330	29.6559	0.257143	7	12	12	19803	2',3'-cyclic-nucleotide 3'-phosphodiesterase OS=Mus musculus OX=10090 GN=Cnp PE=1 SV=3	false	0
P18872	42.2653	0.347458	10	12	12	2110	Guanine nucleotide-binding protein G(o) subunit alpha OS=Mus musculus OX=10090 GN=Gnao1 PE=1 SV=3	false	0
P23506	17.0291	0.348018	4	12	12	10579	Protein-L-isoaspartate(D-aspartate) O-methyltransferase OS=Mus musculus OX=10090 GN=Pcmt1 PE=1 SV=3	false	0
P27773	42.0271	0.269307	10	12	12	17362	Protein disulfide-isomerase A3 OS=Mus musculus OX=10090 GN=Pdia3 PE=1 SV=2	false	0
P28652	29.4831	0.291513	7	12	12	5338	Calcium/calmodulin-dependent protein kinase type II subunit beta OS=Mus musculus OX=10090 GN=Camk2b PE=1 SV=2	false	0
P35550	25.5542	0.299694	6	12	12	14165	rRNA 2'-O-methyltransferase fibrillarin OS=Mus musculus OX=10090 GN=Fbl PE=1 SV=2	false	0
P35802	21.2777	0.140288	5	12	12	5942	Neuronal membrane glycoprotein M6-a OS=Mus musculus OX=10090 GN=Gpm6a PE=1 SV=1	false	0
P36552	29.487	0.23702	7	12	12	20681	Oxygen-dependent coproporphyrinogen-III oxidase, mitochondrial OS=Mus musculus OX=10090 GN=Cpox PE=1 SV=2	false	0
P43006	29.8334	0.199301	7	12	12	13726	Excitatory amino acid transporter 2 OS=Mus musculus OX=10090 GN=Slc1a2 PE=1 SV=1	false	0
P43024	12.6171	0.351351	3	12	12	18462	Cytochrome c oxidase subunit 6A1, mitochondrial OS=Mus musculus OX=10090 GN=Cox6a1 PE=1 SV=2	false	0
P47934	33.9635	0.191693	8	12	12	17628	Carnitine O-acetyltransferase OS=Mus musculus OX=10090 GN=Crat PE=1 SV=3	false	0
P62631	38.6626	0.241901	9	12	12	2086	Elongation factor 1-alpha 2 OS=Mus musculus OX=10090 GN=Eef1a2 PE=1 SV=1	false	0
P70389	62.8579	0.300166	13	14	12	2074	Insulin-like growth factor-binding protein complex acid labile subunit OS=Mus musculus OX=10090 GN=Igfals PE=1 SV=1	false	0
P70398	33.8626	0.0484564	8	12	12	17448	Probable ubiquitin carboxyl-terminal hydrolase FAF-X OS=Mus musculus OX=10090 GN=Usp9x PE=1 SV=2	false	0
P80316	29.7191	0.218115	7	12	12	5903	T-complex protein 1 subunit epsilon OS=Mus musculus OX=10090 GN=Cct5 PE=1 SV=1	false	0
P98064	55.0001	0.237216	12	13	12	5968	Mannan-binding lectin serine protease 1 OS=Mus musculus OX=10090 GN=Masp1 PE=1 SV=2	false	0
P99024	36.2124	0.286036	9	12	12	1206	Tubulin beta-5 chain OS=Mus musculus OX=10090 GN=Tubb5 PE=1 SV=1	false	0
Q06770	56.5804	0.395466	10	12	12	5868	Corticosteroid-binding globulin OS=Mus musculus OX=10090 GN=Serpina6 PE=1 SV=1	false	0
Q60991	33.9645	0.183432	8	12	12	2172	Cytochrome P450 7B1 OS=Mus musculus OX=10090 GN=Cyp7b1 PE=1 SV=2	false	0
Q61595	38.1343	0.0987189	9	12	12	8504	Kinectin OS=Mus musculus OX=10090 GN=Ktn1 PE=1 SV=1	false	0
Q64433	25.6035	0.754902	6	12	12	16478	10 kDa heat shock protein, mitochondrial OS=Mus musculus OX=10090 GN=Hspe1 PE=1 SV=2	false	0
Q6B966	42.1743	0.163142	10	12	12	12876	NACHT, LRR and PYD domains-containing protein 14 OS=Mus musculus OX=10090 GN=Nlrp14 PE=1 SV=2	false	0
Q6NZJ6	17.0066	0.03375	4	12	12	10434	Eukaryotic translation initiation factor 4 gamma 1 OS=Mus musculus OX=10090 GN=Eif4g1 PE=1 SV=1	false	0
Q6PDI5	34.1541	0.0652174	8	12	12	11955	Proteasome adapter and scaffold protein ECM29 OS=Mus musculus OX=10090 GN=Ecpas PE=1 SV=3	false	0
Q7TMK9	37.9066	0.242376	9	12	12	16503	Heterogeneous nuclear ribonucleoprotein Q OS=Mus musculus OX=10090 GN=Syncrip PE=1 SV=2	false	0
Q8BJ64	41.9558	0.286913	10	12	12	18522	Choline dehydrogenase, mitochondrial OS=Mus musculus OX=10090 GN=Chdh PE=1 SV=1	false	0
Q8BMD8	29.6144	0.282105	7	12	12	14125	Calcium-binding mitochondrial carrier protein SCaMC-1 OS=Mus musculus OX=10090 GN=Slc25a24 PE=1 SV=1	false	0
Q8BW75	33.7555	0.248077	8	12	12	3134	Amine oxidase flavin-containing B OS=Mus musculus OX=10090 GN=Maob PE=1 SV=4	false	0
Q8K370	33.8908	0.0991581	8	12	12	1385	Acyl-CoA dehydrogenase family member 10 OS=Mus musculus OX=10090 GN=Acad10 PE=1 SV=1	false	0
Q8K411	37.8594	0.162162	9	12	12	2006	Presequence protease, mitochondrial OS=Mus musculus OX=10090 GN=Pitrm1 PE=1 SV=1	false	0
Q8VCW8	41.8711	0.347967	10	12	12	10493	Medium-chain acyl-CoA ligase ACSF2, mitochondrial OS=Mus musculus OX=10090 GN=Acsf2 PE=1 SV=1	false	0
Q91WK5	12.5209	0.364706	3	12	12	14454	Glycine cleavage system H protein, mitochondrial OS=Mus musculus OX=10090 GN=Gcsh PE=1 SV=2	false	0
Q91WP0	43.0782	0.226277	8	13	12	20094	Mannan-binding lectin serine protease 2 OS=Mus musculus OX=10090 GN=Masp2 PE=1 SV=1	false	0
Q921H8	29.4918	0.306604	7	12	12	16517	3-ketoacyl-CoA thiolase A, peroxisomal OS=Mus musculus OX=10090 GN=Acaa1a PE=1 SV=1	false	0
Q99LX0	42.5154	0.597884	10	12	12	16551	Parkinson disease protein 7 homolog OS=Mus musculus OX=10090 GN=Park7 PE=1 SV=1	false	0
Q9CR61	21.1521	0.467153	5	12	12	310	NADH dehydrogenase ubiquinone 1 beta subcomplex subunit 7 OS=Mus musculus OX=10090 GN=Ndufb7 PE=1 SV=3	false	0
Q9CWF2	32.0334	0.240449	8	12	12	1206	Tubulin beta-2B chain OS=Mus musculus OX=10090 GN=Tubb2b PE=1 SV=1	false	0
Q9D379	37.8931	0.29011	9	12	12	18558	Epoxide hydrolase 1 OS=Mus musculus OX=10090 GN=Ephx1 PE=1 SV=2	false	0
Q9D6F9	36.0495	0.313063	9	12	12	1206	Tubulin beta-4A chain OS=Mus musculus OX=10090 GN=Tubb4a PE=1 SV=3	false	0
Q9DBG6	29.5257	0.191759	7	12	12	10148	Dolichyl-diphosphooligosaccharide--protein glycosyltransferase subunit 2 OS=Mus musculus OX=10090 GN=Rpn2 PE=1 SV=1	false	0
Q9ET66	29.3544	0.166667	7	12	12	8834	Peptidase inhibitor 16 OS=Mus musculus OX=10090 GN=Pi16 PE=1 SV=2	false	0
Q9QXE0	33.9072	0.259897	8	12	12	9135	2-hydroxyacyl-CoA lyase 1 OS=Mus musculus OX=10090 GN=Hacl1 PE=1 SV=2	false	0
Q9R0P9	42.1607	0.560538	10	12	12	6079	Ubiquitin carboxyl-terminal hydrolase isozyme L1 OS=Mus musculus OX=10090 GN=Uchl1 PE=1 SV=1	false	0
Q9WTX5	8.53615	0.312883	2	12	12	7071	S-phase kinase-associated protein 1 OS=Mus musculus OX=10090 GN=Skp1 PE=1 SV=3	false	0
Q9Z331	48.314	0.133452	12	15	12	25	Keratin, type II cytoskeletal 6B OS=Mus musculus OX=10090 GN=Krt6b PE=1 SV=3	false	0
O35488	38.268	0.196774	9	11	11	14123	Very long-chain acyl-CoA synthetase OS=Mus musculus OX=10090 GN=Slc27a2 PE=1 SV=2	false	0
O35643	29.6763	0.21315	7	11	11	9192	AP-1 complex subunit beta-1 OS=Mus musculus OX=10090 GN=Ap1b1 PE=1 SV=2	false	0
P03987	66.7519	0.394472	11	12	11	16581	Ig gamma-3 chain C region OS=Mus musculus OX=10090 PE=1 SV=2	false	0
P05977	12.8087	0.281915	3	11	11	12589	Myosin light chain 1/3, skeletal muscle isoform OS=Mus musculus OX=10090 GN=Myl1 PE=1 SV=2	false	0
P06801	33.7334	0.236014	8	11	11	19970	NADP-dependent malic enzyme OS=Mus musculus OX=10090 GN=Me1 PE=1 SV=2	false	0
P08551	33.8072	0.219153	8	11	11	16532	Neurofilament light polypeptide OS=Mus musculus OX=10090 GN=Nefl PE=1 SV=5	false	0
P09528	25.567	0.516484	6	11	11	3873	Ferritin heavy chain OS=Mus musculus OX=10090 GN=Fth1 PE=1 SV=2	false	0
P11881	33.9054	0.0494725	8	11	11	17358	Inositol 1,4,5-trisphosphate receptor type 1 OS=Mus musculus OX=10090 GN=Itpr1 PE=1 SV=2	false	0
P11983	29.5702	0.246403	7	11	11	2167	T-complex protein 1 subunit alpha OS=Mus musculus OX=10090 GN=Tcp1 PE=1 SV=3	false	0
P14824	29.6002	0.185736	7	11	11	16483	Annexin A6 OS=Mus musculus OX=10090 GN=Anxa6 PE=1 SV=3	false	0
P15501	8.52989	0.130653	2	11	11	20716	Prostatic spermine-binding protein OS=Mus musculus OX=10090 GN=Sbp PE=2 SV=1	false	0
P15508	33.7537	0.0568609	8	11	11	17526	Spectrin beta chain, erythrocytic OS=Mus musculus OX=10090 GN=Sptb PE=1 SV=4	false	0
P17156	46.9272	0.205371	11	11	11	208	Heat shock-related 70 kDa protein 2 OS=Mus musculus OX=10090 GN=Hspa2 PE=1 SV=2	false	0
P17563	33.9235	0.237288	8	11	11	11065	Methanethiol oxidase OS=Mus musculus OX=10090 GN=Selenbp1 PE=1 SV=2	false	0
P27546	34.0256	0.126222	8	11	11	8912	Microtubule-associated protein 4 OS=Mus musculus OX=10090 GN=Map4 PE=1 SV=3	false	0
P31532	41.3233	0.515385	10	12	11	3408	Serum amyloid A-4 protein OS=Mus musculus OX=10090 GN=Saa4 PE=1 SV=2	false	0
P46096	29.7583	0.187648	7	11	11	5935	Synaptotagmin-1 OS=Mus musculus OX=10090 GN=Syt1 PE=1 SV=1	false	0
P50396	29.5802	0.286353	7	11	11	19700	Rab GDP dissociation inhibitor alpha OS=Mus musculus OX=10090 GN=Gdi1 PE=1 SV=3	false	0
P58771	21.2135	0.221831	5	11	11	9052	Tropomyosin alpha-1 chain OS=Mus musculus OX=10090 GN=Tpm1 PE=1 SV=1	false	0
P59017	21.0878	0.267281	5	11	11	20733	Bcl-2-like protein 13 OS=Mus musculus OX=10090 GN=Bcl2l13 PE=1 SV=2	false	0
P60843	33.761	0.219212	8	11	11	8394	Eukaryotic initiation factor 4A-I OS=Mus musculus OX=10090 GN=Eif4a1 PE=1 SV=1	false	0
P61979	33.732	0.2527	8	11	11	18486	Heterogeneous nuclear ribonucleoprotein K OS=Mus musculus OX=10090 GN=Hnrnpk PE=1 SV=1	false	0
P63040	12.7735	0.432836	3	11	11	16531	Complexin-1 OS=Mus musculus OX=10090 GN=Cplx1 PE=1 SV=1	false	0
P68510	29.771	0.268293	7	11	11	15183	14-3-3 protein eta OS=Mus musculus OX=10090 GN=Ywhah PE=1 SV=2	false	0
P70696	35.0298	0.393701	10	13	11	17598	Histone H2B type 1-A OS=Mus musculus OX=10090 GN=H2bc1 PE=1 SV=3	false	0
Q3TC72	21.2451	0.236422	5	11	11	6127	Fumarylacetoacetate hydrolase domain-containing protein 2A OS=Mus musculus OX=10090 GN=Fahd2 PE=1 SV=1	false	0
Q3V132	29.8336	0.271875	7	11	11	6775	ADP/ATP translocase 4 OS=Mus musculus OX=10090 GN=Slc25a31 PE=1 SV=1	false	0
Q5SQX6	12.9522	0.0295291	3	11	11	11631	Cytoplasmic FMR1-interacting protein 2 OS=Mus musculus OX=10090 GN=Cyfip2 PE=1 SV=2	false	0
Q6P9K8	41.9466	0.130678	10	11	11	11977	Caskin-1 OS=Mus musculus OX=10090 GN=Caskin1 PE=1 SV=2	false	0
Q76MZ3	21.3934	0.117148	5	11	11	15891	Serine/threonine-protein phosphatase 2A 65 kDa regulatory subunit A alpha isoform OS=Mus musculus OX=10090 GN=Ppp2r1a PE=1 SV=3	false	0
Q8BMF4	21.0783	0.163551	5	11	11	5932	Dihydrolipoyllysine-residue acetyltransferase component of pyruvate dehydrogenase complex, mitochondrial OS=Mus musculus OX=10090 GN=Dlat PE=1 SV=2	false	0
Q8C8R3	42.3556	0.0507953	10	11	11	4601	Ankyrin-2 OS=Mus musculus OX=10090 GN=Ank2 PE=1 SV=2	false	0
Q8CG14	41.7758	0.207849	11	12	11	11688	Complement C1s-A subcomponent OS=Mus musculus OX=10090 GN=C1sa PE=2 SV=2	false	0
Q8CIM7	33.7384	0.224	8	11	11	18627	Cytochrome P450 2D26 OS=Mus musculus OX=10090 GN=Cyp2d26 PE=1 SV=1	false	0
Q8QZS1	21.2311	0.215584	5	11	11	14127	3-hydroxyisobutyryl-CoA hydrolase, mitochondrial OS=Mus musculus OX=10090 GN=Hibch PE=1 SV=1	false	0
Q8R5M8	25.3648	0.214912	6	11	11	11691	Cell adhesion molecule 1 OS=Mus musculus OX=10090 GN=Cadm1 PE=1 SV=2	false	0
Q91WD5	38.026	0.300216	9	11	11	9272	NADH dehydrogenase ubiquinone iron-sulfur protein 2, mitochondrial OS=Mus musculus OX=10090 GN=Ndufs2 PE=1 SV=1	false	0
Q91XE0	33.5678	0.341216	8	11	11	283	Glycine N-acyltransferase OS=Mus musculus OX=10090 GN=Glyat PE=1 SV=1	false	0
Q922D8	33.4896	0.151872	8	11	11	14200	C-1-tetrahydrofolate synthase, cytoplasmic OS=Mus musculus OX=10090 GN=Mthfd1 PE=1 SV=4	false	0
Q99JX4	16.9732	0.144385	4	11	11	13742	Eukaryotic translation initiation factor 3 subunit M OS=Mus musculus OX=10090 GN=Eif3m PE=1 SV=1	false	0
Q9CZ13	37.9913	0.304167	9	11	11	17313	Cytochrome b-c1 complex subunit 1, mitochondrial OS=Mus musculus OX=10090 GN=Uqcrc1 PE=1 SV=2	false	0
Q9CZS1	33.9508	0.246628	8	11	11	5972	Aldehyde dehydrogenase X, mitochondrial OS=Mus musculus OX=10090 GN=Aldh1b1 PE=1 SV=1	false	0
Q9D6R2	25.2514	0.248634	6	11	11	8782	Isocitrate dehydrogenase NAD subunit alpha, mitochondrial OS=Mus musculus OX=10090 GN=Idh3a PE=1 SV=1	false	0
Q9D6U8	29.6733	0.374194	7	11	11	16482	Protein FAM162A OS=Mus musculus OX=10090 GN=Fam162a PE=1 SV=1	false	0
Q9DBB8	8.5423	0.0720721	2	11	11	16630	Trans-1,2-dihydrobenzene-1,2-diol dehydrogenase OS=Mus musculus OX=10090 GN=Dhdh PE=1 SV=1	false	0
Q9DCM0	29.8031	0.38189	7	11	11	3488	Persulfide dioxygenase ETHE1, mitochondrial OS=Mus musculus OX=10090 GN=Ethe1 PE=1 SV=2	false	0
Q9JIF7	33.957	0.0986359	8	11	11	5156	Coatomer subunit beta OS=Mus musculus OX=10090 GN=Copb1 PE=1 SV=1	false	0
Q9JII6	29.4449	0.323077	7	11	11	20603	Aldo-keto reductase family 1 member A1 OS=Mus musculus OX=10090 GN=Akr1a1 PE=1 SV=3	false	0
Q9JKF1	42.1562	0.0995775	10	11	11	15553	Ras GTPase-activating-like protein IQGAP1 OS=Mus musculus OX=10090 GN=Iqgap1 PE=1 SV=2	false	0
E9PUL5	21.1984	0.297688	5	10	10	1157	Proline-rich transmembrane protein 2 OS=Mus musculus OX=10090 GN=Prrt2 PE=1 SV=1	false	0
O08528	25.6301	0.0785169	6	10	10	1090	Hexokinase-2 OS=Mus musculus OX=10090 GN=Hk2 PE=1 SV=1	false	0
O08788	25.4561	0.0788447	6	10	10	4646	Dynactin subunit 1 OS=Mus musculus OX=10090 GN=Dctn1 PE=1 SV=3	false	0
O09173	33.7494	0.310112	8	10	10	9149	Homogentisate 1,2-dioxygenase OS=Mus musculus OX=10090 GN=Hgd PE=1 SV=2	false	0
O70475	29.4924	0.314402	7	10	10	7385	UDP-glucose 6-dehydrogenase OS=Mus musculus OX=10090 GN=Ugdh PE=1 SV=1	false	0
P00405	33.7708	0.537445	8	10	10	5945	Cytochrome c oxidase subunit 2 OS=Mus musculus OX=10090 GN=Mtco2 PE=1 SV=1	false	0
P02468	33.8836	0.0765401	8	10	10	8655	Laminin subunit gamma-1 OS=Mus musculus OX=10090 GN=Lamc1 PE=1 SV=2	false	0
P06467	28.077	0.507042	7	10	10	6016	Hemoglobin subunit zeta OS=Mus musculus OX=10090 GN=Hbz PE=2 SV=2	false	0
P08553	17.0402	0.0695755	4	10	10	12895	Neurofilament medium polypeptide OS=Mus musculus OX=10090 GN=Nefm PE=1 SV=4	false	0
P08730	24.1425	0.105263	7	12	10	2823	Keratin, type I cytoskeletal 13 OS=Mus musculus OX=10090 GN=Krt13 PE=1 SV=2	false	0
P08752	29.5407	0.304225	7	10	10	3438	Guanine nucleotide-binding protein G(i) subunit alpha-2 OS=Mus musculus OX=10090 GN=Gnai2 PE=1 SV=5	false	0
P09470	33.9252	0.0967988	8	10	10	2119	Angiotensin-converting enzyme OS=Mus musculus OX=10090 GN=Ace PE=1 SV=3	false	0
P0CG49, P0CG50, P62984	21.0415	0.6688524590163935, 0.6253405994550408, 0.3984375	5	10	10	15993	Polyubiquitin-B OS=Mus musculus OX=10090 GN=Ubb PE=2 SV=1, Polyubiquitin-C OS=Mus musculus OX=10090 GN=Ubc PE=1 SV=2, Ubiquitin-60S ribosomal protein L40 OS=Mus musculus OX=10090 GN=Uba52 PE=1 SV=2	false	0
P10630	29.6081	0.208845	7	10	10	8394	Eukaryotic initiation factor 4A-II OS=Mus musculus OX=10090 GN=Eif4a2 PE=1 SV=2	false	0
P11798	25.3321	0.207113	6	10	10	5338	Calcium/calmodulin-dependent protein kinase type II subunit alpha OS=Mus musculus OX=10090 GN=Camk2a PE=1 SV=2	false	0
P16332	29.7539	0.149733	7	10	10	10562	Methylmalonyl-CoA mutase, mitochondrial OS=Mus musculus OX=10090 GN=Mmut PE=1 SV=2	false	0
P16627	25.7505	0.109204	6	10	10	208	Heat shock 70 kDa protein 1-like OS=Mus musculus OX=10090 GN=Hspa1l PE=1 SV=4	false	0
P17426	33.8068	0.109519	8	10	10	4554	AP-2 complex subunit alpha-1 OS=Mus musculus OX=10090 GN=Ap2a1 PE=1 SV=1	false	0
P17742	28.597	0.207317	7	10	10	20730	Peptidyl-prolyl cis-trans isomerase A OS=Mus musculus OX=10090 GN=Ppia PE=1 SV=2	false	0
P29621	27.1702	0.134293	6	10	10	7174	Serine protease inhibitor A3C OS=Mus musculus OX=10090 GN=Serpina3c PE=2 SV=1	false	0
P33622	19.3981	0.272727	2	10	10	5661	Apolipoprotein C-III OS=Mus musculus OX=10090 GN=Apoc3 PE=1 SV=2	false	0
P35505	37.9296	0.398568	9	10	10	19715	Fumarylacetoacetase OS=Mus musculus OX=10090 GN=Fah PE=1 SV=2	false	0
P39053	38.2927	0.117647	9	10	10	1100	Dynamin-1 OS=Mus musculus OX=10090 GN=Dnm1 PE=1 SV=2	false	0
P47740	16.9752	0.146694	4	10	10	20625	Aldehyde dehydrogenase family 3 member A2 OS=Mus musculus OX=10090 GN=Aldh3a2 PE=1 SV=2	false	0
P49429	21.3039	0.256997	5	10	10	2099	4-hydroxyphenylpyruvate dioxygenase OS=Mus musculus OX=10090 GN=Hpd PE=1 SV=3	false	0
P52480	25.4052	0.216573	6	10	10	10963	Pyruvate kinase PKM OS=Mus musculus OX=10090 GN=Pkm PE=1 SV=4	false	0
P53026	25.4484	0.230415	6	10	10	14109	60S ribosomal protein L10a OS=Mus musculus OX=10090 GN=Rpl10a PE=1 SV=3	false	0
P60229	16.8754	0.130337	4	10	10	14166	Eukaryotic translation initiation factor 3 subunit E OS=Mus musculus OX=10090 GN=Eif3e PE=1 SV=1	false	0
P61939	32.2791	0.198565	7	11	10	16678	Thyroxine-binding globulin OS=Mus musculus OX=10090 GN=Serpina7 PE=2 SV=1	false	0
P61982	33.8893	0.311741	8	10	10	15183	14-3-3 protein gamma OS=Mus musculus OX=10090 GN=Ywhag PE=1 SV=2	false	0
P63085	25.1842	0.24581	6	10	10	5970	Mitogen-activated protein kinase 1 OS=Mus musculus OX=10090 GN=Mapk1 PE=1 SV=3	false	0
P63242	29.35	0.668831	7	10	10	13168	Eukaryotic translation initiation factor 5A-1 OS=Mus musculus OX=10090 GN=Eif5a PE=1 SV=2	false	0
P80313	21.2719	0.154412	5	10	10	9528	T-complex protein 1 subunit eta OS=Mus musculus OX=10090 GN=Cct7 PE=1 SV=1	false	0
P84228	17.0756	0.205882	4	10	10	2096	Histone H3.2 OS=Mus musculus OX=10090 GN=H3c2 PE=1 SV=2	false	0
P97427	33.6081	0.20979	8	10	10	19996	Dihydropyrimidinase-related protein 1 OS=Mus musculus OX=10090 GN=Crmp1 PE=1 SV=1	false	0
P97927	37.8823	0.0853524	9	10	10	1219	Laminin subunit alpha-4 OS=Mus musculus OX=10090 GN=Lama4 PE=1 SV=2	false	0
Q02357	33.7923	0.0698174	8	10	10	11908	Ankyrin-1 OS=Mus musculus OX=10090 GN=Ank1 PE=1 SV=2	false	0
Q02819	25.5927	0.156863	6	10	10	17500	Nucleobindin-1 OS=Mus musculus OX=10090 GN=Nucb1 PE=1 SV=2	false	0
Q08091	12.5467	0.161616	3	10	10	20835	Calponin-1 OS=Mus musculus OX=10090 GN=Cnn1 PE=1 SV=1	false	0
Q3TEA8	33.7417	0.180505	8	10	10	14137	Heterochromatin protein 1-binding protein 3 OS=Mus musculus OX=10090 GN=Hp1bp3 PE=1 SV=1	false	0
Q3TTY5	34.159	0.0721358	9	12	10	25	Keratin, type II cytoskeletal 2 epidermal OS=Mus musculus OX=10090 GN=Krt2 PE=1 SV=1	false	0
Q3U7R1	25.3194	0.102564	6	10	10	20794	Extended synaptotagmin-1 OS=Mus musculus OX=10090 GN=Esyt1 PE=1 SV=2	false	0
Q3UHB1	29.5029	0.188645	7	10	10	11027	5'-nucleotidase domain-containing protein 3 OS=Mus musculus OX=10090 GN=Nt5dc3 PE=1 SV=1	false	0
Q3ULD5	37.9636	0.264654	9	10	10	8520	Methylcrotonoyl-CoA carboxylase beta chain, mitochondrial OS=Mus musculus OX=10090 GN=Mccc2 PE=1 SV=1	false	0
Q4LDG0	25.3708	0.113208	6	10	10	20652	Bile acyl-CoA synthetase OS=Mus musculus OX=10090 GN=Slc27a5 PE=1 SV=2	false	0
Q5SW19	21.2237	0.0577947	5	10	10	20604	Clustered mitochondria protein homolog OS=Mus musculus OX=10090 GN=Cluh PE=1 SV=2	false	0
Q60932	21.087	0.27027	5	10	10	15415	Voltage-dependent anion-selective channel protein 1 OS=Mus musculus OX=10090 GN=Vdac1 PE=1 SV=3	false	0
Q61730	50.6396	0.136842	11	13	10	20100	Interleukin-1 receptor accessory protein OS=Mus musculus OX=10090 GN=Il1rap PE=1 SV=1	false	0
Q62009	33.7322	0.157518	8	10	10	1739	Periostin OS=Mus musculus OX=10090 GN=Postn PE=1 SV=2	false	0
Q62151	21.0924	0.293532	5	10	10	2145	Advanced glycosylation end product-specific receptor OS=Mus musculus OX=10090 GN=Ager PE=1 SV=2	false	0
Q62452	25.2506	0.153409	6	10	10	20659	UDP-glucuronosyltransferase 1A9 OS=Mus musculus OX=10090 GN=Ugt1a9 PE=1 SV=3	false	0
Q6P4T2	29.7788	0.0468165	7	10	10	6939	U5 small nuclear ribonucleoprotein 200 kDa helicase OS=Mus musculus OX=10090 GN=Snrnp200 PE=1 SV=1	false	0
Q7TSJ2	16.9966	0.101545	4	10	10	4001	Microtubule-associated protein 6 OS=Mus musculus OX=10090 GN=Map6 PE=1 SV=2	false	0
Q80XL6	38.1477	0.204108	9	10	10	20383	Acyl-CoA dehydrogenase family member 11 OS=Mus musculus OX=10090 GN=Acad11 PE=1 SV=2	false	0
Q8BGZ7	44.0843	0.119782	11	13	10	25	Keratin, type II cytoskeletal 75 OS=Mus musculus OX=10090 GN=Krt75 PE=1 SV=1	false	0
Q8BH64	37.885	0.219153	9	10	10	18504	EH domain-containing protein 2 OS=Mus musculus OX=10090 GN=Ehd2 PE=1 SV=1	false	0
Q8BK48	26.757	0.232558	6	10	10	19807	Pyrethroid hydrolase Ces2e OS=Mus musculus OX=10090 GN=Ces2e PE=1 SV=1	false	0
Q8BPN8	21.3049	0.0389182	5	10	10	7177	DmX-like protein 2 OS=Mus musculus OX=10090 GN=Dmxl2 PE=1 SV=3	false	0
Q8C7R4	37.9556	0.125356	9	10	10	20743	Ubiquitin-like modifier-activating enzyme 6 OS=Mus musculus OX=10090 GN=Uba6 PE=1 SV=1	false	0
Q8C854	16.9255	0.1489	4	10	10	9573	Myelin expression factor 2 OS=Mus musculus OX=10090 GN=Myef2 PE=1 SV=1	false	0
Q8CAQ8	38.1508	0.175694	9	10	10	6040	MICOS complex subunit Mic60 OS=Mus musculus OX=10090 GN=Immt PE=1 SV=1	false	0
Q8CAY6	25.5713	0.322418	6	10	10	14257	Acetyl-CoA acetyltransferase, cytosolic OS=Mus musculus OX=10090 GN=Acat2 PE=1 SV=2	false	0
Q8CIE6	33.8896	0.0955882	8	10	10	8265	Coatomer subunit alpha OS=Mus musculus OX=10090 GN=Copa PE=1 SV=2	false	0
Q8K310	29.4008	0.152482	7	10	10	5698	Matrin-3 OS=Mus musculus OX=10090 GN=Matr3 PE=1 SV=1	false	0
Q8VCU1	29.5316	0.311734	7	10	10	14115	Carboxylesterase 3B OS=Mus musculus OX=10090 GN=Ces3b PE=1 SV=2	false	0
Q8VDF2	33.6493	0.190537	8	10	10	10559	E3 ubiquitin-protein ligase UHRF1 OS=Mus musculus OX=10090 GN=Uhrf1 PE=1 SV=2	false	0
Q91VA0	33.8676	0.268761	8	10	10	1825	Acyl-coenzyme A synthetase ACSM1, mitochondrial OS=Mus musculus OX=10090 GN=Acsm1 PE=1 SV=1	false	0
Q91VA6	29.6128	0.23913	7	10	10	3406	Polymerase delta-interacting protein 2 OS=Mus musculus OX=10090 GN=Poldip2 PE=1 SV=1	false	0
Q91YM4	25.2584	0.155556	6	10	10	18458	FAST kinase domain-containing protein 4 OS=Mus musculus OX=10090 GN=Tbrg4 PE=1 SV=1	false	0
Q91YP2	21.1306	0.102273	5	10	10	13362	Neurolysin, mitochondrial OS=Mus musculus OX=10090 GN=Nln PE=1 SV=1	false	0
Q921M3	37.8222	0.120789	9	10	10	2274	Splicing factor 3B subunit 3 OS=Mus musculus OX=10090 GN=Sf3b3 PE=1 SV=1	false	0
Q99JY9	21.1074	0.270335	5	10	10	20684	Actin-related protein 3 OS=Mus musculus OX=10090 GN=Actr3 PE=1 SV=3	false	0
Q99KF1	33.7879	0.314894	8	10	10	1731	Transmembrane emp24 domain-containing protein 9 OS=Mus musculus OX=10090 GN=Tmed9 PE=1 SV=2	false	0
Q99MZ7	29.5864	0.376238	7	10	10	18457	Peroxisomal trans-2-enoyl-CoA reductase OS=Mus musculus OX=10090 GN=Pecr PE=1 SV=1	false	0
Q99NB1	29.3517	0.230205	7	10	10	9114	Acetyl-coenzyme A synthetase 2-like, mitochondrial OS=Mus musculus OX=10090 GN=Acss1 PE=1 SV=1	false	0
Q99P30	25.411	0.245763	6	10	10	2108	Peroxisomal coenzyme A diphosphatase NUDT7 OS=Mus musculus OX=10090 GN=Nudt7 PE=1 SV=2	false	0
Q99PV0	29.7096	0.0432548	7	10	10	13636	Pre-mRNA-processing-splicing factor 8 OS=Mus musculus OX=10090 GN=Prpf8 PE=1 SV=2	false	0
Q9CPW3	12.7729	0.422222	3	10	10	20824	39S ribosomal protein L54, mitochondrial OS=Mus musculus OX=10090 GN=Mrpl54 PE=1 SV=1	false	0
Q9CQ62	33.8003	0.402985	8	10	10	14156	2,4-dienoyl-CoA reductase (3E)-enoyl-CoA-producing, mitochondrial OS=Mus musculus OX=10090 GN=Decr1 PE=1 SV=1	false	0
Q9D7J9	29.5235	0.43	7	10	10	20674	Enoyl-CoA hydratase domain-containing protein 3, mitochondrial OS=Mus musculus OX=10090 GN=Echdc3 PE=1 SV=1	false	0
Q9D8E6	29.5644	0.24821	7	10	10	4834	60S ribosomal protein L4 OS=Mus musculus OX=10090 GN=Rpl4 PE=1 SV=3	false	0
Q9DCV7	39.4408	0.179431	9	11	10	25	Keratin, type II cytoskeletal 7 OS=Mus musculus OX=10090 GN=Krt7 PE=1 SV=1	false	0
Q9DCW4	25.0944	0.321569	6	10	10	14199	Electron transfer flavoprotein subunit beta OS=Mus musculus OX=10090 GN=Etfb PE=1 SV=3	false	0
Q9ERG2	8.49363	0.0376884	2	10	10	18511	Striatin-3 OS=Mus musculus OX=10090 GN=Strn3 PE=1 SV=1	false	0
Q9JHI5	37.8901	0.275943	9	10	10	8777	Isovaleryl-CoA dehydrogenase, mitochondrial OS=Mus musculus OX=10090 GN=Ivd PE=1 SV=1	false	0
Q9QXX4	42.1254	0.204142	10	10	10	20626	Calcium-binding mitochondrial carrier protein Aralar2 OS=Mus musculus OX=10090 GN=Slc25a13 PE=1 SV=1	false	0
Q9WTP6	29.5392	0.376569	7	10	10	16507	Adenylate kinase 2, mitochondrial OS=Mus musculus OX=10090 GN=Ak2 PE=1 SV=5	false	0
Q9WU79	29.6209	0.153589	7	10	10	10756	Proline dehydrogenase 1, mitochondrial OS=Mus musculus OX=10090 GN=Prodh PE=1 SV=2	false	0
E9Q912	8.5004	0.0593081	2	9	9	10454	Rap1 GTPase-GDP dissociation stimulator 1 OS=Mus musculus OX=10090 GN=Rap1gds1 PE=2 SV=1	false	0
F6ZDS4	33.7722	0.0501851	8	9	9	2141	Nucleoprotein TPR OS=Mus musculus OX=10090 GN=Tpr PE=1 SV=1	false	0
O55029	16.9406	0.0773481	4	9	9	18661	Coatomer subunit beta' OS=Mus musculus OX=10090 GN=Copb2 PE=1 SV=2	false	0
O70133	21.2066	0.0717391	5	9	9	18528	ATP-dependent RNA helicase A OS=Mus musculus OX=10090 GN=Dhx9 PE=1 SV=2	false	0
O70400	25.2539	0.321101	6	9	9	9029	PDZ and LIM domain protein 1 OS=Mus musculus OX=10090 GN=Pdlim1 PE=1 SV=4	false	0
O88312	20.9899	0.394286	5	9	9	14293	Anterior gradient protein 2 homolog OS=Mus musculus OX=10090 GN=Agr2 PE=1 SV=1	false	0
O89079	21.2602	0.266234	5	9	9	6147	Coatomer subunit epsilon OS=Mus musculus OX=10090 GN=Cope PE=1 SV=3	false	0
P08207	8.51838	0.350515	2	9	9	6	Protein S100-A10 OS=Mus musculus OX=10090 GN=S100a10 PE=1 SV=2	false	0
P09671	29.7322	0.486486	7	9	9	2095	Superoxide dismutase Mn, mitochondrial OS=Mus musculus OX=10090 GN=Sod2 PE=1 SV=3	false	0
P10649	29.5101	0.399083	7	9	9	13183	Glutathione S-transferase Mu 1 OS=Mus musculus OX=10090 GN=Gstm1 PE=1 SV=2	false	0
P11714	29.7758	0.222222	7	9	9	5774	Cytochrome P450 2D9 OS=Mus musculus OX=10090 GN=Cyp2d9 PE=1 SV=2	false	0
P12246	32.5916	0.517857	8	9	9	6057	Serum amyloid P-component OS=Mus musculus OX=10090 GN=Apcs PE=1 SV=2	false	0
P18242	29.5313	0.280488	7	9	9	18553	Cathepsin D OS=Mus musculus OX=10090 GN=Ctsd PE=1 SV=1	false	0
P20357	37.9432	0.0962801	9	9	9	8258	Microtubule-associated protein 2 OS=Mus musculus OX=10090 GN=Map2 PE=1 SV=2	false	0
P24549	29.5186	0.267465	7	9	9	20745	Aldehyde dehydrogenase 1A1 OS=Mus musculus OX=10090 GN=Aldh1a1 PE=1 SV=5	false	0
P50172	33.657	0.414384	8	9	9	18482	Corticosteroid 11-beta-dehydrogenase isozyme 1 OS=Mus musculus OX=10090 GN=Hsd11b1 PE=1 SV=3	false	0
P53810	25.8857	0.273063	6	9	9	14146	Phosphatidylinositol transfer protein alpha isoform OS=Mus musculus OX=10090 GN=Pitpna PE=1 SV=2	false	0
P55065	42.5638	0.231237	8	10	9	18779	Phospholipid transfer protein OS=Mus musculus OX=10090 GN=Pltp PE=1 SV=1	false	0
P56399	25.2892	0.125874	6	9	9	15752	Ubiquitin carboxyl-terminal hydrolase 5 OS=Mus musculus OX=10090 GN=Usp5 PE=1 SV=1	false	0
P56593	34.1122	0.247967	8	9	9	20713	Cytochrome P450 2A12 OS=Mus musculus OX=10090 GN=Cyp2a12 PE=1 SV=2	false	0
P58710	33.7821	0.256818	8	9	9	20702	L-gulonolactone oxidase OS=Mus musculus OX=10090 GN=Gulo PE=1 SV=3	false	0
P60904	8.46969	0.0858586	2	9	9	20676	DnaJ homolog subfamily C member 5 OS=Mus musculus OX=10090 GN=Dnajc5 PE=1 SV=1	false	0
P63037	21.2397	0.224181	5	9	9	3716	DnaJ homolog subfamily A member 1 OS=Mus musculus OX=10090 GN=Dnaja1 PE=1 SV=1	false	0
P63325	25.3283	0.339394	6	9	9	20627	40S ribosomal protein S10 OS=Mus musculus OX=10090 GN=Rps10 PE=1 SV=1	false	0
P70274	33.2508	0.242105	6	9	9	147	Selenoprotein P OS=Mus musculus OX=10090 GN=Selenop PE=1 SV=3	false	0
P80317	38.0264	0.254237	9	9	9	5094	T-complex protein 1 subunit zeta OS=Mus musculus OX=10090 GN=Cct6a PE=1 SV=3	false	0
P82198	21.1883	0.152269	5	9	9	18559	Transforming growth factor-beta-induced protein ig-h3 OS=Mus musculus OX=10090 GN=Tgfbi PE=1 SV=1	false	0
P97872	33.7112	0.213884	8	9	9	12171	Flavin-containing monooxygenase 5 OS=Mus musculus OX=10090 GN=Fmo5 PE=1 SV=4	false	0
Q00612	25.4375	0.137864	6	9	9	14138	Glucose-6-phosphate 1-dehydrogenase X OS=Mus musculus OX=10090 GN=G6pdx PE=1 SV=3	false	0
Q3U1J4	29.6718	0.0938596	7	9	9	2219	DNA damage-binding protein 1 OS=Mus musculus OX=10090 GN=Ddb1 PE=1 SV=2	false	0
Q3UH68	8.51202	0.0283822	2	9	9	15131	LIM and calponin homology domains-containing protein 1 OS=Mus musculus OX=10090 GN=Limch1 PE=1 SV=2	false	0
Q5FW57	21.1577	0.290541	5	9	9	18545	Glycine N-acyltransferase-like protein OS=Mus musculus OX=10090 GN=Gm4952 PE=1 SV=3	false	0
Q5I2A0	27.3689	0.0977273	5	9	9	7174	Serine protease inhibitor A3G OS=Mus musculus OX=10090 GN=Serpina3g PE=1 SV=2	false	0
Q61282	25.2742	0.05394	6	9	9	12210	Aggrecan core protein OS=Mus musculus OX=10090 GN=Acan PE=1 SV=2	false	0
Q61490	12.8172	0.0754717	3	9	9	2087	CD166 antigen OS=Mus musculus OX=10090 GN=Alcam PE=1 SV=3	false	0
Q62425	25.4559	0.731707	6	9	9	18450	Cytochrome c oxidase subunit NDUFA4 OS=Mus musculus OX=10090 GN=Ndufa4 PE=1 SV=2	false	0
Q64176	19.8801	0.140569	5	9	9	6992	Carboxylesterase 1E OS=Mus musculus OX=10090 GN=Ces1e PE=1 SV=1	false	0
Q64459	25.2485	0.21627	6	9	9	12519	Cytochrome P450 3A11 OS=Mus musculus OX=10090 GN=Cyp3a11 PE=1 SV=1	false	0
Q64514	25.4737	0.103803	6	9	9	10751	Tripeptidyl-peptidase 2 OS=Mus musculus OX=10090 GN=Tpp2 PE=1 SV=3	false	0
Q6ZQ38	33.629	0.127642	8	9	9	5889	Cullin-associated NEDD8-dissociated protein 1 OS=Mus musculus OX=10090 GN=Cand1 PE=1 SV=2	false	0
Q7TSQ8	16.8771	0.111617	4	9	9	20595	Pyruvate dehydrogenase phosphatase regulatory subunit, mitochondrial OS=Mus musculus OX=10090 GN=Pdpr PE=1 SV=1	false	0
Q7TT50	21.3619	0.0490368	5	9	9	4653	Serine/threonine-protein kinase MRCK beta OS=Mus musculus OX=10090 GN=Cdc42bpb PE=1 SV=2	false	0
Q8BTI8	25.2908	0.0443951	6	9	9	11932	Serine/arginine repetitive matrix protein 2 OS=Mus musculus OX=10090 GN=Srrm2 PE=1 SV=3	false	0
Q8C5H8	16.917	0.112832	4	9	9	16536	NAD kinase 2, mitochondrial OS=Mus musculus OX=10090 GN=Nadk2 PE=1 SV=2	false	0
Q8JZQ2	33.592	0.157107	8	9	9	17982	AFG3-like protein 2 OS=Mus musculus OX=10090 GN=Afg3l2 PE=1 SV=1	false	0
Q8K1M6	21.0459	0.11186	5	9	9	8646	Dynamin-1-like protein OS=Mus musculus OX=10090 GN=Dnm1l PE=1 SV=2	false	0
Q8R081	25.0345	0.293515	6	9	9	2308	Heterogeneous nuclear ribonucleoprotein L OS=Mus musculus OX=10090 GN=Hnrnpl PE=1 SV=2	false	0
Q8R317	25.1925	0.235395	6	9	9	3371	Ubiquilin-1 OS=Mus musculus OX=10090 GN=Ubqln1 PE=1 SV=1	false	0
Q8R404	16.7533	0.445378	4	9	9	14424	MICOS complex subunit MIC13 OS=Mus musculus OX=10090 GN=Micos13 PE=1 SV=1	false	0
Q8R4N0	25.3942	0.230769	6	9	9	20618	Citramalyl-CoA lyase, mitochondrial OS=Mus musculus OX=10090 GN=Clybl PE=1 SV=2	false	0
Q91W90	29.3528	0.251799	7	9	9	5992	Thioredoxin domain-containing protein 5 OS=Mus musculus OX=10090 GN=Txndc5 PE=1 SV=2	false	0
Q91XV3	29.4276	0.60177	7	9	9	2135	Brain acid soluble protein 1 OS=Mus musculus OX=10090 GN=Basp1 PE=1 SV=3	false	0
Q924X2	25.4056	0.11658	6	9	9	9525	Carnitine O-palmitoyltransferase 1, muscle isoform OS=Mus musculus OX=10090 GN=Cpt1b PE=1 SV=1	false	0
Q925I1	34.2379	0.159052	8	9	9	20594	ATPase family AAA domain-containing protein 3 OS=Mus musculus OX=10090 GN=Atad3 PE=1 SV=1	false	0
Q99LB2	25.1372	0.415771	6	9	9	6031	Dehydrogenase/reductase SDR family member 4 OS=Mus musculus OX=10090 GN=Dhrs4 PE=1 SV=3	false	0
Q99LC3	37.8624	0.433803	9	9	9	18510	NADH dehydrogenase ubiquinone 1 alpha subcomplex subunit 10, mitochondrial OS=Mus musculus OX=10090 GN=Ndufa10 PE=1 SV=1	false	0
Q99MD9	29.479	0.135834	7	9	9	5886	Nuclear autoantigenic sperm protein OS=Mus musculus OX=10090 GN=Nasp PE=1 SV=2	false	0
Q99MN1	16.9303	0.139496	4	9	9	2361	Lysine--tRNA ligase OS=Mus musculus OX=10090 GN=Kars1 PE=1 SV=1	false	0
Q99MR8	21.1387	0.114365	5	9	9	2215	Methylcrotonoyl-CoA carboxylase subunit alpha, mitochondrial OS=Mus musculus OX=10090 GN=Mccc1 PE=1 SV=2	false	0
Q99PG0	29.5813	0.276382	7	9	9	16659	Arylacetamide deacetylase OS=Mus musculus OX=10090 GN=Aadac PE=1 SV=3	false	0
Q9CPR4	8.5747	0.163043	2	9	9	2193	60S ribosomal protein L17 OS=Mus musculus OX=10090 GN=Rpl17 PE=1 SV=3	false	0
Q9CPV4	25.5044	0.318792	6	9	9	3971	Glyoxalase domain-containing protein 4 OS=Mus musculus OX=10090 GN=Glod4 PE=1 SV=1	false	0
Q9CQA3	38.2461	0.269504	9	9	9	7681	Succinate dehydrogenase ubiquinone iron-sulfur subunit, mitochondrial OS=Mus musculus OX=10090 GN=Sdhb PE=1 SV=1	false	0
Q9D0F9	21.0646	0.188612	5	9	9	10540	Phosphoglucomutase-1 OS=Mus musculus OX=10090 GN=Pgm1 PE=1 SV=4	false	0
Q9D0M3	33.6434	0.249231	8	9	9	2264	Cytochrome c1, heme protein, mitochondrial OS=Mus musculus OX=10090 GN=Cyc1 PE=1 SV=1	false	0
Q9D312	28.4037	0.194896	7	10	9	2823	Keratin, type I cytoskeletal 20 OS=Mus musculus OX=10090 GN=Krt20 PE=1 SV=1	false	0
Q9D855	21.2543	0.477477	5	9	9	2116	Cytochrome b-c1 complex subunit 7 OS=Mus musculus OX=10090 GN=Uqcrb PE=1 SV=3	false	0
Q9DB73	16.9521	0.259016	4	9	9	14121	NADH-cytochrome b5 reductase 1 OS=Mus musculus OX=10090 GN=Cyb5r1 PE=1 SV=1	false	0
Q9DB77	20.9064	0.313466	5	9	9	11744	Cytochrome b-c1 complex subunit 2, mitochondrial OS=Mus musculus OX=10090 GN=Uqcrc2 PE=1 SV=1	false	0
Q9DC23	16.7892	0.0983607	4	9	9	16459	DnaJ homolog subfamily C member 10 OS=Mus musculus OX=10090 GN=Dnajc10 PE=1 SV=2	false	0
Q9JHH6	38.2411	0.274882	8	9	9	12945	Carboxypeptidase B2 OS=Mus musculus OX=10090 GN=Cpb2 PE=1 SV=1	false	0
Q9JIK9	17.1671	0.201835	4	9	9	14119	28S ribosomal protein S34, mitochondrial OS=Mus musculus OX=10090 GN=Mrps34 PE=1 SV=1	false	0
Q9QXD1	25.5704	0.174743	6	9	9	2101	Peroxisomal acyl-coenzyme A oxidase 2 OS=Mus musculus OX=10090 GN=Acox2 PE=1 SV=2	false	0
Q9QYX7	37.95	0.0376875	9	9	9	8452	Protein piccolo OS=Mus musculus OX=10090 GN=Pclo PE=1 SV=4	false	0
Q9WUM5	21.0845	0.184971	5	9	9	20617	Succinate--CoA ligase ADP/GDP-forming subunit alpha, mitochondrial OS=Mus musculus OX=10090 GN=Suclg1 PE=1 SV=4	false	0
Q9WV68	21.2724	0.253425	5	9	9	15260	Peroxisomal 2,4-dienoyl-CoA reductase (3E)-enoyl-CoA-producing OS=Mus musculus OX=10090 GN=Decr2 PE=1 SV=1	false	0
Q9Z110	29.8475	0.137107	7	9	9	13458	Delta-1-pyrroline-5-carboxylate synthase OS=Mus musculus OX=10090 GN=Aldh18a1 PE=1 SV=2	false	0
Q9Z2I8	29.4713	0.207852	7	9	9	15312	Succinate--CoA ligase GDP-forming subunit beta, mitochondrial OS=Mus musculus OX=10090 GN=Suclg2 PE=1 SV=3	false	0
A2ATU0	21.0547	0.111835	5	8	8	12271	Probable 2-oxoglutarate dehydrogenase E1 component DHKTD1, mitochondrial OS=Mus musculus OX=10090 GN=Dhtkd1 PE=1 SV=1	false	0
D3Z7P3	21.0378	0.137982	5	8	8	20732	Glutaminase kidney isoform, mitochondrial OS=Mus musculus OX=10090 GN=Gls PE=1 SV=1	false	0
G5E829	21.0889	0.0704918	5	8	8	1303	Plasma membrane calcium-transporting ATPase 1 OS=Mus musculus OX=10090 GN=Atp2b1 PE=1 SV=1	false	0
O35286	25.3254	0.133333	6	8	8	13229	Pre-mRNA-splicing factor ATP-dependent RNA helicase DHX15 OS=Mus musculus OX=10090 GN=Dhx15 PE=1 SV=2	false	0
O35295	17.1737	0.191358	4	8	8	2084	Transcriptional activator protein Pur-beta OS=Mus musculus OX=10090 GN=Purb PE=1 SV=3	false	0
O54734	17.1029	0.176871	4	8	8	9093	Dolichyl-diphosphooligosaccharide--protein glycosyltransferase 48 kDa subunit OS=Mus musculus OX=10090 GN=Ddost PE=1 SV=2	false	0
O88451	29.655	0.405063	7	8	8	1360	Retinol dehydrogenase 7 OS=Mus musculus OX=10090 GN=Rdh7 PE=1 SV=1	false	0
O88569	29.5025	0.252125	7	8	8	14162	Heterogeneous nuclear ribonucleoproteins A2/B1 OS=Mus musculus OX=10090 GN=Hnrnpa2b1 PE=1 SV=2	false	0
P05214	33.6886	0.277778	7	8	8	1857	Tubulin alpha-3 chain OS=Mus musculus OX=10090 GN=Tuba3a PE=1 SV=1	false	0
P06837	29.6874	0.431718	7	8	8	14185	Neuromodulin OS=Mus musculus OX=10090 GN=Gap43 PE=1 SV=1	false	0
P07361	31.4817	0.299517	8	9	8	10536	Alpha-1-acid glycoprotein 2 OS=Mus musculus OX=10090 GN=Orm2 PE=1 SV=1	false	0
P09411	25.3452	0.215827	6	8	8	16558	Phosphoglycerate kinase 1 OS=Mus musculus OX=10090 GN=Pgk1 PE=1 SV=4	false	0
P10605	40.4812	0.233038	9	9	8	1258	Cathepsin B OS=Mus musculus OX=10090 GN=Ctsb PE=1 SV=2	false	0
P11087	29.3665	0.108741	7	8	8	16307	Collagen alpha-1(I) chain OS=Mus musculus OX=10090 GN=Col1a1 PE=1 SV=4	false	0
P12382	17.0396	0.0807692	4	8	8	17304	ATP-dependent 6-phosphofructokinase, liver type OS=Mus musculus OX=10090 GN=Pfkl PE=1 SV=4	false	0
P13634	11.7743	0.229885	3	8	8	3537	Carbonic anhydrase 1 OS=Mus musculus OX=10090 GN=Ca1 PE=1 SV=4	false	0
P14847	28.3119	0.333333	6	8	8	17992	C-reactive protein OS=Mus musculus OX=10090 GN=Crp PE=1 SV=2	false	0
P15626	25.3718	0.293578	6	8	8	12983	Glutathione S-transferase Mu 2 OS=Mus musculus OX=10090 GN=Gstm2 PE=1 SV=2	false	0
P15864	21.5053	0.268868	5	8	8	5986	Histone H1.2 OS=Mus musculus OX=10090 GN=H1-2 PE=1 SV=2	false	0
P17183	29.6239	0.292627	7	8	8	12904	Gamma-enolase OS=Mus musculus OX=10090 GN=Eno2 PE=1 SV=2	false	0
P24369	17.0346	0.212963	4	8	8	20649	Peptidyl-prolyl cis-trans isomerase B OS=Mus musculus OX=10090 GN=Ppib PE=1 SV=2	false	0
P26040	29.9268	0.134812	7	8	8	11630	Ezrin OS=Mus musculus OX=10090 GN=Ezr PE=1 SV=3	false	0
P26645	21.0141	0.456311	5	8	8	16555	Myristoylated alanine-rich C-kinase substrate OS=Mus musculus OX=10090 GN=Marcks PE=1 SV=2	false	0
P28825	12.6793	0.0589023	3	8	8	16510	Meprin A subunit alpha OS=Mus musculus OX=10090 GN=Mep1a PE=1 SV=4	false	0
P31001	25.3155	0.15565	6	8	8	25	Desmin OS=Mus musculus OX=10090 GN=Des PE=1 SV=3	false	0
P35486	29.4507	0.189744	7	8	8	11660	Pyruvate dehydrogenase E1 component subunit alpha, somatic form, mitochondrial OS=Mus musculus OX=10090 GN=Pdha1 PE=1 SV=1	false	0
P39039	33.8131	0.355649	6	10	8	1167	Mannose-binding protein A OS=Mus musculus OX=10090 GN=Mbl1 PE=1 SV=1	false	0
P40142	25.5871	0.187801	6	8	8	20622	Transketolase OS=Mus musculus OX=10090 GN=Tkt PE=1 SV=1	false	0
P42669	25.3357	0.457944	6	8	8	2084	Transcriptional activator protein Pur-alpha OS=Mus musculus OX=10090 GN=Pura PE=1 SV=1	false	0
P47880	12.7023	0.264706	3	8	8	14070	Insulin-like growth factor-binding protein 6 OS=Mus musculus OX=10090 GN=Igfbp6 PE=2 SV=2	false	0
P47962	21.25	0.23569	5	8	8	3769	60S ribosomal protein L5 OS=Mus musculus OX=10090 GN=Rpl5 PE=1 SV=3	false	0
P54823	33.9228	0.250518	8	8	8	16572	Probable ATP-dependent RNA helicase DDX6 OS=Mus musculus OX=10090 GN=Ddx6 PE=1 SV=1	false	0
P62082	17.1413	0.28866	4	8	8	2085	40S ribosomal protein S7 OS=Mus musculus OX=10090 GN=Rps7 PE=2 SV=1	false	0
P62259	21.2417	0.337255	5	8	8	15183	14-3-3 protein epsilon OS=Mus musculus OX=10090 GN=Ywhae PE=1 SV=1	false	0
P62702	29.9967	0.304183	7	8	8	20597	40S ribosomal protein S4, X isoform OS=Mus musculus OX=10090 GN=Rps4x PE=1 SV=2	false	0
P62806	28.5851	0.582524	7	8	8	14145	Histone H4 OS=Mus musculus OX=10090 GN=H4c1 PE=1 SV=2	false	0
P62814	25.6363	0.21135	6	8	8	20628	V-type proton ATPase subunit B, brain isoform OS=Mus musculus OX=10090 GN=Atp6v1b2 PE=1 SV=1	false	0
P80318	25.2549	0.185321	6	8	8	14240	T-complex protein 1 subunit gamma OS=Mus musculus OX=10090 GN=Cct3 PE=1 SV=1	false	0
Q01768	24.4262	0.467105	6	9	8	3364	Nucleoside diphosphate kinase B OS=Mus musculus OX=10090 GN=Nme2 PE=1 SV=1	false	0
Q03517	29.3055	0.21718	7	8	8	10443	Secretogranin-2 OS=Mus musculus OX=10090 GN=Scg2 PE=1 SV=1	false	0
Q04857	20.9117	0.12878	5	8	8	18697	Collagen alpha-1(VI) chain OS=Mus musculus OX=10090 GN=Col6a1 PE=1 SV=1	false	0
Q1XH17	21.1097	0.224319	5	8	8	2267	Tripartite motif-containing protein 72 OS=Mus musculus OX=10090 GN=Trim72 PE=1 SV=1	false	0
Q3TL44	33.5655	0.149744	8	8	8	13309	NLR family member X1 OS=Mus musculus OX=10090 GN=Nlrx1 PE=1 SV=1	false	0
Q3UHJ0	21.1242	0.122002	5	8	8	13289	AP2-associated protein kinase 1 OS=Mus musculus OX=10090 GN=Aak1 PE=1 SV=2	false	0
Q3UPL0	29.6235	0.0943089	7	8	8	11982	Protein transport protein Sec31A OS=Mus musculus OX=10090 GN=Sec31a PE=1 SV=2	false	0
Q60963	24.2044	0.175	6	8	8	2078	Platelet-activating factor acetylhydrolase OS=Mus musculus OX=10090 GN=Pla2g7 PE=1 SV=2	false	0
Q61781	37.8415	0.17562	8	9	8	2823	Keratin, type I cytoskeletal 14 OS=Mus musculus OX=10090 GN=Krt14 PE=1 SV=2	false	0
Q63836	21.156	0.144068	5	8	8	11065	Selenium-binding protein 2 OS=Mus musculus OX=10090 GN=Selenbp2 PE=1 SV=2	false	0
Q63880	21.2463	0.201401	5	8	8	14115	Carboxylesterase 3A OS=Mus musculus OX=10090 GN=Ces3a PE=1 SV=2	false	0
Q6P5E4	29.6513	0.0618956	7	8	8	2015	UDP-glucose:glycoprotein glucosyltransferase 1 OS=Mus musculus OX=10090 GN=Uggt1 PE=1 SV=4	false	0
Q7TQ48	16.8464	0.131356	4	8	8	13766	Sarcalumenin OS=Mus musculus OX=10090 GN=Srl PE=1 SV=2	false	0
Q80WS3	16.9875	0.130573	4	8	8	14165	rRNA/tRNA 2'-O-methyltransferase fibrillarin-like protein 1 OS=Mus musculus OX=10090 GN=Fbll1 PE=1 SV=1	false	0
Q811D0	33.8165	0.102762	8	8	8	8536	Disks large homolog 1 OS=Mus musculus OX=10090 GN=Dlg1 PE=1 SV=1	false	0
Q8BGB8	21.2118	0.203008	5	8	8	18542	Ubiquinone biosynthesis protein COQ4 homolog, mitochondrial OS=Mus musculus OX=10090 GN=Coq4 PE=1 SV=1	false	0
Q8BH61	24.1733	0.105191	6	8	8	10346	Coagulation factor XIII A chain OS=Mus musculus OX=10090 GN=F13a1 PE=1 SV=3	false	0
Q8BKX1	12.7183	0.071028	3	8	8	2233	Brain-specific angiogenesis inhibitor 1-associated protein 2 OS=Mus musculus OX=10090 GN=Baiap2 PE=1 SV=2	false	0
Q8BLK3	16.8807	0.181818	4	8	8	20672	Limbic system-associated membrane protein OS=Mus musculus OX=10090 GN=Lsamp PE=1 SV=1	false	0
Q8BU30	29.5952	0.0958796	7	8	8	6025	Isoleucine--tRNA ligase, cytoplasmic OS=Mus musculus OX=10090 GN=Iars1 PE=1 SV=2	false	0
Q8BWQ1	21.2363	0.21161	5	8	8	16519	UDP-glucuronosyltransferase 2A3 OS=Mus musculus OX=10090 GN=Ugt2a3 PE=1 SV=1	false	0
Q8BWT1	21.175	0.269521	5	8	8	2286	3-ketoacyl-CoA thiolase, mitochondrial OS=Mus musculus OX=10090 GN=Acaa2 PE=1 SV=3	false	0
Q8CGC7	21.3199	0.0410053	5	8	8	1694	Bifunctional glutamate/proline--tRNA ligase OS=Mus musculus OX=10090 GN=Eprs1 PE=1 SV=4	false	0
Q8JZQ9	21.1135	0.0971357	5	8	8	8717	Eukaryotic translation initiation factor 3 subunit B OS=Mus musculus OX=10090 GN=Eif3b PE=1 SV=1	false	0
Q8K5B2	12.5249	0.241379	3	8	8	2378	Multiple coagulation factor deficiency protein 2 homolog OS=Mus musculus OX=10090 GN=Mcfd2 PE=1 SV=1	false	0
Q8QZR3	29.4332	0.281362	7	8	8	19807	Pyrethroid hydrolase Ces2a OS=Mus musculus OX=10090 GN=Ces2a PE=1 SV=1	false	0
Q8R164	21.3401	0.278351	5	8	8	20115	Valacyclovir hydrolase OS=Mus musculus OX=10090 GN=Bphl PE=1 SV=1	false	0
Q8VDM4	29.6084	0.111233	7	8	8	2105	26S proteasome non-ATPase regulatory subunit 2 OS=Mus musculus OX=10090 GN=Psmd2 PE=1 SV=1	false	0
Q8VE33	21.3205	0.224324	5	8	8	20551	Ganglioside-induced differentiation-associated protein 1-like 1 OS=Mus musculus OX=10090 GN=Gdap1l1 PE=1 SV=1	false	0
Q8VEK3	16.807	0.09375	4	8	8	16698	Heterogeneous nuclear ribonucleoprotein U OS=Mus musculus OX=10090 GN=Hnrnpu PE=1 SV=1	false	0
Q91VM9	29.8275	0.327273	7	8	8	1532	Inorganic pyrophosphatase 2, mitochondrial OS=Mus musculus OX=10090 GN=Ppa2 PE=1 SV=1	false	0
Q91WJ8	25.6119	0.113671	6	8	8	11625	Far upstream element-binding protein 1 OS=Mus musculus OX=10090 GN=Fubp1 PE=1 SV=1	false	0
Q920I9	29.4504	0.0846206	7	8	8	10	WD repeat-containing protein 7 OS=Mus musculus OX=10090 GN=Wdr7 PE=1 SV=3	false	0
Q921M4	8.51541	0.029029	2	8	8	17546	Golgin subfamily A member 2 OS=Mus musculus OX=10090 GN=Golga2 PE=1 SV=3	false	0
Q923D2	39.1444	0.606796	7	8	8	14058	Flavin reductase (NADPH) OS=Mus musculus OX=10090 GN=Blvrb PE=1 SV=3	false	0
Q99JR1	29.5301	0.341615	7	8	8	20766	Sideroflexin-1 OS=Mus musculus OX=10090 GN=Sfxn1 PE=1 SV=3	false	0
Q99KV1	8.69194	0.142458	2	8	8	20792	DnaJ homolog subfamily B member 11 OS=Mus musculus OX=10090 GN=Dnajb11 PE=1 SV=1	false	0
Q99LG2	8.54396	0.0293123	2	8	8	14266	Transportin-2 OS=Mus musculus OX=10090 GN=Tnpo2 PE=1 SV=1	false	0
Q9CQC7	12.7506	0.395349	3	8	8	5936	NADH dehydrogenase ubiquinone 1 beta subcomplex subunit 4 OS=Mus musculus OX=10090 GN=Ndufb4 PE=1 SV=3	false	0
Q9CQH3	21.0785	0.333333	5	8	8	2173	NADH dehydrogenase ubiquinone 1 beta subcomplex subunit 5, mitochondrial OS=Mus musculus OX=10090 GN=Ndufb5 PE=1 SV=1	false	0
Q9CQN1	29.6933	0.11898	7	8	8	2913	Heat shock protein 75 kDa, mitochondrial OS=Mus musculus OX=10090 GN=Trap1 PE=1 SV=1	false	0
Q9CQQ7	25.3794	0.246094	6	8	8	14118	ATP synthase F(0) complex subunit B1, mitochondrial OS=Mus musculus OX=10090 GN=Atp5pb PE=1 SV=1	false	0
Q9CQZ5	17.0629	0.328244	4	8	8	8511	NADH dehydrogenase ubiquinone 1 alpha subcomplex subunit 6 OS=Mus musculus OX=10090 GN=Ndufa6 PE=1 SV=1	false	0
Q9D0E1	29.5981	0.176955	7	8	8	1116	Heterogeneous nuclear ribonucleoprotein M OS=Mus musculus OX=10090 GN=Hnrnpm PE=1 SV=3	false	0
Q9D172	25.5492	0.383459	6	8	8	5951	Glutamine amidotransferase-like class 1 domain-containing protein 3, mitochondrial OS=Mus musculus OX=10090 GN=Gatd3 PE=1 SV=1	false	0
Q9DBL1	29.5605	0.300926	7	8	8	7523	Short/branched chain specific acyl-CoA dehydrogenase, mitochondrial OS=Mus musculus OX=10090 GN=Acadsb PE=1 SV=1	false	0
Q9DBN5	25.5453	0.0739437	6	8	8	20276	Lon protease homolog 2, peroxisomal OS=Mus musculus OX=10090 GN=Lonp2 PE=1 SV=1	false	0
Q9DCM2	29.4671	0.464602	7	8	8	2195	Glutathione S-transferase kappa 1 OS=Mus musculus OX=10090 GN=Gstk1 PE=1 SV=3	false	0
Q9DCS9	25.4504	0.352273	6	8	8	5957	NADH dehydrogenase ubiquinone 1 beta subcomplex subunit 10 OS=Mus musculus OX=10090 GN=Ndufb10 PE=1 SV=3	false	0
Q9EPX2	25.2092	0.0835937	6	8	8	8344	Papilin OS=Mus musculus OX=10090 GN=Papln PE=2 SV=2	false	0
Q9ESP1	12.7323	0.289593	3	8	8	5999	Stromal cell-derived factor 2-like protein 1 OS=Mus musculus OX=10090 GN=Sdf2l1 PE=1 SV=2	false	0
Q9JI91	21.2636	0.0727069	5	8	8	13918	Alpha-actinin-2 OS=Mus musculus OX=10090 GN=Actn2 PE=1 SV=2	false	0
Q9QYJ0	20.9594	0.257282	5	8	8	20799	DnaJ homolog subfamily A member 2 OS=Mus musculus OX=10090 GN=Dnaja2 PE=1 SV=1	false	0
Q9QZ82	29.8061	0.207224	7	8	8	5983	Cholesterol side-chain cleavage enzyme, mitochondrial OS=Mus musculus OX=10090 GN=Cyp11a1 PE=1 SV=1	false	0
Q9R0Y5	25.287	0.360825	6	8	8	2148	Adenylate kinase isoenzyme 1 OS=Mus musculus OX=10090 GN=Ak1 PE=1 SV=1	false	0
Q9R112	21.186	0.204444	5	8	8	2245	Sulfide:quinone oxidoreductase, mitochondrial OS=Mus musculus OX=10090 GN=Sqor PE=1 SV=3	false	0
Q9WTP7	29.4745	0.290749	7	8	8	7185	GTP:AMP phosphotransferase AK3, mitochondrial OS=Mus musculus OX=10090 GN=Ak3 PE=1 SV=3	false	0
Q9WTT4	21.0662	0.559322	5	8	8	14244	V-type proton ATPase subunit G 2 OS=Mus musculus OX=10090 GN=Atp6v1g2 PE=1 SV=1	false	0
Q9WUB3	29.6687	0.127078	7	8	8	19821	Glycogen phosphorylase, muscle form OS=Mus musculus OX=10090 GN=Pygm PE=1 SV=3	false	0
Q9Z0E0	16.9571	0.085048	4	8	8	12013	Neurochondrin OS=Mus musculus OX=10090 GN=Ncdn PE=1 SV=1	false	0
Q9Z1F9	21.1858	0.170846	5	8	8	2334	SUMO-activating enzyme subunit 2 OS=Mus musculus OX=10090 GN=Uba2 PE=1 SV=1	false	0
B2RQC6	20.9646	0.0440449	5	7	7	18708	CAD protein OS=Mus musculus OX=10090 GN=Cad PE=1 SV=1	false	0
E9Q5G3	21.2079	0.0629591	5	7	7	20206	Kinesin-like protein KIF23 OS=Mus musculus OX=10090 GN=Kif23 PE=1 SV=1	false	0
E9Q7G0	21.128	0.0420248	5	7	7	7522	Nuclear mitotic apparatus protein 1 OS=Mus musculus OX=10090 GN=Numa1 PE=1 SV=1	false	0
O09043	12.5053	0.176611	3	7	7	2381	Napsin-A OS=Mus musculus OX=10090 GN=Napsa PE=1 SV=1	false	0
O35658	12.6314	0.161871	3	7	7	14155	Complement component 1 Q subcomponent-binding protein, mitochondrial OS=Mus musculus OX=10090 GN=C1qbp PE=1 SV=1	false	0
O35930	25.5534	0.118529	6	7	7	16408	Platelet glycoprotein Ib alpha chain OS=Mus musculus OX=10090 GN=Gp1ba PE=1 SV=2	false	0
O88322	25.3773	0.0947969	6	7	7	2114	Nidogen-2 OS=Mus musculus OX=10090 GN=Nid2 PE=1 SV=2	false	0
O88986	21.2005	0.189904	5	7	7	12330	2-amino-3-ketobutyrate coenzyme A ligase, mitochondrial OS=Mus musculus OX=10090 GN=Gcat PE=1 SV=2	false	0
P00688	23.4353	0.208661	6	7	7	5939	Pancreatic alpha-amylase OS=Mus musculus OX=10090 GN=Amy2 PE=1 SV=2	false	0
P00848	12.4902	0.163717	3	7	7	20866	ATP synthase subunit a OS=Mus musculus OX=10090 GN=Mtatp6 PE=1 SV=1	false	0
P00920	22.3975	0.338462	6	7	7	7428	Carbonic anhydrase 2 OS=Mus musculus OX=10090 GN=Ca2 PE=1 SV=4	false	0
P01899	25.4855	0.298343	7	8	7	10353	H-2 class I histocompatibility antigen, D-B alpha chain OS=Mus musculus OX=10090 GN=H2-D1 PE=1 SV=2	false	0
P04247	16.9937	0.324675	4	7	7	9547	Myoglobin OS=Mus musculus OX=10090 GN=Mb PE=1 SV=3	false	0
P05017	16.9784	0.267974	4	7	7	16523	Insulin-like growth factor I OS=Mus musculus OX=10090 GN=Igf1 PE=1 SV=2	false	0
P05366	19.5913	0.360656	5	7	7	5953	Serum amyloid A-1 protein OS=Mus musculus OX=10090 GN=Saa1 PE=1 SV=2	false	0
P08071	21.4029	0.0735502	5	7	7	16139	Lactotransferrin OS=Mus musculus OX=10090 GN=Ltf PE=1 SV=4	false	0
P09405	29.2954	0.131542	7	7	7	11990	Nucleolin OS=Mus musculus OX=10090 GN=Ncl PE=1 SV=2	false	0
P0DP26, P0DP27, P0DP28	20.994	0.5637583892617449, 0.5637583892617449, 0.5637583892617449	5	7	7	18470	Calmodulin-1 OS=Mus musculus OX=10090 GN=Calm1 PE=1 SV=1, Calmodulin-2 OS=Mus musculus OX=10090 GN=Calm2 PE=1 SV=1, Calmodulin-3 OS=Mus musculus OX=10090 GN=Calm3 PE=1 SV=1	false	0
P11152	8.50525	0.056962	2	7	7	6032	Lipoprotein lipase OS=Mus musculus OX=10090 GN=Lpl PE=1 SV=3	false	0
P11214	12.6249	0.0930233	3	7	7	20231	Tissue-type plasminogen activator OS=Mus musculus OX=10090 GN=Plat PE=1 SV=3	false	0
P11352	13.0114	0.248756	3	7	7	20631	Glutathione peroxidase 1 OS=Mus musculus OX=10090 GN=Gpx1 PE=1 SV=2	false	0
P11680	39.2587	0.155172	7	10	7	10301	Properdin OS=Mus musculus OX=10090 GN=Cfp PE=1 SV=2	false	0
P13595	29.4234	0.0977578	7	7	7	5947	Neural cell adhesion molecule 1 OS=Mus musculus OX=10090 GN=Ncam1 PE=1 SV=3	false	0
P16301	36.6685	0.205479	8	9	7	2284	Phosphatidylcholine-sterol acyltransferase OS=Mus musculus OX=10090 GN=Lcat PE=1 SV=2	false	0
P21460	17.0074	0.45	4	7	7	20731	Cystatin-C OS=Mus musculus OX=10090 GN=Cst3 PE=1 SV=2	false	0
P21550	25.4501	0.198157	6	7	7	12904	Beta-enolase OS=Mus musculus OX=10090 GN=Eno3 PE=1 SV=3	false	0
P22315	21.1398	0.221429	5	7	7	2003	Ferrochelatase, mitochondrial OS=Mus musculus OX=10090 GN=Fech PE=1 SV=2	false	0
P23591	12.7759	0.11838	3	7	7	5979	GDP-L-fucose synthase OS=Mus musculus OX=10090 GN=Gfus PE=1 SV=3	false	0
P23927	16.8625	0.394286	4	7	7	16472	Alpha-crystallin B chain OS=Mus musculus OX=10090 GN=Cryab PE=1 SV=2	false	0
P24527	16.8705	0.0834697	4	7	7	1859	Leukotriene A-4 hydrolase OS=Mus musculus OX=10090 GN=Lta4h PE=1 SV=4	false	0
P26516	16.9383	0.196262	4	7	7	6027	26S proteasome non-ATPase regulatory subunit 7 OS=Mus musculus OX=10090 GN=Psmd7 PE=1 SV=2	false	0
P27046	21.3323	0.0652174	5	7	7	3600	Alpha-mannosidase 2 OS=Mus musculus OX=10090 GN=Man2a1 PE=1 SV=2	false	0
P31786	12.7793	0.206897	3	7	7	2210	Acyl-CoA-binding protein OS=Mus musculus OX=10090 GN=Dbi PE=1 SV=2	false	0
P32848	25.6169	0.554545	6	7	7	18454	Parvalbumin alpha OS=Mus musculus OX=10090 GN=Pvalb PE=1 SV=3	false	0
P35278	25.379	0.226852	6	7	7	7552	Ras-related protein Rab-5C OS=Mus musculus OX=10090 GN=Rab5c PE=1 SV=2	false	0
P35917	25.3563	0.0755686	6	7	7	11607	Vascular endothelial growth factor receptor 3 OS=Mus musculus OX=10090 GN=Flt4 PE=1 SV=1	false	0
P42932	21.2568	0.118613	5	7	7	13601	T-complex protein 1 subunit theta OS=Mus musculus OX=10090 GN=Cct8 PE=1 SV=3	false	0
P43276	25.5188	0.273543	6	7	7	14175	Histone H1.5 OS=Mus musculus OX=10090 GN=H1-5 PE=1 SV=2	false	0
P46660	29.6923	0.11976	7	7	7	3931	Alpha-internexin OS=Mus musculus OX=10090 GN=Ina PE=1 SV=3	false	0
P48678	25.4231	0.120301	6	7	7	19535	Prelamin-A/C OS=Mus musculus OX=10090 GN=Lmna PE=1 SV=2	false	0
P49312	25.4429	0.30625	6	7	7	14162	Heterogeneous nuclear ribonucleoprotein A1 OS=Mus musculus OX=10090 GN=Hnrnpa1 PE=1 SV=2	false	0
P50516	25.463	0.142626	6	7	7	7596	V-type proton ATPase catalytic subunit A OS=Mus musculus OX=10090 GN=Atp6v1a PE=1 SV=2	false	0
P50518	25.2522	0.331858	6	7	7	20670	V-type proton ATPase subunit E 1 OS=Mus musculus OX=10090 GN=Atp6v1e1 PE=1 SV=2	false	0
P51150	17.0582	0.256039	4	7	7	6001	Ras-related protein Rab-7a OS=Mus musculus OX=10090 GN=Rab7a PE=1 SV=2	false	0
P51885	32.3487	0.215976	8	8	7	18257	Lumican OS=Mus musculus OX=10090 GN=Lum PE=1 SV=2	false	0
P54775	25.3212	0.267943	6	7	7	5977	26S proteasome regulatory subunit 6B OS=Mus musculus OX=10090 GN=Psmc4 PE=1 SV=2	false	0
P56391	21.1974	0.546512	5	7	7	2146	Cytochrome c oxidase subunit 6B1 OS=Mus musculus OX=10090 GN=Cox6b1 PE=1 SV=2	false	0
P58774	16.8178	0.183099	4	7	7	9052	Tropomyosin beta chain OS=Mus musculus OX=10090 GN=Tpm2 PE=1 SV=1	false	0
P61164	12.6707	0.125	3	7	7	1396	Alpha-centractin OS=Mus musculus OX=10090 GN=Actr1a PE=1 SV=1	false	0
P62141	16.798	0.207951	4	7	7	5987	Serine/threonine-protein phosphatase PP1-beta catalytic subunit OS=Mus musculus OX=10090 GN=Ppp1cb PE=1 SV=3	false	0
P62482	16.8941	0.212534	4	7	7	2832	Voltage-gated potassium channel subunit beta-2 OS=Mus musculus OX=10090 GN=Kcnab2 PE=1 SV=1	false	0
P62751	17.0918	0.185897	4	7	7	16509	60S ribosomal protein L23a OS=Mus musculus OX=10090 GN=Rpl23a PE=1 SV=1	false	0
P62823	16.7899	0.118943	4	7	7	381	Ras-related protein Rab-3C OS=Mus musculus OX=10090 GN=Rab3c PE=1 SV=1	false	0
P62843	25.222	0.586207	6	7	7	20791	40S ribosomal protein S15 OS=Mus musculus OX=10090 GN=Rps15 PE=1 SV=2	false	0
P62874	21.1553	0.152941	5	7	7	10929	Guanine nucleotide-binding protein G(I)/G(S)/G(T) subunit beta-1 OS=Mus musculus OX=10090 GN=Gnb1 PE=1 SV=3	false	0
P62880	21.2232	0.173529	5	7	7	10929	Guanine nucleotide-binding protein G(I)/G(S)/G(T) subunit beta-2 OS=Mus musculus OX=10090 GN=Gnb2 PE=1 SV=3	false	0
P62900	21.1096	0.344	5	7	7	9570	60S ribosomal protein L31 OS=Mus musculus OX=10090 GN=Rpl31 PE=1 SV=1	false	0
P62908	12.6216	0.18107	3	7	7	6014	40S ribosomal protein S3 OS=Mus musculus OX=10090 GN=Rps3 PE=1 SV=1	false	0
P62918	21.0996	0.322957	5	7	7	18492	60S ribosomal protein L8 OS=Mus musculus OX=10090 GN=Rpl8 PE=1 SV=2	false	0
P67984	8.52601	0.304688	2	7	7	16514	60S ribosomal protein L22 OS=Mus musculus OX=10090 GN=Rpl22 PE=1 SV=2	false	0
P97298	39.1808	0.211031	7	8	7	2188	Pigment epithelium-derived factor OS=Mus musculus OX=10090 GN=Serpinf1 PE=1 SV=2	false	0
P97855	29.4758	0.223656	7	7	7	4668	Ras GTPase-activating protein-binding protein 1 OS=Mus musculus OX=10090 GN=G3bp1 PE=1 SV=1	false	0
P99028	12.7524	0.382022	3	7	7	14246	Cytochrome b-c1 complex subunit 6, mitochondrial OS=Mus musculus OX=10090 GN=Uqcrh PE=1 SV=2	false	0
Q00493	21.0056	0.153361	5	7	7	18533	Carboxypeptidase E OS=Mus musculus OX=10090 GN=Cpe PE=1 SV=2	false	0
Q02105	12.7131	0.158537	3	7	7	219	Complement C1q subcomponent subunit C OS=Mus musculus OX=10090 GN=C1qc PE=1 SV=2	false	0
Q02257	21.2912	0.107383	5	7	7	5630	Junction plakoglobin OS=Mus musculus OX=10090 GN=Jup PE=1 SV=3	false	0
Q03311	16.7274	0.079602	4	7	7	2230	Cholinesterase OS=Mus musculus OX=10090 GN=Bche PE=1 SV=2	false	0
Q06138	21.178	0.134897	5	7	7	575	Calcium-binding protein 39 OS=Mus musculus OX=10090 GN=Cab39 PE=1 SV=2	false	0
Q07133	8.49621	0.177885	2	7	7	5986	Histone H1t OS=Mus musculus OX=10090 GN=H1-6 PE=1 SV=4	false	0
Q2TPA8	21.0346	0.159184	5	7	7	20606	Hydroxysteroid dehydrogenase-like protein 2 OS=Mus musculus OX=10090 GN=Hsdl2 PE=1 SV=1	false	0
Q3UDE2	16.7523	0.107981	4	7	7	20274	Tubulin--tyrosine ligase-like protein 12 OS=Mus musculus OX=10090 GN=Ttll12 PE=1 SV=1	false	0
Q3UHD9	21.2348	0.0944351	5	7	7	20075	Arf-GAP with GTPase, ANK repeat and PH domain-containing protein 2 OS=Mus musculus OX=10090 GN=Agap2 PE=1 SV=1	false	0
Q60817	8.7161	0.125581	2	7	7	11997	Nascent polypeptide-associated complex subunit alpha OS=Mus musculus OX=10090 GN=Naca PE=1 SV=1	false	0
Q61268	13.296	0.274194	3	7	7	2346	Apolipoprotein C-IV OS=Mus musculus OX=10090 GN=Apoc4 PE=1 SV=1	false	0
Q61425	20.9913	0.194268	5	7	7	16525	Hydroxyacyl-coenzyme A dehydrogenase, mitochondrial OS=Mus musculus OX=10090 GN=Hadh PE=1 SV=2	false	0
Q61578	16.8645	0.117409	4	7	7	7647	NADPH:adrenodoxin oxidoreductase, mitochondrial OS=Mus musculus OX=10090 GN=Fdxr PE=1 SV=1	false	0
Q64435	20.9684	0.188324	5	7	7	20659	UDP-glucuronosyltransferase 1-6 OS=Mus musculus OX=10090 GN=Ugt1a6 PE=1 SV=1	false	0
Q64511	21.03	0.0521092	5	7	7	20082	DNA topoisomerase 2-beta OS=Mus musculus OX=10090 GN=Top2b PE=1 SV=2	false	0
Q6ZWV3	12.8098	0.163551	3	7	7	11743	60S ribosomal protein L10 OS=Mus musculus OX=10090 GN=Rpl10 PE=1 SV=3	false	0
Q7M6Y3	16.8022	0.15	4	7	7	14423	Phosphatidylinositol-binding clathrin assembly protein OS=Mus musculus OX=10090 GN=Picalm PE=1 SV=1	false	0
Q7TMY8	25.383	0.0226182	6	7	7	2042	E3 ubiquitin-protein ligase HUWE1 OS=Mus musculus OX=10090 GN=Huwe1 PE=1 SV=5	false	0
Q80X76	14.6056	0.058427	3	7	7	7174	Serine protease inhibitor A3F OS=Mus musculus OX=10090 GN=Serpina3f PE=1 SV=3	false	0
Q80XD8	16.9597	0.281879	4	7	7	20661	Proline-rich acidic protein 1 OS=Mus musculus OX=10090 GN=Prap1 PE=1 SV=1	false	0
Q80YX1	29.3992	0.0563981	7	7	7	12951	Tenascin OS=Mus musculus OX=10090 GN=Tnc PE=1 SV=1	false	0
Q80Z19	25.4267	0.0335821	6	7	7	10263	Mucin-2 (Fragments) OS=Mus musculus OX=10090 GN=Muc2 PE=1 SV=2	false	0
Q8BFY9	20.9943	0.0957684	5	7	7	14266	Transportin-1 OS=Mus musculus OX=10090 GN=Tnpo1 PE=1 SV=2	false	0
Q8BH04	25.3711	0.160938	6	7	7	5981	Phosphoenolpyruvate carboxykinase GTP, mitochondrial OS=Mus musculus OX=10090 GN=Pck2 PE=1 SV=1	false	0
Q8BH95	17.0452	0.317241	4	7	7	12095	Enoyl-CoA hydratase, mitochondrial OS=Mus musculus OX=10090 GN=Echs1 PE=1 SV=1	false	0
Q8BK67	8.47994	0.0653846	2	7	7	7565	Protein RCC2 OS=Mus musculus OX=10090 GN=Rcc2 PE=1 SV=1	false	0
Q8BKC5	29.4381	0.123063	7	7	7	14243	Importin-5 OS=Mus musculus OX=10090 GN=Ipo5 PE=1 SV=3	false	0
Q8BMF3	8.5696	0.102649	2	7	7	4006	NADP-dependent malic enzyme, mitochondrial OS=Mus musculus OX=10090 GN=Me3 PE=1 SV=2	false	0
Q8BMJ2	12.5837	0.057725	3	7	7	15435	Leucine--tRNA ligase, cytoplasmic OS=Mus musculus OX=10090 GN=Lars1 PE=1 SV=2	false	0
Q8BML9	16.8521	0.127742	4	7	7	10151	Glutamine--tRNA ligase OS=Mus musculus OX=10090 GN=Qars1 PE=1 SV=1	false	0
Q8BPB5	25.6489	0.182556	6	7	7	3005	EGF-containing fibulin-like extracellular matrix protein 1 OS=Mus musculus OX=10090 GN=Efemp1 PE=1 SV=1	false	0
Q8BU40	12.7548	0.0498982	3	7	7	6889	NACHT, LRR and PYD domains-containing protein 4A OS=Mus musculus OX=10090 GN=Nlrp4a PE=2 SV=1	false	0
Q8CHC4	25.3837	0.068615	6	7	7	11719	Synaptojanin-1 OS=Mus musculus OX=10090 GN=Synj1 PE=1 SV=3	false	0
Q8JZZ0	16.9079	0.137667	4	7	7	11812	UDP-glucuronosyltransferase 3A2 OS=Mus musculus OX=10090 GN=Ugt3a2 PE=1 SV=2	false	0
Q8K3J1	8.58101	0.122642	2	7	7	20484	NADH dehydrogenase ubiquinone iron-sulfur protein 8, mitochondrial OS=Mus musculus OX=10090 GN=Ndufs8 PE=1 SV=1	false	0
Q8R0N6	16.8066	0.156989	4	7	7	17964	Hydroxyacid-oxoacid transhydrogenase, mitochondrial OS=Mus musculus OX=10090 GN=Adhfe1 PE=1 SV=2	false	0
Q8R1F1	25.2143	0.156208	6	7	7	6045	Protein Niban 2 OS=Mus musculus OX=10090 GN=Niban2 PE=1 SV=2	false	0
Q8VEM8	25.2992	0.294118	6	7	7	2090	Phosphate carrier protein, mitochondrial OS=Mus musculus OX=10090 GN=Slc25a3 PE=1 SV=1	false	0
Q91V14	25.6828	0.0676626	6	7	7	15182	Solute carrier family 12 member 5 OS=Mus musculus OX=10090 GN=Slc12a5 PE=1 SV=2	false	0
Q91V41	20.9974	0.367442	5	7	7	381	Ras-related protein Rab-14 OS=Mus musculus OX=10090 GN=Rab14 PE=1 SV=3	false	0
Q91VR2	16.8196	0.362416	4	7	7	5463	ATP synthase subunit gamma, mitochondrial OS=Mus musculus OX=10090 GN=Atp5f1c PE=1 SV=1	false	0
Q91WS4	15.7393	0.0909091	4	7	7	7304	S-methylmethionine--homocysteine S-methyltransferase BHMT2 OS=Mus musculus OX=10090 GN=Bhmt2 PE=1 SV=2	false	0
Q91X34	25.249	0.271429	6	7	7	3908	Bile acid-CoA:amino acid N-acyltransferase OS=Mus musculus OX=10090 GN=Baat PE=1 SV=1	false	0
Q91X77	25.325	0.167347	6	7	7	7279	Cytochrome P450 2C50 OS=Mus musculus OX=10090 GN=Cyp2c50 PE=1 SV=2	false	0
Q922F4	23.0649	0.241611	6	7	7	1206	Tubulin beta-6 chain OS=Mus musculus OX=10090 GN=Tubb6 PE=1 SV=1	false	0
Q922J9	16.9241	0.0757282	4	7	7	20802	Fatty acyl-CoA reductase 1 OS=Mus musculus OX=10090 GN=Far1 PE=1 SV=1	false	0
Q99JW2	16.8552	0.205882	4	7	7	6072	Aminoacylase-1 OS=Mus musculus OX=10090 GN=Acy1 PE=1 SV=1	false	0
Q99K67	25.3148	0.106911	6	7	7	20656	Alpha-aminoadipic semialdehyde synthase, mitochondrial OS=Mus musculus OX=10090 GN=Aass PE=1 SV=1	false	0
Q9CPP6	25.4148	0.62931	6	7	7	5969	NADH dehydrogenase ubiquinone 1 alpha subcomplex subunit 5 OS=Mus musculus OX=10090 GN=Ndufa5 PE=1 SV=3	false	0
Q9CPQ8	21.1108	0.825243	5	7	7	20705	ATP synthase subunit g, mitochondrial OS=Mus musculus OX=10090 GN=Atp5mg PE=1 SV=1	false	0
Q9CQF9	25.3333	0.20198	6	7	7	2208	Prenylcysteine oxidase OS=Mus musculus OX=10090 GN=Pcyox1 PE=1 SV=1	false	0
Q9CQV8	29.2459	0.341463	7	7	7	15183	14-3-3 protein beta/alpha OS=Mus musculus OX=10090 GN=Ywhab PE=1 SV=3	false	0
Q9CR21	12.7487	0.179487	3	7	7	14220	Acyl carrier protein, mitochondrial OS=Mus musculus OX=10090 GN=Ndufab1 PE=1 SV=1	false	0
Q9CR62	25.2862	0.242038	6	7	7	20645	Mitochondrial 2-oxoglutarate/malate carrier protein OS=Mus musculus OX=10090 GN=Slc25a11 PE=1 SV=3	false	0
Q9CTY5	25.448	0.16826	6	7	7	415	Calcium uptake protein 3, mitochondrial OS=Mus musculus OX=10090 GN=Micu3 PE=2 SV=2	false	0
Q9CWZ7	12.8801	0.105769	3	7	7	12194	Gamma-soluble NSF attachment protein OS=Mus musculus OX=10090 GN=Napg PE=1 SV=1	false	0
Q9CXJ4	12.8163	0.0878661	3	7	7	12157	Mitochondrial potassium channel ATP-binding subunit OS=Mus musculus OX=10090 GN=Abcb8 PE=1 SV=1	false	0
Q9CZN7	16.9594	0.0952381	4	7	7	5956	Serine hydroxymethyltransferase, mitochondrial OS=Mus musculus OX=10090 GN=Shmt2 PE=1 SV=1	false	0
Q9D023	25.3534	0.464567	6	7	7	2109	Mitochondrial pyruvate carrier 2 OS=Mus musculus OX=10090 GN=Mpc2 PE=1 SV=1	false	0
Q9D3D9	16.6826	0.702381	4	7	7	3579	ATP synthase subunit delta, mitochondrial OS=Mus musculus OX=10090 GN=Atp5f1d PE=1 SV=1	false	0
Q9DBG1	21.1316	0.202627	5	7	7	20842	Sterol 26-hydroxylase, mitochondrial OS=Mus musculus OX=10090 GN=Cyp27a1 PE=1 SV=1	false	0
Q9DCJ5	21.0852	0.360465	5	7	7	2112	NADH dehydrogenase ubiquinone 1 alpha subcomplex subunit 8 OS=Mus musculus OX=10090 GN=Ndufa8 PE=1 SV=3	false	0
Q9ER00	16.8297	0.208029	4	7	7	2157	Syntaxin-12 OS=Mus musculus OX=10090 GN=Stx12 PE=1 SV=1	false	0
Q9JIF0	12.7362	0.126685	3	7	7	16580	Protein arginine N-methyltransferase 1 OS=Mus musculus OX=10090 GN=Prmt1 PE=1 SV=1	false	0
Q9JJZ2	29.4275	0.213808	6	7	7	1857	Tubulin alpha-8 chain OS=Mus musculus OX=10090 GN=Tuba8 PE=1 SV=1	false	0
Q9JK53	25.3756	0.232804	6	7	7	20701	Prolargin OS=Mus musculus OX=10090 GN=Prelp PE=1 SV=2	false	0
Q9QWL7	33.7898	0.152425	7	8	7	2823	Keratin, type I cytoskeletal 17 OS=Mus musculus OX=10090 GN=Krt17 PE=1 SV=3	false	0
Q9R1J0	25.4525	0.331492	6	7	7	14271	Sterol-4-alpha-carboxylate 3-dehydrogenase, decarboxylating OS=Mus musculus OX=10090 GN=Nsdhl PE=1 SV=1	false	0
Q9WU78	17.0721	0.0632911	4	7	7	20632	Programmed cell death 6-interacting protein OS=Mus musculus OX=10090 GN=Pdcd6ip PE=1 SV=3	false	0
Q9WV80	17.1894	0.0977011	4	7	7	8634	Sorting nexin-1 OS=Mus musculus OX=10090 GN=Snx1 PE=1 SV=1	false	0
A2A974	21.0975	0.15748	5	6	6	14158	Cytochrome P450 4A12B OS=Mus musculus OX=10090 GN=Cyp4a12b PE=1 SV=1	false	0
C0HKE1, C0HKE2, C0HKE3, C0HKE4, C0HKE5, C0HKE6, C0HKE7, C0HKE8, C0HKE9, Q8BFU2, Q8CGP5, Q8CGP6, Q8CGP7, Q8R1M2	23.9835	0.5076923076923077, 0.5076923076923077, 0.5076923076923077, 0.5076923076923077, 0.5076923076923077, 0.5076923076923077, 0.5076923076923077, 0.5076923076923077, 0.5076923076923077, 0.5076923076923077, 0.5076923076923077, 0.515625, 0.5076923076923077, 0.5116279069767442	6	6	6	16490	Histone H2A type 1-B OS=Mus musculus OX=10090 GN=H2ac4 PE=1 SV=1, Histone H2A type 1-C OS=Mus musculus OX=10090 GN=H2ac6 PE=1 SV=1, Histone H2A type 1-D OS=Mus musculus OX=10090 GN=H2ac7 PE=1 SV=1, Histone H2A type 1-E OS=Mus musculus OX=10090 GN=H2ac8 PE=1 SV=1, Histone H2A type 1-G OS=Mus musculus OX=10090 GN=H2ac11 PE=1 SV=1, Histone H2A type 1-I OS=Mus musculus OX=10090 GN=H2ac13 PE=1 SV=1, H…	false	0
E9Q557	12.8621	0.0166493	3	6	6	6974	Desmoplakin OS=Mus musculus OX=10090 GN=Dsp PE=1 SV=1	false	0
O08600	21.1728	0.210884	5	6	6	14135	Endonuclease G, mitochondrial OS=Mus musculus OX=10090 GN=Endog PE=1 SV=1	false	0
O08808	16.8274	0.0613546	4	6	6	16232	Protein diaphanous homolog 1 OS=Mus musculus OX=10090 GN=Diaph1 PE=1 SV=1	false	0
O08810	16.8174	0.0762101	4	6	6	16142	116 kDa U5 small nuclear ribonucleoprotein component OS=Mus musculus OX=10090 GN=Eftud2 PE=1 SV=1	false	0
O35633	8.58392	0.0666667	2	6	6	18028	Vesicular inhibitory amino acid transporter OS=Mus musculus OX=10090 GN=Slc32a1 PE=1 SV=3	false	0
O35855	17.0049	0.147583	4	6	6	14153	Branched-chain-amino-acid aminotransferase, mitochondrial OS=Mus musculus OX=10090 GN=Bcat2 PE=1 SV=2	false	0
O35887	12.733	0.11746	3	6	6	6006	Calumenin OS=Mus musculus OX=10090 GN=Calu PE=1 SV=1	false	0
O70503	25.412	0.294872	6	6	6	2170	Very-long-chain 3-oxoacyl-CoA reductase OS=Mus musculus OX=10090 GN=Hsd17b12 PE=1 SV=1	false	0
O88544	16.7351	0.152709	4	6	6	18675	COP9 signalosome complex subunit 4 OS=Mus musculus OX=10090 GN=Cops4 PE=1 SV=1	false	0
O88968	24.8579	0.237209	6	6	6	20728	Transcobalamin-2 OS=Mus musculus OX=10090 GN=Tcn2 PE=1 SV=1	false	0
O89017	12.5247	0.117241	3	6	6	6112	Legumain OS=Mus musculus OX=10090 GN=Lgmn PE=1 SV=1	false	0
P01897	17.8255	0.265193	5	6	6	10353	H-2 class I histocompatibility antigen, L-D alpha chain OS=Mus musculus OX=10090 GN=H2-L PE=1 SV=2	false	0
P03893	21.078	0.211594	5	6	6	18494	NADH-ubiquinone oxidoreductase chain 2 OS=Mus musculus OX=10090 GN=Mtnd2 PE=1 SV=2	false	0
P03921	17.0525	0.130148	4	6	6	6013	NADH-ubiquinone oxidoreductase chain 5 OS=Mus musculus OX=10090 GN=Mtnd5 PE=1 SV=3	false	0
P03953	18.2546	0.208494	5	7	6	9353	Complement factor D OS=Mus musculus OX=10090 GN=Cfd PE=1 SV=1	false	0
P08074	25.6348	0.377049	6	6	6	14217	Carbonyl reductase NADPH 2 OS=Mus musculus OX=10090 GN=Cbr2 PE=1 SV=1	false	0
P08228	16.9308	0.422078	4	6	6	20648	Superoxide dismutase Cu-Zn OS=Mus musculus OX=10090 GN=Sod1 PE=1 SV=2	false	0
P08249	16.8494	0.301775	4	6	6	18491	Malate dehydrogenase, mitochondrial OS=Mus musculus OX=10090 GN=Mdh2 PE=1 SV=3	false	0
P10107	25.2716	0.187861	6	6	6	2194	Annexin A1 OS=Mus musculus OX=10090 GN=Anxa1 PE=1 SV=2	false	0
P11103	16.9594	0.0444225	4	6	6	20726	Poly ADP-ribose polymerase 1 OS=Mus musculus OX=10090 GN=Parp1 PE=1 SV=3	false	0
P12961	12.5127	0.410377	3	6	6	14360	Neuroendocrine protein 7B2 OS=Mus musculus OX=10090 GN=Scg5 PE=1 SV=1	false	0
P14106	19.1645	0.181818	4	7	6	2261	Complement C1q subcomponent subunit B OS=Mus musculus OX=10090 GN=C1qb PE=1 SV=2	false	0
P14152	16.804	0.254491	4	6	6	3558	Malate dehydrogenase, cytoplasmic OS=Mus musculus OX=10090 GN=Mdh1 PE=1 SV=3	false	0
P15532	20.2099	0.315789	5	7	6	3364	Nucleoside diphosphate kinase A OS=Mus musculus OX=10090 GN=Nme1 PE=1 SV=1	false	0
P17427	21.0965	0.098081	5	6	6	4554	AP-2 complex subunit alpha-2 OS=Mus musculus OX=10090 GN=Ap2a2 PE=1 SV=2	false	0
P17665	17.0267	0.650794	4	6	6	20706	Cytochrome c oxidase subunit 7C, mitochondrial OS=Mus musculus OX=10090 GN=Cox7c PE=1 SV=1	false	0
P17879, Q61696	25.5645	0.13395638629283488, 0.13416536661466458	6	6	6	208	Heat shock 70 kDa protein 1B OS=Mus musculus OX=10090 GN=Hspa1b PE=1 SV=3, Heat shock 70 kDa protein 1A OS=Mus musculus OX=10090 GN=Hspa1a PE=1 SV=2	false	0
P18572	12.7596	0.143959	3	6	6	14280	Basigin OS=Mus musculus OX=10090 GN=Bsg PE=1 SV=2	false	0
P19246	22.0757	0.0486239	6	8	6	25	Neurofilament heavy polypeptide OS=Mus musculus OX=10090 GN=Nefh PE=1 SV=3	false	0
P19536	21.167	0.476562	5	6	6	18506	Cytochrome c oxidase subunit 5B, mitochondrial OS=Mus musculus OX=10090 GN=Cox5b PE=1 SV=1	false	0
P20065	21.0713	0.5	5	6	6	11962	Thymosin beta-4 OS=Mus musculus OX=10090 GN=Tmsb4x PE=1 SV=1	false	0
P20801	16.9588	0.35	4	6	6	18470	Troponin C, skeletal muscle OS=Mus musculus OX=10090 GN=Tnnc2 PE=1 SV=2	false	0
P21180	19.9414	0.134211	5	6	6	7115	Complement C2 OS=Mus musculus OX=10090 GN=C2 PE=1 SV=2	false	0
P23116	12.6684	0.0282738	3	6	6	13447	Eukaryotic translation initiation factor 3 subunit A OS=Mus musculus OX=10090 GN=Eif3a PE=1 SV=5	false	0
P24456	25.2084	0.287698	6	6	6	5774	Cytochrome P450 2D10 OS=Mus musculus OX=10090 GN=Cyp2d10 PE=1 SV=2	false	0
P27661	23.9024	0.566434	6	6	6	16490	Histone H2AX OS=Mus musculus OX=10090 GN=H2ax PE=1 SV=2	false	0
P28656	17.0494	0.153453	4	6	6	503	Nucleosome assembly protein 1-like 1 OS=Mus musculus OX=10090 GN=Nap1l1 PE=1 SV=2	false	0
P29391	21.2486	0.480874	5	6	6	14177	Ferritin light chain 1 OS=Mus musculus OX=10090 GN=Ftl1 PE=1 SV=2	false	0
P33587	31.2384	0.152174	8	8	6	11641	Vitamin K-dependent protein C OS=Mus musculus OX=10090 GN=Proc PE=1 SV=2	false	0
P34914	21.0673	0.191336	5	6	6	14310	Bifunctional epoxide hydrolase 2 OS=Mus musculus OX=10090 GN=Ephx2 PE=1 SV=2	false	0
P35951	21.0136	0.114849	5	6	6	13343	Low-density lipoprotein receptor OS=Mus musculus OX=10090 GN=Ldlr PE=1 SV=2	false	0
P39054	21.2698	0.0712644	5	6	6	1100	Dynamin-2 OS=Mus musculus OX=10090 GN=Dnm2 PE=1 SV=2	false	0
P46460	21.1842	0.0913978	5	6	6	6012	Vesicle-fusing ATPase OS=Mus musculus OX=10090 GN=Nsf PE=1 SV=2	false	0
P47955	24.947	0.842105	6	6	6	16596	60S acidic ribosomal protein P1 OS=Mus musculus OX=10090 GN=Rplp1 PE=1 SV=1	false	0
P48193	21.1451	0.115385	5	6	6	10521	Protein 4.1 OS=Mus musculus OX=10090 GN=Epb41 PE=1 SV=2	false	0
P49817	8.525	0.241573	2	6	6	2199	Caveolin-1 OS=Mus musculus OX=10090 GN=Cav1 PE=1 SV=1	false	0
P50247	16.922	0.138889	4	6	6	18328	Adenosylhomocysteinase OS=Mus musculus OX=10090 GN=Ahcy PE=1 SV=3	false	0
P52503	21.2532	0.551724	5	6	6	20610	NADH dehydrogenase ubiquinone iron-sulfur protein 6, mitochondrial OS=Mus musculus OX=10090 GN=Ndufs6 PE=1 SV=2	false	0
P54116	12.6611	0.165493	3	6	6	20675	Stomatin OS=Mus musculus OX=10090 GN=Stom PE=1 SV=3	false	0
P60879	21.1533	0.257282	5	6	6	14193	Synaptosomal-associated protein 25 OS=Mus musculus OX=10090 GN=Snap25 PE=1 SV=1	false	0
P62897	21.2781	0.504762	5	6	6	14104	Cytochrome c, somatic OS=Mus musculus OX=10090 GN=Cycs PE=1 SV=2	false	0
P63028	16.9446	0.27907	4	6	6	14114	Translationally-controlled tumor protein OS=Mus musculus OX=10090 GN=Tpt1 PE=1 SV=1	false	0
P68040	12.6361	0.167192	3	6	6	14332	Receptor of activated protein C kinase 1 OS=Mus musculus OX=10090 GN=Rack1 PE=1 SV=3	false	0
P70175	25.3611	0.0859835	6	6	6	8536	Disks large homolog 3 OS=Mus musculus OX=10090 GN=Dlg3 PE=1 SV=1	false	0
P70195	12.6705	0.234657	3	6	6	20689	Proteasome subunit beta type-7 OS=Mus musculus OX=10090 GN=Psmb7 PE=1 SV=1	false	0
P70402	12.7435	0.0910973	3	6	6	239	Myosin-binding protein H OS=Mus musculus OX=10090 GN=Mybph PE=2 SV=2	false	0
P70404	25.2188	0.234097	6	6	6	16481	Isocitrate dehydrogenase NAD subunit gamma 1, mitochondrial OS=Mus musculus OX=10090 GN=Idh3g PE=1 SV=1	false	0
P70663	16.9479	0.109231	4	6	6	12275	SPARC-like protein 1 OS=Mus musculus OX=10090 GN=Sparcl1 PE=1 SV=3	false	0
P97371	12.7308	0.148594	3	6	6	2265	Proteasome activator complex subunit 1 OS=Mus musculus OX=10090 GN=Psme1 PE=1 SV=2	false	0
P97478	17.0782	0.373272	4	6	6	14182	5-demethoxyubiquinone hydroxylase, mitochondrial OS=Mus musculus OX=10090 GN=Coq7 PE=1 SV=3	false	0
P97873	16.7653	0.159802	4	6	6	5099	Lysyl oxidase homolog 1 OS=Mus musculus OX=10090 GN=Loxl1 PE=2 SV=3	false	0
P99029	25.4034	0.433333	6	6	6	16579	Peroxiredoxin-5, mitochondrial OS=Mus musculus OX=10090 GN=Prdx5 PE=1 SV=2	false	0
Q00519	12.6776	0.0501873	3	6	6	16565	Xanthine dehydrogenase/oxidase OS=Mus musculus OX=10090 GN=Xdh PE=1 SV=5	false	0
Q01405	21.0179	0.126797	5	6	6	17642	Protein transport protein Sec23A OS=Mus musculus OX=10090 GN=Sec23a PE=1 SV=2	false	0
Q05D44	25.35	0.0657895	6	6	6	18362	Eukaryotic translation initiation factor 5B OS=Mus musculus OX=10090 GN=Eif5b PE=1 SV=2	false	0
Q07417	12.7947	0.114078	3	6	6	18269	Short-chain specific acyl-CoA dehydrogenase, mitochondrial OS=Mus musculus OX=10090 GN=Acads PE=1 SV=2	false	0
Q08642	8.53652	0.0460624	2	6	6	18570	Protein-arginine deiminase type-2 OS=Mus musculus OX=10090 GN=Padi2 PE=1 SV=2	false	0
Q14CH7	12.7675	0.0459184	3	6	6	6051	Alanine--tRNA ligase, mitochondrial OS=Mus musculus OX=10090 GN=Aars2 PE=1 SV=1	false	0
Q3UNX5	25.3773	0.167241	6	6	6	1156	Acyl-coenzyme A synthetase ACSM3, mitochondrial OS=Mus musculus OX=10090 GN=Acsm3 PE=1 SV=2	false	0
Q3UQ44	25.2209	0.0749206	6	6	6	15553	Ras GTPase-activating-like protein IQGAP2 OS=Mus musculus OX=10090 GN=Iqgap2 PE=1 SV=2	false	0
Q3URE1	12.817	0.0548885	3	6	6	18447	Malonate--CoA ligase ACSF3, mitochondrial OS=Mus musculus OX=10090 GN=Acsf3 PE=1 SV=2	false	0
Q3V0K9	21.241	0.0809524	5	6	6	7008	Plastin-1 OS=Mus musculus OX=10090 GN=Pls1 PE=1 SV=1	false	0
Q3V0Q1	25.366	0.0243033	6	6	6	8216	Dynein axonemal heavy chain 12 OS=Mus musculus OX=10090 GN=Dnah12 PE=1 SV=2	false	0
Q4VA53	12.5945	0.0394191	3	6	6	17266	Sister chromatid cohesion protein PDS5 homolog B OS=Mus musculus OX=10090 GN=Pds5b PE=1 SV=1	false	0
Q505D7	12.7774	0.27933	3	6	6	11828	Optic atrophy 3 protein homolog OS=Mus musculus OX=10090 GN=Opa3 PE=1 SV=1	false	0
Q5FW60	28.8234	0.535912	6	6	6	6957	Major urinary protein 20 OS=Mus musculus OX=10090 GN=Mup20 PE=1 SV=1	false	0
Q5I012	16.9374	0.0724771	4	6	6	20789	Putative sodium-coupled neutral amino acid transporter 10 OS=Mus musculus OX=10090 GN=Slc38a10 PE=1 SV=2	false	0
Q5SUR0	20.972	0.0643231	5	6	6	19999	Phosphoribosylformylglycinamidine synthase OS=Mus musculus OX=10090 GN=Pfas PE=1 SV=1	false	0
Q5SYD0	17.141	0.0347913	4	6	6	12084	Unconventional myosin-Id OS=Mus musculus OX=10090 GN=Myo1d PE=1 SV=1	false	0
Q5XJY4	17.0898	0.161804	4	6	6	16513	Presenilins-associated rhomboid-like protein, mitochondrial OS=Mus musculus OX=10090 GN=Parl PE=1 SV=1	false	0
Q60625	16.9322	0.0926936	4	6	6	6036	Intercellular adhesion molecule 5 OS=Mus musculus OX=10090 GN=Icam5 PE=1 SV=2	false	0
Q60675	21.203	0.0298268	5	6	6	10212	Laminin subunit alpha-2 OS=Mus musculus OX=10090 GN=Lama2 PE=1 SV=2	false	0
Q60865	21.1204	0.164074	5	6	6	5017	Caprin-1 OS=Mus musculus OX=10090 GN=Caprin1 PE=1 SV=2	false	0
Q61081	12.7139	0.14248	3	6	6	20455	Hsp90 co-chaperone Cdc37 OS=Mus musculus OX=10090 GN=Cdc37 PE=1 SV=1	false	0
Q61655	12.8306	0.0920502	3	6	6	16577	ATP-dependent RNA helicase DDX19A OS=Mus musculus OX=10090 GN=Ddx19a PE=1 SV=2	false	0
Q61694	21.1099	0.209115	5	6	6	16121	NADPH-dependent 3-keto-steroid reductase Hsd3b5 OS=Mus musculus OX=10090 GN=Hsd3b5 PE=1 SV=4	false	0
Q62005	12.672	0.0545746	3	6	6	2291	Zona pellucida sperm-binding protein 1 OS=Mus musculus OX=10090 GN=Zp1 PE=1 SV=1	false	0
Q62010	17.0634	0.0873786	4	6	6	18607	Oviduct-specific glycoprotein OS=Mus musculus OX=10090 GN=Ovgp1 PE=2 SV=1	false	0
Q62318	20.9974	0.140288	5	6	6	2160	Transcription intermediary factor 1-beta OS=Mus musculus OX=10090 GN=Trim28 PE=1 SV=3	false	0
Q62417	16.831	0.0472868	4	6	6	19566	Sorbin and SH3 domain-containing protein 1 OS=Mus musculus OX=10090 GN=Sorbs1 PE=1 SV=2	false	0
Q64012	16.9323	0.214744	4	6	6	1940	RNA-binding protein Raly OS=Mus musculus OX=10090 GN=Raly PE=1 SV=3	false	0
Q64674	16.9346	0.201987	4	6	6	14148	Spermidine synthase OS=Mus musculus OX=10090 GN=Srm PE=1 SV=1	false	0
Q66X05	21.0109	0.096976	5	6	6	7117	NACHT, LRR and PYD domains-containing protein 4F OS=Mus musculus OX=10090 GN=Nlrp4f PE=1 SV=1	false	0
Q68FL6	17.0086	0.0698448	4	6	6	12570	Methionine--tRNA ligase, cytoplasmic OS=Mus musculus OX=10090 GN=Mars1 PE=1 SV=1	false	0
Q6IRU2	25.3787	0.326613	6	6	6	14170	Tropomyosin alpha-4 chain OS=Mus musculus OX=10090 GN=Tpm4 PE=1 SV=3	false	0
Q6NS46	16.9792	0.027927	4	6	6	10552	Protein RRP5 homolog OS=Mus musculus OX=10090 GN=Pdcd11 PE=1 SV=2	false	0
Q6NVG7	8.36175	0.0912	2	6	6	6140	Procollagen galactosyltransferase 2 OS=Mus musculus OX=10090 GN=Colgalt2 PE=2 SV=2	false	0
Q6P1B1	12.6716	0.070626	3	6	6	16616	Xaa-Pro aminopeptidase 1 OS=Mus musculus OX=10090 GN=Xpnpep1 PE=1 SV=1	false	0
Q6P3A8	16.8321	0.171795	4	6	6	20753	2-oxoisovalerate dehydrogenase subunit beta, mitochondrial OS=Mus musculus OX=10090 GN=Bckdhb PE=1 SV=2	false	0
Q6P5H2	21.1633	0.0375536	5	6	6	15921	Nestin OS=Mus musculus OX=10090 GN=Nes PE=1 SV=1	false	0
Q6PFD9	21.0349	0.0451542	5	6	6	2159	Nuclear pore complex protein Nup98-Nup96 OS=Mus musculus OX=10090 GN=Nup98 PE=1 SV=2	false	0
Q6ZQ73	16.9598	0.0558704	4	6	6	10989	Cullin-associated NEDD8-dissociated protein 2 OS=Mus musculus OX=10090 GN=Cand2 PE=1 SV=2	false	0
Q78IK4	21.1367	0.218868	5	6	6	20693	MICOS complex subunit Mic27 OS=Mus musculus OX=10090 GN=Apool PE=1 SV=1	false	0
Q7TN75	16.9304	0.0876827	4	6	6	1234	Retrotransposon-derived protein PEG10 OS=Mus musculus OX=10090 GN=Peg10 PE=1 SV=2	false	0
Q7TNG8	25.2775	0.260331	6	6	6	18554	Probable D-lactate dehydrogenase, mitochondrial OS=Mus musculus OX=10090 GN=Ldhd PE=1 SV=1	false	0
Q80UJ7	16.7692	0.0805301	4	6	6	2072	Rab3 GTPase-activating protein catalytic subunit OS=Mus musculus OX=10090 GN=Rab3gap1 PE=1 SV=4	false	0
Q8BIG7	25.3218	0.412214	6	6	6	14276	Catechol O-methyltransferase domain-containing protein 1 OS=Mus musculus OX=10090 GN=Comtd1 PE=1 SV=1	false	0
Q8BL66	12.7046	0.0333097	3	6	6	4505	Early endosome antigen 1 OS=Mus musculus OX=10090 GN=Eea1 PE=1 SV=2	false	0
Q8BMG7	25.4205	0.0592972	6	6	6	18476	Rab3 GTPase-activating protein non-catalytic subunit OS=Mus musculus OX=10090 GN=Rab3gap2 PE=1 SV=2	false	0
Q8BRF7	8.62731	0.0594679	2	6	6	16365	Sec1 family domain-containing protein 1 OS=Mus musculus OX=10090 GN=Scfd1 PE=1 SV=1	false	0
Q8BRT1	12.6182	0.0388802	3	6	6	8432	CLIP-associating protein 2 OS=Mus musculus OX=10090 GN=Clasp2 PE=1 SV=1	false	0
Q8BVU5	8.78729	0.0514286	2	6	6	14208	ADP-ribose pyrophosphatase, mitochondrial OS=Mus musculus OX=10090 GN=Nudt9 PE=1 SV=1	false	0
Q8BX02	12.7653	0.0438909	3	6	6	14282	KN motif and ankyrin repeat domain-containing protein 2 OS=Mus musculus OX=10090 GN=Kank2 PE=1 SV=1	false	0
Q8BXK9	16.9375	0.322709	4	6	6	18630	Chloride intracellular channel protein 5 OS=Mus musculus OX=10090 GN=Clic5 PE=1 SV=1	false	0
Q8C165	16.959	0.151093	4	6	6	3844	N-fatty-acyl-amino acid synthase/hydrolase PM20D1 OS=Mus musculus OX=10090 GN=Pm20d1 PE=1 SV=1	false	0
Q8C166	16.9992	0.121269	4	6	6	18583	Copine-1 OS=Mus musculus OX=10090 GN=Cpne1 PE=1 SV=1	false	0
Q8C1A5	17.0905	0.0727802	4	6	6	5918	Thimet oligopeptidase OS=Mus musculus OX=10090 GN=Thop1 PE=1 SV=1	false	0
Q8C1B7	16.7693	0.194896	4	6	6	17827	Septin-11 OS=Mus musculus OX=10090 GN=Septin11 PE=1 SV=4	false	0
Q8CAK1	16.8959	0.212291	4	6	6	2304	Putative transferase CAF17 homolog, mitochondrial OS=Mus musculus OX=10090 GN=Iba57 PE=1 SV=1	false	0
Q8CFE4	12.7633	0.0580645	3	6	6	14287	SCY1-like protein 2 OS=Mus musculus OX=10090 GN=Scyl2 PE=1 SV=1	false	0
Q8CFG8	25.0304	0.0828488	7	8	6	11688	Complement C1s-B subcomponent OS=Mus musculus OX=10090 GN=C1sb PE=2 SV=1	false	0
Q8CFX1	25.2205	0.149556	6	6	6	20679	GDH/6PGL endoplasmic bifunctional protein OS=Mus musculus OX=10090 GN=H6pd PE=1 SV=2	false	0
Q8CGC4	21.0777	0.249351	5	6	6	5036	Protein LSM14 homolog B OS=Mus musculus OX=10090 GN=Lsm14b PE=1 SV=3	false	0
Q8K0U4	8.50666	0.0340741	2	6	6	2152	Heat shock 70 kDa protein 12A OS=Mus musculus OX=10090 GN=Hspa12a PE=1 SV=1	false	0
Q8K1I3	21.628	0.221675	5	7	6	6829	Secreted phosphoprotein 24 OS=Mus musculus OX=10090 GN=Spp2 PE=1 SV=2	false	0
Q8R0Y6	25.3644	0.0931264	6	6	6	15811	Cytosolic 10-formyltetrahydrofolate dehydrogenase OS=Mus musculus OX=10090 GN=Aldh1l1 PE=1 SV=1	false	0
Q8R1A4	12.6246	0.0319249	3	6	6	4643	Dedicator of cytokinesis protein 7 OS=Mus musculus OX=10090 GN=Dock7 PE=1 SV=3	false	0
Q8R3Q6	21.0484	0.430556	5	6	6	18227	Protein MIX23 OS=Mus musculus OX=10090 GN=Mix23 PE=1 SV=1	false	0
Q8R4W6	12.8559	0.108696	3	6	6	14130	Procollagen C-endopeptidase enhancer 2 OS=Mus musculus OX=10090 GN=Pcolce2 PE=2 SV=2	false	0
Q8R5C5	8.46167	0.119681	2	6	6	1396	Beta-centractin OS=Mus musculus OX=10090 GN=Actr1b PE=1 SV=1	false	0
Q8R5H1	21.316	0.0744139	5	6	6	17764	Ubiquitin carboxyl-terminal hydrolase 15 OS=Mus musculus OX=10090 GN=Usp15 PE=1 SV=1	false	0
Q8VCH0	25.2868	0.207547	6	6	6	16517	3-ketoacyl-CoA thiolase B, peroxisomal OS=Mus musculus OX=10090 GN=Acaa1b PE=1 SV=1	false	0
Q8VDC0	21.0473	0.101996	5	6	6	3125	Probable leucine--tRNA ligase, mitochondrial OS=Mus musculus OX=10090 GN=Lars2 PE=1 SV=1	false	0
Q8VDQ8	8.57289	0.0694087	2	6	6	1562	NAD-dependent protein deacetylase sirtuin-2 OS=Mus musculus OX=10090 GN=Sirt2 PE=1 SV=2	false	0
Q8VEH3, Q9CQW2	12.817	0.1774193548387097, 0.12903225806451613	3	6	6	11617	ADP-ribosylation factor-like protein 8A OS=Mus musculus OX=10090 GN=Arl8a PE=1 SV=1, ADP-ribosylation factor-like protein 8B OS=Mus musculus OX=10090 GN=Arl8b PE=1 SV=1	false	0
Q8VHR5	12.7299	0.0791246	3	6	6	5346	Transcriptional repressor p66-beta OS=Mus musculus OX=10090 GN=Gatad2b PE=1 SV=1	false	0
Q91VI7	25.6993	0.214912	6	6	6	20683	Ribonuclease inhibitor OS=Mus musculus OX=10090 GN=Rnh1 PE=1 SV=1	false	0
Q91VR5	16.9441	0.0959459	4	6	6	1789	ATP-dependent RNA helicase DDX1 OS=Mus musculus OX=10090 GN=Ddx1 PE=1 SV=1	false	0
Q921F2	12.6203	0.161836	3	6	6	10336	TAR DNA-binding protein 43 OS=Mus musculus OX=10090 GN=Tardbp PE=1 SV=1	false	0
Q922J3	17.0663	0.0409777	4	6	6	1202	CAP-Gly domain-containing linker protein 1 OS=Mus musculus OX=10090 GN=Clip1 PE=1 SV=1	false	0
Q99K51	21.2703	0.0793651	5	6	6	7008	Plastin-3 OS=Mus musculus OX=10090 GN=Pls3 PE=1 SV=3	false	0
Q99KP3	12.5994	0.134796	3	6	6	15231	Lambda-crystallin homolog OS=Mus musculus OX=10090 GN=Cryl1 PE=1 SV=3	false	0
Q99M01	8.74567	0.0886918	2	6	6	16493	Phenylalanine--tRNA ligase, mitochondrial OS=Mus musculus OX=10090 GN=Fars2 PE=1 SV=1	false	0
Q99M87	12.7268	0.152083	3	6	6	560	DnaJ homolog subfamily A member 3, mitochondrial OS=Mus musculus OX=10090 GN=Dnaja3 PE=1 SV=1	false	0
Q9CPQ1	12.794	0.421053	3	6	6	14136	Cytochrome c oxidase subunit 6C OS=Mus musculus OX=10090 GN=Cox6c PE=1 SV=3	false	0
Q9CQW1	12.7091	0.176768	3	6	6	2183	Synaptobrevin homolog YKT6 OS=Mus musculus OX=10090 GN=Ykt6 PE=1 SV=1	false	0
Q9CR35	16.8498	0.376426	4	6	6	16624	Chymotrypsinogen B OS=Mus musculus OX=10090 GN=Ctrb1 PE=1 SV=1	false	0
Q9CWJ9	21.1029	0.170608	5	6	6	7301	Bifunctional purine biosynthesis protein ATIC OS=Mus musculus OX=10090 GN=Atic PE=1 SV=2	false	0
Q9CYW4	21.2403	0.342629	5	6	6	2068	Haloacid dehalogenase-like hydrolase domain-containing protein 3 OS=Mus musculus OX=10090 GN=Hdhd3 PE=1 SV=1	false	0
Q9CZD3	21.1781	0.0809328	5	6	6	4986	Glycine--tRNA ligase OS=Mus musculus OX=10090 GN=Gars1 PE=1 SV=1	false	0
Q9CZJ2	12.6969	0.0437956	3	6	6	2152	Heat shock 70 kDa protein 12B OS=Mus musculus OX=10090 GN=Hspa12b PE=1 SV=1	false	0
Q9D0S9	12.8001	0.269939	3	6	6	14144	Adenosine 5'-monophosphoramidase HINT2 OS=Mus musculus OX=10090 GN=Hint2 PE=1 SV=1	false	0
Q9D1Q6	17.0051	0.130542	4	6	6	6050	Endoplasmic reticulum resident protein 44 OS=Mus musculus OX=10090 GN=Erp44 PE=1 SV=1	false	0
Q9D2G2	21.2228	0.145374	5	6	6	5916	Dihydrolipoyllysine-residue succinyltransferase component of 2-oxoglutarate dehydrogenase complex, mitochondrial OS=Mus musculus OX=10090 GN=Dlst PE=1 SV=1	false	0
Q9D662	16.7619	0.10691	4	6	6	17642	Protein transport protein Sec23B OS=Mus musculus OX=10090 GN=Sec23b PE=1 SV=1	false	0
Q9D6Y7	8.48079	0.141631	2	6	6	5599	Mitochondrial peptide methionine sulfoxide reductase OS=Mus musculus OX=10090 GN=Msra PE=1 SV=1	false	0
Q9D9V3	17.1188	0.164596	4	6	6	18560	Ethylmalonyl-CoA decarboxylase OS=Mus musculus OX=10090 GN=Echdc1 PE=1 SV=2	false	0
Q9DAK9	16.9064	0.379032	4	6	6	18515	14 kDa phosphohistidine phosphatase OS=Mus musculus OX=10090 GN=Phpt1 PE=1 SV=1	false	0
Q9DBL7	20.9576	0.211368	5	6	6	20742	Bifunctional coenzyme A synthase OS=Mus musculus OX=10090 GN=Coasy PE=1 SV=2	false	0
Q9DC50	21.1874	0.153595	5	6	6	12144	Peroxisomal carnitine O-octanoyltransferase OS=Mus musculus OX=10090 GN=Crot PE=1 SV=1	false	0
Q9DD20	12.8312	0.163934	3	6	6	5934	Thiol S-methyltransferase METTL7B OS=Mus musculus OX=10090 GN=Mettl7b PE=1 SV=2	false	0
Q9ERE7	12.7254	0.151786	3	6	6	2253	LRP chaperone MESD OS=Mus musculus OX=10090 GN=Mesd PE=1 SV=1	false	0
Q9ERU9	21.2391	0.0183426	5	6	6	8431	E3 SUMO-protein ligase RanBP2 OS=Mus musculus OX=10090 GN=Ranbp2 PE=1 SV=2	false	0
Q9JIL4	21.0871	0.131021	5	6	6	16502	Na(+)/H(+) exchange regulatory cofactor NHE-RF3 OS=Mus musculus OX=10090 GN=Pdzk1 PE=1 SV=1	false	0
Q9JK48	12.7142	0.158904	3	6	6	20620	Endophilin-B1 OS=Mus musculus OX=10090 GN=Sh3glb1 PE=1 SV=1	false	0
Q9JLM8	16.9616	0.0648148	4	6	6	1620	Serine/threonine-protein kinase DCLK1 OS=Mus musculus OX=10090 GN=Dclk1 PE=1 SV=1	false	0
Q9JMA7	12.6747	0.0873016	3	6	6	12519	Cytochrome P450 3A41 OS=Mus musculus OX=10090 GN=Cyp3a41a PE=1 SV=2	false	0
Q9JMH9	21.3437	0.0487805	5	6	6	7023	Unconventional myosin-XVIIIa OS=Mus musculus OX=10090 GN=Myo18a PE=1 SV=2	false	0
Q9QXD6	17.0509	0.177515	4	6	6	16520	Fructose-1,6-bisphosphatase 1 OS=Mus musculus OX=10090 GN=Fbp1 PE=1 SV=3	false	0
Q9QXF8	12.7307	0.1843	3	6	6	18517	Glycine N-methyltransferase OS=Mus musculus OX=10090 GN=Gnmt PE=1 SV=3	false	0
Q9QYC0	21.1352	0.0897959	5	6	6	15165	Alpha-adducin OS=Mus musculus OX=10090 GN=Add1 PE=1 SV=2	false	0
Q9QYF1	8.52162	0.0822785	2	6	6	1713	Retinol dehydrogenase 11 OS=Mus musculus OX=10090 GN=Rdh11 PE=1 SV=2	false	0
Q9QYF9	12.6175	0.136	3	6	6	16617	Protein NDRG3 OS=Mus musculus OX=10090 GN=Ndrg3 PE=1 SV=1	false	0
[truncated: 1,467 more rows]

## Sheet: Supplementary table S8
Supplementary Table S8: Accession, Score, Coverage, Peptides, PSM, Spectra, Cluster, Protein name, Decoy and FDR q-value for each protein assigned in WT03_ASGR1.
[truncated: 2,555 more rows]

[truncated: 13 more sheets: Supplementary Table S9, Supplementary Table S10, Supplementary Table S11, Supplementary Table S12, Supplementary Table S13, Supplementary Table S14, Supplementary Table S15, Supplementary Table S16, Supplementary Table S17, Supplementary Table S18, Supplementary Table S19, Supplementary Table S20, Supplementary Table S21]
